# Supplementary material for: Genome-scale metabolic modeling reveals increased reliance on valine catabolism in clinical isolates of Klebsiella pneumoniae
Source: NPJ Syst Biol Appl. 2022 Oct 28;8:41. doi: 10.1038/s41540-022-00252-7 (PMC9616910; doi:10.1038/s41540-022-00252-7)
Supplement: Supplementary file 2 — Supplementary Table 1 [file 41540_2022_252_MOESM2_ESM.xlsx]

## Sheet: Full citations
Title	Author	Year	Condition	Datasets (SRR #'s)	Link	Seq length
Network Integrative Genomic and Transcriptomic Analysis of Carbapenem-Resistant Klebsiella pneumoniae Strains Identifies Genes for Antibiotic Resistance and Virulence	Muyoung Lee, Naina Adren Pinto, Chan Yeong Kim, Sunmo Yang, Roshan D'Souza, Dongeun Yong, Insuk Lee	2019	clinical	SRR8603247, SRR8603248	https://pubmed.ncbi.nlm.nih.gov/31117026/	150
Phenotypical profile and global transcriptomic profile of Hypervirulent Klebsiella pneumoniae due to carbapenemase-encoding plasmid acquisition	Dan Long, Lan-lan Zhu, Fang-ling Du, Tian-xin Xiang, La-Gen Wan, Dan-dan Wei, Wei Zhang & Yang Liu	2019	laboratory	SRR8260120, SRR8260121	https://bmcgenomics.biomedcentral.com/articles/10.1186/s12864-019-5705-2	150
Deep transcriptome profiling of clinical Klebsiella pneumoniae isolates reveals strain and sequence type-specific adaptation	Sebastian Bruchmann, Uthayakumar Muthukumarasamy, Sarah Pohl, Matthias Preusse, Agata Bielecka, Tanja Nicolai, Isabell Hamann, Roger Hillert, Axel Kola, Petra Gastmeier, Denitsa Eckweiler, Susanne Häussler	2015	clinical	SRR1720519, SRR1720518, SRR1720517, SRR1720516, SRR1720515, SRR1720514, SRR1720513, SRR1720512, SRR1720511, SRR1720510, SRR1720509, SRR1720508, SRR1720507, SRR1720506, SRR1720505, SRR1720504, SRR1720503, SRR1720502, SRR1720501, SRR1720500, SRR1720499, SRR1720498, SRR1720497, SRR1720496, SRR1720495, SRR1720494, SRR1720493, SRR1720492, SRR1720491, SRR1720490, SRR1720489, SRR1720488, SRR1720487, SRR…	https://pubmed.ncbi.nlm.nih.gov/26261087/	101
Transcriptional profiling of Klebsiella pneumoniae defines signatures for planktonic, sessile and biofilm-dispersed cells	Cyril Guilhen, Nicolas Charbonnel, Nicolas Parisot, Nathalie Gueguen, Agnès Iltis, Christiane Forestier & Damien Balestrino	2016	laboratory	SRR2147296, SRR2147295, SRR2147294, SRR2147293, SRR2147292, SRR2147291, SRR2147290, SRR2147289, SRR2147288, SRR2147287, SRR2147286, SRR2147285, SRR2147284, SRR2147283, SRR2147282	https://link.springer.com/article/10.1186/s12864-016-2557-x	50

## Sheet: sample metadata
id	study	old_type	type	Strain origin	Media conditions
SRR8603247	Lee_etal_2019	in_vivo	clinical	K. pneumoniae clinical isolate from a single patient who had undergone meropenem treatment: YMC2014/2/R777 (K26) was isolated before the meropenem administration.	Grew the clinical isolates to the logarithmic phase in high-osmolality LB broth at 37°C.
SRR8603248	Lee_etal_2019	in_vivo	clinical	K. pneumoniae clinical isolate from a single patient who had undergone meropenem treatment: YMC2014/3/P345 (K56) was isolated after the meropenem administration.	Grew the clinical isolates to the logarithmic phase in high-osmolality LB broth at 37°C.
SRR8260120	Long_etal_2019	in_vitro	laboratory	The hypervirulent K. pneumoniae strain BD2411 was first recovered from a blood sample from a 28-year-old Chinese male in China in 2015, who developed pyogenic liver abscess with metastatic spread to the spleen.	Grown to log phase in LB broth with shaking at 37 °C.
SRR8260121	Long_etal_2019	in_vitro	laboratory	The hypervirulent K. pneumoniae strain BD2411 was first recovered from a blood sample from a 28-year-old Chinese male in China in 2015, who developed pyogenic liver abscess with metastatic spread to the spleen. Transformation of BD2411 with plasmid p24835-NDM5 resulted in strain TfpNDM-hvKP.	Grown to log phase in LB broth with shaking at 37 °C.
SRR1720519	Bruchmann_etal_2015	in_vivo	clinical	Isolate_1_1, rectal swab, patient age 65, patient sex female	Bacteria were cultured in Luria–Bertani (LB) at 37°C and vigorous shaking with 180 r.p.m. until late exponential growth phase to an OD600 of 2.0.
SRR1720518	Bruchmann_etal_2015	in_vivo	clinical	Isolate_1_2, tracheal secretion, patient age unknown, patient sex unknown	Bacteria were cultured in Luria–Bertani (LB) at 37°C and vigorous shaking with 180 r.p.m. until late exponential growth phase to an OD600 of 2.0.
SRR1720517	Bruchmann_etal_2015	in_vivo	clinical	Isolate_1_3, rectal swab, patient age 71, patient sex female	Bacteria were cultured in Luria–Bertani (LB) at 37°C and vigorous shaking with 180 r.p.m. until late exponential growth phase to an OD600 of 2.0.
SRR1720516	Bruchmann_etal_2015	in_vivo	clinical	Isolate_1_4, rectal swab, patient age 44, patient sex male	Bacteria were cultured in Luria–Bertani (LB) at 37°C and vigorous shaking with 180 r.p.m. until late exponential growth phase to an OD600 of 2.0.
SRR1720515	Bruchmann_etal_2015	in_vivo	clinical	Isolate_1_6, wound swab, patient age 65, patient sex female	Bacteria were cultured in Luria–Bertani (LB) at 37°C and vigorous shaking with 180 r.p.m. until late exponential growth phase to an OD600 of 2.0.
SRR1720514	Bruchmann_etal_2015	in_vivo	clinical	Isolate_1_8, catheter, patient age unknown, patient sex unknown	Bacteria were cultured in Luria–Bertani (LB) at 37°C and vigorous shaking with 180 r.p.m. until late exponential growth phase to an OD600 of 2.0.
SRR1720513	Bruchmann_etal_2015	in_vivo	clinical	Isolate_1_9, mid stream urine, patient age 89, patient sex female	Bacteria were cultured in Luria–Bertani (LB) at 37°C and vigorous shaking with 180 r.p.m. until late exponential growth phase to an OD600 of 2.0.
SRR1720512	Bruchmann_etal_2015	in_vivo	clinical	Isolate_1_10, wound swab, patient age 81, patient sex female	Bacteria were cultured in Luria–Bertani (LB) at 37°C and vigorous shaking with 180 r.p.m. until late exponential growth phase to an OD600 of 2.0.
SRR1720511	Bruchmann_etal_2015	in_vivo	clinical	Isolate_1_11, rectal swab, patient age 61, patient sex female	Bacteria were cultured in Luria–Bertani (LB) at 37°C and vigorous shaking with 180 r.p.m. until late exponential growth phase to an OD600 of 2.0.
SRR1720510	Bruchmann_etal_2015	in_vivo	clinical	Isolate_1_12, nasal swab, patient age 53, patient sex female	Bacteria were cultured in Luria–Bertani (LB) at 37°C and vigorous shaking with 180 r.p.m. until late exponential growth phase to an OD600 of 2.0.
SRR1720509	Bruchmann_etal_2015	in_vivo	clinical	Isolate_1_13, rectal swab, patient age 81, patient sex female	Bacteria were cultured in Luria–Bertani (LB) at 37°C and vigorous shaking with 180 r.p.m. until late exponential growth phase to an OD600 of 2.0.
SRR1720508	Bruchmann_etal_2015	in_vivo	clinical	Isolate_1_14, mid stream urine, patient age 77, patient sex male	Bacteria were cultured in Luria–Bertani (LB) at 37°C and vigorous shaking with 180 r.p.m. until late exponential growth phase to an OD600 of 2.0.
SRR1720507	Bruchmann_etal_2015	in_vivo	clinical	Isolate_1_15, rectal swab, patient age 42, patient sex male	Bacteria were cultured in Luria–Bertani (LB) at 37°C and vigorous shaking with 180 r.p.m. until late exponential growth phase to an OD600 of 2.0.
SRR1720506	Bruchmann_etal_2015	in_vivo	clinical	Isolate_1_16, bronchea, patient age 68, patient sex male	Bacteria were cultured in Luria–Bertani (LB) at 37°C and vigorous shaking with 180 r.p.m. until late exponential growth phase to an OD600 of 2.0.
SRR1720505	Bruchmann_etal_2015	in_vivo	clinical	Isolate_2_2, wound swab, patient age 71, patient sex female	Bacteria were cultured in Luria–Bertani (LB) at 37°C and vigorous shaking with 180 r.p.m. until late exponential growth phase to an OD600 of 2.0.
SRR1720504	Bruchmann_etal_2015	in_vivo	clinical	Isolate_2_4, wound swab, patient age 58, patient sex male	Bacteria were cultured in Luria–Bertani (LB) at 37°C and vigorous shaking with 180 r.p.m. until late exponential growth phase to an OD600 of 2.0.
SRR1720503	Bruchmann_etal_2015	in_vivo	clinical	Isolate_2_7, mid stream urine, patient age 90, patient sex female	Bacteria were cultured in Luria–Bertani (LB) at 37°C and vigorous shaking with 180 r.p.m. until late exponential growth phase to an OD600 of 2.0.
SRR1720502	Bruchmann_etal_2015	in_vivo	clinical	Isolate_2_8, sputum, patient age 71, patient sex male	Bacteria were cultured in Luria–Bertani (LB) at 37°C and vigorous shaking with 180 r.p.m. until late exponential growth phase to an OD600 of 2.0.
SRR1720501	Bruchmann_etal_2015	in_vivo	clinical	Isolate_2_9, mid stream urine, patient age 91, patient sex female	Bacteria were cultured in Luria–Bertani (LB) at 37°C and vigorous shaking with 180 r.p.m. until late exponential growth phase to an OD600 of 2.0.
SRR1720500	Bruchmann_etal_2015	in_vivo	clinical	Isolate_2_10, wound swab, patient age 71, patient sex male	Bacteria were cultured in Luria–Bertani (LB) at 37°C and vigorous shaking with 180 r.p.m. until late exponential growth phase to an OD600 of 2.0.
SRR1720499	Bruchmann_etal_2015	in_vivo	clinical	Isolate_2_11, mid stream urine, patient age 67, patient sex female	Bacteria were cultured in Luria–Bertani (LB) at 37°C and vigorous shaking with 180 r.p.m. until late exponential growth phase to an OD600 of 2.0.
SRR1720498	Bruchmann_etal_2015	in_vivo	clinical	Isolate_2_14, mid stream urine, patient age 45, patient sex male	Bacteria were cultured in Luria–Bertani (LB) at 37°C and vigorous shaking with 180 r.p.m. until late exponential growth phase to an OD600 of 2.0.
SRR1720497	Bruchmann_etal_2015	in_vivo	clinical	Isolate_3_3, tracheal secretion, patient age 71, patient sex male	Bacteria were cultured in Luria–Bertani (LB) at 37°C and vigorous shaking with 180 r.p.m. until late exponential growth phase to an OD600 of 2.0.
SRR1720496	Bruchmann_etal_2015	in_vivo	clinical	Isolate_3_4, rectal swab, patient age 20, patient sex male	Bacteria were cultured in Luria–Bertani (LB) at 37°C and vigorous shaking with 180 r.p.m. until late exponential growth phase to an OD600 of 2.0.
SRR1720495	Bruchmann_etal_2015	in_vivo	clinical	Isolate_3_5, rectal swab, patient age 25, patient sex male	Bacteria were cultured in Luria–Bertani (LB) at 37°C and vigorous shaking with 180 r.p.m. until late exponential growth phase to an OD600 of 2.0.
SRR1720494	Bruchmann_etal_2015	in_vivo	clinical	Isolate_3_6, blood culture, patient age 34, patient sex female	Bacteria were cultured in Luria–Bertani (LB) at 37°C and vigorous shaking with 180 r.p.m. until late exponential growth phase to an OD600 of 2.0.
SRR1720493	Bruchmann_etal_2015	in_vivo	clinical	Isolate_3_7, rectal swab, patient age 72, patient sex female	Bacteria were cultured in Luria–Bertani (LB) at 37°C and vigorous shaking with 180 r.p.m. until late exponential growth phase to an OD600 of 2.0.
SRR1720492	Bruchmann_etal_2015	in_vivo	clinical	Isolate_3_8, rectal swab, patient age 61, patient sex male	Bacteria were cultured in Luria–Bertani (LB) at 37°C and vigorous shaking with 180 r.p.m. until late exponential growth phase to an OD600 of 2.0.
SRR1720491	Bruchmann_etal_2015	in_vivo	clinical	Isolate_3_10, blood culture, patient age 58, patient sex male	Bacteria were cultured in Luria–Bertani (LB) at 37°C and vigorous shaking with 180 r.p.m. until late exponential growth phase to an OD600 of 2.0.
SRR1720490	Bruchmann_etal_2015	in_vivo	clinical	Isolate_3_11, rectal swab, patient age 26, patient sex male	Bacteria were cultured in Luria–Bertani (LB) at 37°C and vigorous shaking with 180 r.p.m. until late exponential growth phase to an OD600 of 2.0.
SRR1720489	Bruchmann_etal_2015	in_vivo	clinical	Isolate_3_12, rectal swab, patient age 57, patient sex male	Bacteria were cultured in Luria–Bertani (LB) at 37°C and vigorous shaking with 180 r.p.m. until late exponential growth phase to an OD600 of 2.0.
SRR1720488	Bruchmann_etal_2015	in_vivo	clinical	Isolate_3_13, eye swab, patient age 85, patient sex female	Bacteria were cultured in Luria–Bertani (LB) at 37°C and vigorous shaking with 180 r.p.m. until late exponential growth phase to an OD600 of 2.0.
SRR1720487	Bruchmann_etal_2015	in_vivo	clinical	Isolate_3_14, pharyngeal swab, patient age 69, patient sex male	Bacteria were cultured in Luria–Bertani (LB) at 37°C and vigorous shaking with 180 r.p.m. until late exponential growth phase to an OD600 of 2.0.
SRR1720486	Bruchmann_etal_2015	in_vivo	clinical	Isolate_3_17, rectal swab, patient age 71, patient sex female	Bacteria were cultured in Luria–Bertani (LB) at 37°C and vigorous shaking with 180 r.p.m. until late exponential growth phase to an OD600 of 2.0.
SRR1720485	Bruchmann_etal_2015	in_vivo	clinical	MGH 78578	Bacteria were cultured in Luria–Bertani (LB) at 37°C and vigorous shaking with 180 r.p.m. until late exponential growth phase to an OD600 of 2.0.
SRR1720484	Bruchmann_etal_2015	in_vivo	clinical	JH1 PMID: 2746949	Bacteria were cultured in Luria–Bertani (LB) at 37°C and vigorous shaking with 180 r.p.m. until late exponential growth phase to an OD600 of 2.0.
SRR1720483	Bruchmann_etal_2015	in_vivo	clinical	1162281 PMID: 21746949	Bacteria were cultured in Luria–Bertani (LB) at 37°C and vigorous shaking with 180 r.p.m. until late exponential growth phase to an OD600 of 2.0.
SRR2147296	Guilhen_etal_2016	in_vitro	laboratory	strain: CH1034, cell type: biofilm-dispersed cells, conditions: Dispersed bacteria from 13 hours-old biofilm	K. pneumoniae CH1034 was grown in 0.4% glucose M63B1 minimal medium (M63B1) at 37°C in aerobic conditions. Self-dispersed from a 13 hours-old biofilm grown in flow-cell.
SRR2147295	Guilhen_etal_2016	in_vitro	laboratory	strain: CH1034, cell type: biofilm-dispersed cells, conditions: Dispersed bacteria from 13 hours-old biofilm	K. pneumoniae CH1034 was grown in 0.4% glucose M63B1 minimal medium (M63B1) at 37°C in aerobic conditions. Self-dispersed from a 13 hours-old biofilm grown in flow-cell.
SRR2147294	Guilhen_etal_2016	in_vitro	laboratory	strain: CH1034, cell type: biofilm-dispersed cells, conditions: Dispersed bacteria from 13 hours-old biofilm	K. pneumoniae CH1034 was grown in 0.4% glucose M63B1 minimal medium (M63B1) at 37°C in aerobic conditions. Self-dispersed from a 13 hours-old biofilm grown in flow-cell.
SRR2147293	Guilhen_etal_2016	in_vitro	laboratory	strain: CH1034, cell type: sessile cells, conditions: 13h-old-biofilm	K. pneumoniae CH1034 was grown in 0.4% glucose M63B1 minimal medium (M63B1) at 37°C in aerobic conditions for growth in flow-cell for 13 hours.
SRR2147292	Guilhen_etal_2016	in_vitro	laboratory	strain: CH1034, cell type: sessile cells, conditions: 13h-old-biofilm	K. pneumoniae CH1034 was grown in 0.4% glucose M63B1 minimal medium (M63B1) at 37°C in aerobic conditions for growth in flow-cell for 13 hours.
SRR2147291	Guilhen_etal_2016	in_vitro	laboratory	strain: CH1034, cell type: sessile cells, conditions: 13h-old-biofilm	K. pneumoniae CH1034 was grown in 0.4% glucose M63B1 minimal medium (M63B1) at 37°C in aerobic conditions for growth in flow-cell for 13 hours.
SRR2147290	Guilhen_etal_2016	in_vitro	laboratory	strain: CH1034, cell type: sessile cells, conditions: 7h-old-biofilm	K. pneumoniae CH1034 was grown in 0.4% glucose M63B1 minimal medium (M63B1) at 37°C in aerobic conditions for growth in flow-cell for 7 hours.
SRR2147289	Guilhen_etal_2016	in_vitro	laboratory	strain: CH1034, cell type: sessile cells, conditions: 7h-old-biofilm	K. pneumoniae CH1034 was grown in 0.4% glucose M63B1 minimal medium (M63B1) at 37°C in aerobic conditions for growth in flow-cell for 7 hours.
SRR2147288	Guilhen_etal_2016	in_vitro	laboratory	strain: CH1034, cell type: sessile cells, conditions: 7h-old-biofilm	K. pneumoniae CH1034 was grown in 0.4% glucose M63B1 minimal medium (M63B1) at 37°C in aerobic conditions for growth in flow-cell for 7 hours.
SRR2147287	Guilhen_etal_2016	in_vitro	laboratory	strain: CH1034, cell type: planktonic cells, conditions: stationnary growth phase	K. pneumoniae CH1034 was grown in 0.4% glucose M63B1 minimal medium (M63B1) at 37°C in aerobic conditions as an overnight culture.
SRR2147286	Guilhen_etal_2016	in_vitro	laboratory	strain: CH1034, cell type: planktonic cells, conditions: stationnary growth phase	K. pneumoniae CH1034 was grown in 0.4% glucose M63B1 minimal medium (M63B1) at 37°C in aerobic conditions as an overnight culture.
SRR2147285	Guilhen_etal_2016	in_vitro	laboratory	strain: CH1034, cell type: planktonic cells, conditions: stationnary growth phase	K. pneumoniae CH1034 was grown in 0.4% glucose M63B1 minimal medium (M63B1) at 37°C in aerobic conditions as an overnight culture.
SRR2147284	Guilhen_etal_2016	in_vitro	laboratory	strain: CH1034, cell type: planktonic cells, conditions: exponential growth phase	K. pneumoniae CH1034 was grown in 0.4% glucose M63B1 minimal medium (M63B1) at 37°C in aerobic conditions to an OD600 of 0.25.
SRR2147283	Guilhen_etal_2016	in_vitro	laboratory	strain: CH1034, cell type: planktonic cells, conditions: exponential growth phase	K. pneumoniae CH1034 was grown in 0.4% glucose M63B1 minimal medium (M63B1) at 37°C in aerobic conditions to an OD600 of 0.25.
SRR2147282	Guilhen_etal_2016	in_vitro	laboratory	strain: CH1034, cell type: planktonic cells, conditions: exponential growth phase	K. pneumoniae CH1034 was grown in 0.4% glucose M63B1 minimal medium (M63B1) at 37°C in aerobic conditions to an OD600 of 0.25.

## Sheet: Abbreviated
	Authors	Year	Publication	Datasets	Condition
	Long et al.	2019	BMC Genomics	2	laboratory
	Lee et al.	2019	mSystems	2	clinical
	Guilhen et al.	2016	BMC Genomics	15	laboratory
	Bruchmann et al.	2015	Environ Microbiol	37	clinical
