# Supplementary material for: Genome-scale metabolic modeling reveals increased reliance on valine catabolism in clinical isolates of Klebsiella pneumoniae
Source: NPJ Syst Biol Appl. 2022 Oct 28;8:41. doi: 10.1038/s41540-022-00252-7 (PMC9616910; doi:10.1038/s41540-022-00252-7)
Supplement: Supplementary file 3 — Supplementary Table 2 [file 41540_2022_252_MOESM3_ESM.xlsx]

## Sheet: Table_S2
obs.x	obs.y	obs.tot	mean.x	mean.y	mean.diff	var.x	var.y	stderr	df	statistic	pvalue	conf.low	conf.high	alternative	mean.null	conf.level	p.corr	FoldChange	log2.Fold.Change
KPN_00001	34	66	100	61.6765	33.5	28.1765	3629.56	712.162	10.8417	39.8019	2.5989	0.013053	6.26122	50.0917	two.sided	0	0.95	0.0826371	1.84109	0.880559
KPN_00002	34	66	100	2681.59	1287.88	1393.71	2.18322e+06	687866	273.194	43.9933	5.10155	6.89206e-06	843.122	1944.3	two.sided	0	0.95	0.000452346	2.08217	1.05809
KPN_00003	34	66	100	1042.71	556.848	485.857	404220	56134.8	112.869	37.7923	4.30462	0.000114153	257.325	714.389	two.sided	0	0.95	0.00271507	1.87251	0.904976
KPN_00004	34	66	100	1615.12	754.197	860.921	1.41874e+06	115974	208.53	35.8056	4.12852	0.000208354	437.922	1283.92	two.sided	0	0.95	0.00392842	2.14151	1.09863
KPN_00005	34	66	100	183	172.424	10.5758	13591.5	19073.9	26.244	77.4193	0.402978	0.688075	-41.6782	62.8297	two.sided	0	0.95	0.808996	1.06134	0.085881
KPN_00006	34	66	100	799.294	497.818	301.476	989666	28809.4	171.885	33.9933	1.75394	0.0884531	-47.8383	650.79	two.sided	0	0.95	0.339977	1.60559	0.683108
KPN_00007	34	66	100	655.912	711.561	-55.6488	210805	233628	98.6913	69.8744	-0.563868	0.574649	-252.489	141.191	two.sided	0	0.95	0.733881	0.921793	-0.117485
KPN_00008	34	66	100	2322.18	3494.11	-1171.93	3.66924e+06	1.56403e+07	587.276	97.7515	-1.99554	0.0487674	-2337.4	-6.46303	two.sided	0	0.95	0.216674	0.664598	-0.589446
KPN_00009	34	66	100	410.588	478.439	-67.8512	15391.3	8320.16	24.0572	51.8955	-2.82041	0.00677803	-116.128	-19.5746	two.sided	0	0.95	0.0524539	0.858182	-0.220644
KPN_00010	34	66	100	908.529	715.258	193.272	230921	159356	95.9494	56.9778	2.01431	0.0487063	1.13495	385.409	two.sided	0	0.95	0.216674	1.27021	0.34507
KPN_00011	34	66	100	380.647	307.864	72.7834	28542.5	33888.6	36.7825	72.0326	1.97875	0.0516677	-0.540541	146.107	two.sided	0	0.95	0.226198	1.23641	0.306162
KPN_00012	34	66	100	344.147	368.197	-24.0499	71011.2	78371.2	57.2364	69.7452	-0.420185	0.675642	-138.212	90.1119	two.sided	0	0.95	0.800526	0.934682	-0.0974526
KPN_00013	34	66	100	178.471	196.167	-17.6961	22487.7	24924	32.2341	69.8764	-0.548986	0.584765	-81.987	46.5949	two.sided	0	0.95	0.742593	0.909791	-0.136394
KPN_00014	34	66	100	4864.68	8576.12	-3711.44	4.79586e+07	1.42957e+08	1891.18	96.563	-1.9625	0.0525819	-7465.12	42.2352	two.sided	0	0.95	0.2293	0.567235	-0.817981
KPN_00015	34	66	100	1024.56	1291.82	-267.259	174871	953536	139.967	95.6423	-1.90945	0.0592018	-545.105	10.5862	two.sided	0	0.95	0.249968	0.793114	-0.3344
KPN_00016	34	66	100	844.118	631.697	212.421	2.3252e+06	151582	265.866	35.2335	0.798976	0.429658	-327.189	752.03	two.sided	0	0.95	0.669859	1.33627	0.418211
KPN_00017	34	66	100	463.176	668.894	-205.717	74676.3	32436	51.8441	48.1952	-3.968	0.000240225	-309.946	-101.489	two.sided	0	0.95	0.00432489	0.692451	-0.530216
KPN_00018	34	66	100	3177.21	417.758	2759.45	3.471e+07	167203	1011.64	33.1639	2.7277	0.010118	701.639	4817.26	two.sided	0	0.95	0.0687179	7.60538	2.92702
KPN_00020	34	66	100	834.353	700.53	133.823	28259	25680.3	34.932	64.0079	3.83095	0.000293348	64.0382	203.607	two.sided	0	0.95	0.0049429	1.19103	0.25221
KPN_00021	34	66	100	3434.76	3176.45	258.31	2.35161e+06	1.78813e+06	310.255	59.2973	0.832574	0.408426	-362.443	879.063	two.sided	0	0.95	0.669859	1.08132	0.112794
KPN_00022	34	66	100	595.118	651.5	-56.3824	57866.3	128399	60.3936	91.1173	-0.933581	0.352987	-176.345	63.5801	two.sided	0	0.95	0.669859	0.913458	-0.13059
KPN_00023	34	66	100	444.382	448.697	-4.31462	12979.9	36366.5	30.5413	95.7441	-0.141272	0.887952	-64.9406	56.3114	two.sided	0	0.95	0.935685	0.990384	-0.0139399
KPN_00024	34	66	100	804.265	634.545	169.719	21944.6	32779.8	33.7949	79.445	5.02204	3.07465e-06	102.458	236.98	two.sided	0	0.95	0.000249095	1.26747	0.341947
KPN_00025	34	66	100	515.088	518.348	-3.26025	72713.5	75787.8	57.3318	67.9986	-0.0568664	0.954818	-117.664	111.144	two.sided	0	0.95	0.976861	0.99371	-0.00910276
KPN_00026	34	66	100	137.441	140.152	-2.71034	6669.16	8620.87	18.0768	74.7541	-0.149935	0.88122	-38.7231	33.3025	two.sided	0	0.95	0.932634	0.980661	-0.0281731
KPN_00027	34	66	100	426.941	455.136	-28.1952	103653	123851	70.1794	72.2339	-0.401759	0.689048	-168.087	111.697	two.sided	0	0.95	0.809405	0.938051	-0.0922615
KPN_00028	34	66	100	320.176	349.015	-28.8387	67227.9	75590.5	55.8802	70.3227	-0.51608	0.607417	-140.279	82.602	two.sided	0	0.95	0.756536	0.917371	-0.124422
KPN_00029	34	66	100	720.824	784.015	-63.1916	349938	399660	127.858	70.8099	-0.494231	0.622673	-318.146	191.763	two.sided	0	0.95	0.766503	0.9194	-0.121235
KPN_00030	34	66	100	526	616.561	-90.5606	276382	263214	110.077	65.3387	-0.822701	0.41367	-310.378	129.257	two.sided	0	0.95	0.669859	0.85312	-0.22918
KPN_00031	34	66	100	711.588	835.121	-123.533	507064	486712	149.292	65.5652	-0.82746	0.410978	-421.641	174.575	two.sided	0	0.95	0.669859	0.852078	-0.230943
KPN_00032	34	66	100	101.059	118.652	-17.5927	10119.1	9819.89	21.1284	65.8825	-0.832657	0.408046	-59.7783	24.5929	two.sided	0	0.95	0.669859	0.851728	-0.231535
KPN_00033	34	66	100	547.706	630.045	-82.3396	283261	274899	111.787	65.8842	-0.736575	0.463995	-305.537	140.858	two.sided	0	0.95	0.669859	0.869312	-0.202055
KPN_00034	34	66	100	417.647	487.167	-69.5196	172942	165270	87.1243	65.4378	-0.797936	0.427794	-243.497	104.458	two.sided	0	0.95	0.669859	0.857298	-0.222131
KPN_00035	34	66	100	125.735	138.227	-12.492	12416.4	13375.7	23.8296	69.0012	-0.52422	0.601805	-60.0308	35.0468	two.sided	0	0.95	0.752614	0.909627	-0.136653
KPN_00036	34	66	100	354.676	412.47	-57.7932	118115	116141	72.3443	66.2668	-0.798864	0.427223	-202.222	86.6359	two.sided	0	0.95	0.669859	0.859885	-0.217785
KPN_00037	34	66	100	616.441	719.773	-103.332	351682	349615	125.063	66.5886	-0.826235	0.411622	-352.987	146.324	two.sided	0	0.95	0.669859	0.856439	-0.223578
KPN_00038	34	66	100	373.529	433.288	-59.7585	128296	127715	75.5546	66.6286	-0.79093	0.431791	-210.582	91.0647	two.sided	0	0.95	0.669859	0.862081	-0.214104
KPN_00039	34	66	100	569.353	555.864	13.4893	22030.8	22866.6	31.5346	67.873	0.427763	0.670178	-49.4391	76.4177	two.sided	0	0.95	0.797355	1.02427	0.0345922
KPN_00040	34	66	100	1761.18	640.985	1120.19	3.39974e+06	137677	319.497	34.3836	3.50611	0.00128646	471.162	1769.22	two.sided	0	0.95	0.0151598	2.74761	1.45818
KPN_00041	34	66	100	4627.47	1933.21	2694.26	2.00762e+07	751901	775.802	34.2792	3.47287	0.00141342	1118.11	4270.41	two.sided	0	0.95	0.0162137	2.39367	1.25922
KPN_00042	34	66	100	124.765	146.273	-21.508	5006.06	5879.89	15.3729	71.6911	-1.39909	0.166099	-52.1556	9.13958	two.sided	0	0.95	0.541012	0.852959	-0.229451
KPN_00043	34	66	100	261.618	286.803	-25.1854	16907.2	18311.9	27.8339	69.1664	-0.904846	0.368688	-80.7101	30.3393	two.sided	0	0.95	0.669859	0.912186	-0.1326
KPN_00044	34	66	100	930.588	1227.65	-297.063	331663	149203	109.615	48.7387	-2.71006	0.00925961	-517.373	-76.754	two.sided	0	0.95	0.0646179	0.758023	-0.399686
KPN_00045	34	66	100	342.5	327.864	14.6364	13980.4	11665.5	24.2475	61.6815	0.603624	0.548307	-33.8386	63.1113	two.sided	0	0.95	0.714135	1.04464	0.0630081
KPN_00046	34	66	100	656.147	535.167	120.98	14468.1	34827.7	30.8743	92.9915	3.91848	0.000170069	59.67	182.291	two.sided	0	0.95	0.00352107	1.22606	0.294031
KPN_00047	34	66	100	335.882	356.576	-20.6934	7154.17	34336	27.0307	96.9681	-0.765552	0.445802	-74.3421	32.9553	two.sided	0	0.95	0.669859	0.941966	-0.0862526
KPN_00048	34	66	100	768.853	761.848	7.00446	30075.5	58635.5	42.1069	87.6747	0.166349	0.868265	-76.6785	90.6874	two.sided	0	0.95	0.92376	1.00919	0.0132036
KPN_00049	34	66	100	679.618	686.197	-6.57932	20727.8	28760.7	32.3328	77.0506	-0.203488	0.83929	-70.9615	57.8028	two.sided	0	0.95	0.905665	0.990412	-0.0138994
KPN_00050	34	66	100	1463.15	2057.98	-594.838	321596	1.99183e+06	199.093	93.9512	-2.98774	0.00358542	-990.144	-199.532	two.sided	0	0.95	0.0332931	0.710961	-0.492158
KPN_00051	34	66	100	2516.15	2791.45	-275.307	508959	2.29713e+06	223.102	97.4349	-1.234	0.220172	-718.078	167.463	two.sided	0	0.95	0.643354	0.901375	-0.149801
KPN_00052	34	66	100	480.529	528.394	-47.8645	38374.1	28759.4	39.5525	58.9398	-1.21015	0.231051	-127.011	31.2815	two.sided	0	0.95	0.660765	0.909415	-0.136989
KPN_00053	34	66	100	451.588	567.455	-115.866	88485.6	43703.6	57.1375	50.2767	-2.02785	0.0478913	-230.615	-1.11792	two.sided	0	0.95	0.214621	0.795814	-0.329497
KPN_00054	34	66	100	863.882	1009.15	-145.269	355472	164841	113.81	49.2238	-1.27642	0.207796	-373.952	83.4137	two.sided	0	0.95	0.616374	0.856048	-0.224236
KPN_00055	34	66	100	2124.65	2732.64	-607.989	2.43673e+07	6.72701e+06	904.77	42.6161	-0.671982	0.505222	-2433.11	1217.13	two.sided	0	0.95	0.687372	0.777508	-0.36307
KPN_00056	34	66	100	563.765	390.894	172.871	588586	18898	132.656	34.0959	1.30315	0.201256	-96.6913	442.433	two.sided	0	0.95	0.603885	1.44224	0.528316
KPN_00057	34	66	100	458.559	409.712	48.8467	87810.4	26468.1	54.6232	43.5114	0.894249	0.376109	-61.274	158.967	two.sided	0	0.95	0.669859	1.11922	0.162496
KPN_00058	34	66	100	1701.53	1662	39.5294	532835	669355	160.665	73.8332	0.246036	0.806337	-280.615	359.674	two.sided	0	0.95	0.884338	1.02378	0.0339117
KPN_00059	34	66	100	1117.68	1191.11	-73.4296	619406	702177	169.873	70.5777	-0.432262	0.666869	-412.182	265.323	two.sided	0	0.95	0.795495	0.938352	-0.0917992
KPN_00060	34	66	100	293.529	331.909	-38.3797	72518.7	73973.4	57.0413	67.3523	-0.67284	0.503351	-152.224	75.4643	two.sided	0	0.95	0.686668	0.884367	-0.177283
KPN_00061	34	66	100	666.324	726.348	-60.025	349280	332680	123.748	65.3423	-0.485058	0.629257	-307.142	187.092	two.sided	0	0.95	0.771323	0.917361	-0.124439
KPN_00062	34	66	100	727.088	819.909	-92.8209	447564	439254	140.78	66.2115	-0.659333	0.511969	-373.88	188.239	two.sided	0	0.95	0.691291	0.886791	-0.173334
KPN_00063	34	66	100	734.382	585	149.382	795347	26276.1	154.242	34.1278	0.968492	0.339613	-164.032	462.797	two.sided	0	0.95	0.669859	1.25535	0.328095
KPN_00064	34	66	100	450.529	485.97	-35.4403	63595.8	29341.1	48.1147	49.1414	-0.736579	0.464881	-132.123	61.2428	two.sided	0	0.95	0.669859	0.927073	-0.109245
KPN_00065	34	66	100	306.529	348.424	-41.8948	69571	66268.9	55.2293	65.3441	-0.758561	0.450843	-152.184	68.3948	two.sided	0	0.95	0.669859	0.879759	-0.184819
KPN_00066	34	66	100	704.765	792.485	-87.7201	357592	366808	126.788	67.5191	-0.691866	0.491394	-340.754	165.313	two.sided	0	0.95	0.681432	0.88931	-0.169242
KPN_00067	34	66	100	520.588	498.53	22.0579	89121	119836	66.61	76.0306	0.33115	0.741442	-110.607	154.722	two.sided	0	0.95	0.841957	1.04425	0.0624615
KPN_00068	34	66	100	832.235	862.636	-30.4011	275533	312070	113.28	70.5494	-0.268372	0.789196	-256.299	195.497	two.sided	0	0.95	0.871376	0.964758	-0.0517611
KPN_00069	34	66	100	306.029	84.6818	221.348	117781	2215.2	59.1415	33.641	3.74268	0.000680044	101.11	341.585	two.sided	0	0.95	0.00947857	3.61387	1.85355
KPN_00070	34	66	100	569.735	589.97	-20.2344	154002	187814	85.8785	72.8849	-0.235617	0.814391	-191.395	150.926	two.sided	0	0.95	0.889534	0.965703	-0.0503491
KPN_00071	34	66	100	512.382	578.924	-66.5419	218597	221474	98.9191	67.1501	-0.67269	0.503453	-263.977	130.893	two.sided	0	0.95	0.686668	0.885059	-0.176154
KPN_00072	34	66	100	420.353	464.318	-43.9652	90386.1	95659.5	64.0921	68.4613	-0.685969	0.495049	-171.843	83.913	two.sided	0	0.95	0.683531	0.905312	-0.143513
KPN_00073	34	66	100	436.824	493.803	-56.9795	43917.5	31046	41.9772	57.5376	-1.35739	0.179957	-141.02	27.0613	two.sided	0	0.95	0.565845	0.884611	-0.176885
KPN_00074	34	66	100	519.529	598.955	-79.4251	215207	207757	97.3522	65.7312	-0.815853	0.417531	-273.81	114.96	two.sided	0	0.95	0.669859	0.867394	-0.205241
KPN_00075	34	66	100	363.324	414.015	-50.6916	108985	109148	69.7079	66.8069	-0.7272	0.469644	-189.837	88.4533	two.sided	0	0.95	0.671602	0.877561	-0.188429
KPN_00076	34	66	100	844.529	981.424	-136.895	621709	616313	166.204	66.5056	-0.823657	0.413078	-468.684	194.894	two.sided	0	0.95	0.669859	0.860514	-0.216729
KPN_00077	34	66	100	977.088	324.924	652.164	663671	38351	141.777	34.9782	4.59992	5.34431e-05	364.334	939.994	two.sided	0	0.95	0.00167941	3.00713	1.58839
KPN_00078	34	66	100	1723.26	719.152	1004.11	1.29631e+06	238340	204.298	39.368	4.91493	1.60516e-05	591.004	1417.22	two.sided	0	0.95	0.000763555	2.39625	1.26078
KPN_00079	34	66	100	1333.21	568.924	764.282	555073	135363	135.56	41.4799	5.63794	1.36577e-06	490.608	1037.96	two.sided	0	0.95	0.00014163	2.34338	1.22859
KPN_00080	34	66	100	1742.91	856.773	886.139	810178	244353	165.925	43.5178	5.3406	3.19607e-06	551.635	1220.64	two.sided	0	0.95	0.000254948	2.03428	1.02452
KPN_00081	34	66	100	366.559	438.879	-72.32	120381	105810	71.7204	63.0841	-1.00836	0.317134	-215.638	70.9981	two.sided	0	0.95	0.669859	0.835217	-0.259778
KPN_00082	34	66	100	2485.76	942.273	1543.49	2.12013e+06	287006	258.274	37.6701	5.97618	6.33474e-07	1020.49	2066.49	two.sided	0	0.95	8.93204e-05	2.63805	1.39947
KPN_00083	34	66	100	675.265	494.667	180.598	182442	50513.3	78.3025	42.6446	2.30641	0.026013	22.6479	338.548	two.sided	0	0.95	0.138336	1.36509	0.448996
KPN_00084	34	66	100	1225.62	1624.29	-398.67	931796	1.2424e+06	215.012	75.7571	-1.85418	0.0676058	-826.926	29.5851	two.sided	0	0.95	0.276885	0.754557	-0.406298
KPN_00085	34	66	100	758.5	446.227	312.273	270160	19071.7	90.7461	35.4201	3.44117	0.00150196	128.126	496.419	two.sided	0	0.95	0.016893	1.69981	0.76537
KPN_00086	34	66	100	1309.91	844.955	464.957	979884	49761	171.971	34.7371	2.70369	0.0105425	115.743	814.172	two.sided	0	0.95	0.0708984	1.55027	0.632524
KPN_00087	34	66	100	461.471	359.242	102.228	171181	13520	72.385	35.71	1.41228	0.166522	-44.6169	249.073	two.sided	0	0.95	0.541012	1.28457	0.361281
KPN_00088	34	66	100	2764	3914	-1150	7.32442e+06	2.19526e+07	740.296	96.6264	-1.55343	0.123589	-2619.36	319.355	two.sided	0	0.95	0.431071	0.706183	-0.501886
KPN_00089	34	66	100	1368.44	1389.65	-21.2103	211635	201317	96.3059	65.3052	-0.220239	0.826372	-213.53	171.109	two.sided	0	0.95	0.89808	0.984737	-0.0221897
KPN_00090	34	66	100	984.353	1067.86	-83.5107	76315.5	108717	62.3843	77.9066	-1.33865	0.184579	-207.711	40.6893	two.sided	0	0.95	0.574799	0.921796	-0.11748
KPN_00091	34	66	100	886.765	901.152	-14.3868	51508.9	38445.4	45.7982	58.8394	-0.314135	0.75453	-106.034	77.2604	two.sided	0	0.95	0.850301	0.984035	-0.0232183
KPN_00092	34	66	100	998.588	1125.97	-127.381	83309.6	118372	65.1444	77.8218	-1.95537	0.0541292	-257.079	2.31574	two.sided	0	0.95	0.234189	0.88687	-0.173206
KPN_00093	34	66	100	1018.15	1144.02	-125.868	83478.6	83294.4	60.9696	66.6973	-2.06444	0.0428682	-247.574	-4.16217	two.sided	0	0.95	0.198634	0.889977	-0.16816
KPN_00094	34	66	100	844.147	747.348	96.7986	54835.1	38443.9	46.8538	57.3438	2.06597	0.0433596	2.98762	190.61	two.sided	0	0.95	0.200371	1.12952	0.175713
KPN_00095	34	66	100	1289.94	1237.09	52.8503	204985	56066.1	82.9364	42.526	0.637239	0.527385	-114.461	220.161	two.sided	0	0.95	0.702413	1.04272	0.0603538
KPN_00096	34	66	100	905.382	886.485	18.8975	166092	88381.7	78.8935	51.6033	0.239532	0.811642	-139.443	177.238	two.sided	0	0.95	0.887306	1.02132	0.0304312
KPN_00097	34	66	100	794.353	895.742	-101.389	110566	279126	86.4936	93.9634	-1.17222	0.244072	-273.125	70.3464	two.sided	0	0.95	0.669859	0.88681	-0.173304
KPN_00098	34	66	100	1399.26	1994.14	-594.872	277891	2.29869e+06	207.369	89.3904	-2.86866	0.00514258	-1006.88	-182.859	two.sided	0	0.95	0.0425263	0.70169	-0.511095
KPN_00099	34	66	100	2607	5390.98	-2783.98	4.91452e+06	4.09963e+07	875.044	89.2516	-3.18154	0.00201576	-4522.61	-1045.36	two.sided	0	0.95	0.0213736	0.483585	-1.04816
KPN_00100	34	66	100	6431.18	7426.8	-995.627	4.1042e+07	8.1796e+07	1564.11	88.295	-0.636544	0.526069	-4103.83	2112.58	two.sided	0	0.95	0.701741	0.865941	-0.207659
KPN_00101	34	66	100	313.059	234.318	78.7406	6710.12	18395.4	21.8191	95.4132	3.60879	0.000492239	35.4266	122.055	two.sided	0	0.95	0.00741935	1.33604	0.417965
KPN_00102	34	66	100	2646.24	2954.73	-308.492	914566	1.59813e+06	226.082	84.422	-1.36451	0.176032	-758.048	141.064	two.sided	0	0.95	0.560299	0.895594	-0.159084
KPN_00103	34	66	100	225.353	235.97	-10.6168	9437.99	10460.8	20.8827	69.8774	-0.508401	0.612774	-52.2672	31.0337	two.sided	0	0.95	0.760112	0.955008	-0.0664153
KPN_00104	34	66	100	138.206	140.773	-2.56684	1471.87	792.948	7.4367	51.832	-0.345159	0.731372	-17.4908	12.3571	two.sided	0	0.95	0.83524	0.981766	-0.0265488
KPN_00105	34	66	100	479.294	503.788	-24.4938	19163.5	15036.8	28.1329	60.086	-0.870644	0.387414	-80.7663	31.7788	two.sided	0	0.95	0.669859	0.951381	-0.0719052
KPN_00106	34	66	100	362.618	360.303	2.31462	19543.5	28434.2	31.7117	78.5911	0.0729894	0.942	-60.811	65.4403	two.sided	0	0.95	0.968141	1.00642	0.00923835
KPN_00107	34	66	100	1515.35	909.424	605.929	803228	55427.6	156.41	35.3652	3.87397	0.000443562	288.516	923.341	two.sided	0	0.95	0.00680435	1.66628	0.736628
KPN_00108	34	66	100	527.529	575.712	-48.1827	200496	221499	96.1925	69.7762	-0.500899	0.618019	-240.043	143.678	two.sided	0	0.95	0.763496	0.916308	-0.126096
KPN_00109	34	66	100	565.882	657.803	-91.9207	310407	301399	117.031	65.8991	-0.785439	0.435011	-325.587	141.746	two.sided	0	0.95	0.669859	0.860261	-0.217154
KPN_00110	34	66	100	177.735	205.303	-27.5677	30242.9	29494.6	36.5566	66.0271	-0.754111	0.453464	-100.555	45.4194	two.sided	0	0.95	0.669859	0.865722	-0.208025
KPN_00111	34	66	100	596.5	504.258	92.2424	29534	66314	43.2828	91.4055	2.13116	0.0357601	6.27155	178.213	two.sided	0	0.95	0.174427	1.18293	0.242361
KPN_00112	34	66	100	393.118	325.258	67.8601	19947.6	25343.8	31.1559	74.1974	2.17808	0.032578	5.78334	129.937	two.sided	0	0.95	0.163529	1.20863	0.273378
KPN_00113	34	66	100	461.647	465.667	-4.01961	55156.6	72021.3	52.0911	75.0802	-0.0771649	0.938698	-107.789	99.7494	two.sided	0	0.95	0.967047	0.991368	-0.0125073
KPN_00114	34	66	100	479.912	525.227	-45.3155	91522.9	83450.6	62.8988	64.1018	-0.720451	0.473866	-170.966	80.3354	two.sided	0	0.95	0.672965	0.913722	-0.130173
KPN_00115	34	66	100	612.235	687.818	-75.5829	239121	235756	102.981	66.3453	-0.733952	0.465564	-281.17	130.005	two.sided	0	0.95	0.670161	0.890112	-0.167941
KPN_00116	34	66	100	1213.53	1022.06	191.469	117556	72934.2	67.547	54.632	2.8346	0.00641881	56.0811	326.857	two.sided	0	0.95	0.0504265	1.18734	0.247728
KPN_00117	34	66	100	1234.85	1006.45	228.398	1.43273e+06	530292	223.995	45.9362	1.01966	0.313231	-222.497	679.294	two.sided	0	0.95	0.669859	1.22693	0.295057
KPN_00118	34	66	100	5724	6289.47	-565.47	32031792	3.32846e+07	1202.67	67.9069	-0.470177	0.639735	-2965.43	1834.49	two.sided	0	0.95	0.777367	0.910093	-0.135915
KPN_00119	34	66	100	3047.91	3181.36	-133.452	6.63546e+06	5.46433e+06	527.213	61.3341	-0.253127	0.801017	-1187.56	920.66	two.sided	0	0.95	0.880303	0.958052	-0.0618241
KPN_00120	34	66	100	4510.47	5432.8	-922.332	1.61894e+07	3.16716e+07	977.769	87.7724	-0.943303	0.348115	-2865.51	1020.85	two.sided	0	0.95	0.669859	0.830229	-0.268419
KPN_00121	34	66	100	138.765	139.47	-0.704991	9260.49	11382.6	21.091	73.1353	-0.0334261	0.973426	-42.738	41.328	two.sided	0	0.95	0.985014	0.994945	-0.00731102
KPN_00122	34	66	100	360.029	388.939	-28.91	73150.2	74839	57.3184	67.4408	-0.504375	0.615642	-143.304	85.4843	two.sided	0	0.95	0.76272	0.92567	-0.111431
KPN_00123	34	66	100	731.853	878.061	-146.208	324399	261705	116.217	60.7976	-1.25806	0.213181	-378.613	86.198	two.sided	0	0.95	0.62875	0.833488	-0.262767
KPN_00124	34	66	100	5401.71	7792.12	-2390.42	2.78279e+07	6.51963e+07	1343.98	92.3963	-1.77861	0.0785935	-5059.53	278.698	two.sided	0	0.95	0.312266	0.693227	-0.528601
KPN_00125	34	66	100	362.706	560.136	-197.43	110270	237103	82.6783	90.3291	-2.38794	0.0190261	-361.677	-33.1837	two.sided	0	0.95	0.110224	0.647531	-0.626978
KPN_00126	34	66	100	613.647	552.879	60.7683	27204.8	48803.1	39.2375	85.2242	1.54873	0.125153	-17.2435	138.78	two.sided	0	0.95	0.43464	1.10991	0.150446
KPN_00127	34	66	100	638.912	621.591	17.3209	22652.9	27911.9	33.0026	73.2133	0.524834	0.601284	-48.4499	83.0916	two.sided	0	0.95	0.752331	1.02787	0.0396513
KPN_00128	34	66	100	958.382	1081.48	-123.102	656874	668219	171.594	67.2706	-0.717407	0.475607	-465.579	219.374	two.sided	0	0.95	0.673054	0.886173	-0.17434
KPN_00129	34	66	100	175.353	197.318	-21.9652	24018.7	24638.9	32.8595	67.5206	-0.668459	0.506119	-87.5438	43.6133	two.sided	0	0.95	0.688051	0.888681	-0.170262
KPN_00130	34	66	100	503.912	211.561	292.351	452179	7635.76	115.823	33.5754	2.52411	0.0165008	56.86	527.842	two.sided	0	0.95	0.0984185	2.38188	1.2521
KPN_00131	34	66	100	972.265	865.864	106.401	134779	257537	88.6915	87.0971	1.19968	0.233519	-69.8801	282.682	two.sided	0	0.95	0.665637	1.12288	0.167209
KPN_00132	34	66	100	2137.38	2838.27	-700.89	2.96634e+06	1.01587e+07	491.086	97.7259	-1.42722	0.156703	-1675.47	273.689	two.sided	0	0.95	0.519289	0.753057	-0.409168
KPN_00133	34	66	100	606.412	372.348	234.063	87243.2	12348.6	52.4698	37.8856	4.46092	7.0712e-05	127.833	340.293	two.sided	0	0.95	0.00197119	1.62861	0.703644
KPN_00134	34	66	100	491.353	369.621	121.732	24069.3	23903.4	32.7123	66.5586	3.72128	0.000409625	56.4297	187.034	two.sided	0	0.95	0.0063781	1.32934	0.410712
KPN_00135	34	66	100	568.235	594.864	-26.6283	33016.2	43516.9	40.3784	75.3832	-0.65947	0.511603	-107.059	53.8028	two.sided	0	0.95	0.691142	0.955236	-0.0660705
KPN_00136	34	66	100	455.676	476.182	-20.5053	28309.5	31777.3	36.2506	70.2702	-0.565655	0.57343	-92.8	51.7893	two.sided	0	0.95	0.732685	0.956938	-0.0635027
KPN_00137	34	66	100	324.529	288.197	36.3324	31792.1	8345.08	32.5807	42.1369	1.11515	0.271105	-29.4117	102.077	two.sided	0	0.95	0.669859	1.12607	0.171294
KPN_00138	34	66	100	648.588	676.924	-28.336	133050	161740	79.7736	72.7821	-0.355205	0.723463	-187.333	130.661	two.sided	0	0.95	0.830704	0.95814	-0.0616915
KPN_00139	34	66	100	280.206	271.864	8.34225	66143.2	6032.06	45.1307	36.133	0.184846	0.854383	-83.1754	99.8599	two.sided	0	0.95	0.915474	1.03069	0.043604
KPN_00140	34	66	100	650.588	570.515	80.0731	66843.9	25164.7	48.4487	46.1598	1.65274	0.105171	-17.4401	177.586	two.sided	0	0.95	0.385379	1.14035	0.18948
KPN_00141	34	66	100	450.824	435.106	15.7175	51564	59457.7	49.1677	71.1103	0.319671	0.750155	-82.3175	113.752	two.sided	0	0.95	0.847952	1.03612	0.0511957
KPN_00142	34	66	100	278.5	255.576	22.9242	13333.5	24640.2	27.6677	86.1159	0.828557	0.409646	-32.0762	77.9247	two.sided	0	0.95	0.669859	1.0897	0.123926
KPN_00143	34	66	100	1294.41	822.97	471.442	167549	112731	81.4614	56.4005	5.7873	3.29621e-07	308.281	634.603	two.sided	0	0.95	5.89339e-05	1.57285	0.653385
KPN_00144	34	66	100	534.706	468.258	66.4483	37824.5	84573	48.9274	91.3039	1.3581	0.177779	-30.7357	163.632	two.sided	0	0.95	0.562868	1.14191	0.191443
KPN_00145	34	66	100	1329.5	4486.35	-3156.85	1.44043e+06	3.33464e+07	740.009	75.3146	-4.26596	5.71698e-05	-4630.92	-1682.78	two.sided	0	0.95	0.00176444	0.296343	-1.75466
KPN_00146	34	66	100	474.441	568.318	-93.877	23132	31732.7	34.0757	76.6801	-2.75496	0.00732874	-161.735	-26.0191	two.sided	0	0.95	0.0548333	0.834816	-0.26047
KPN_00147	34	66	100	234.529	270.455	-35.9251	39751.2	37693.2	41.7165	65.2138	-0.861174	0.392297	-119.233	47.3832	two.sided	0	0.95	0.669859	0.867168	-0.205617
KPN_00148	34	66	100	1111.91	1209.79	-97.8761	743825	801481	184.447	69.0084	-0.530645	0.597368	-465.838	270.086	two.sided	0	0.95	0.749696	0.919096	-0.121712
KPN_00149	34	66	100	327.471	381.076	-53.6052	100512	98332.2	66.6792	66.1184	-0.803926	0.424321	-186.73	79.5197	two.sided	0	0.95	0.669859	0.859332	-0.218712
KPN_00150	34	66	100	302.059	356.424	-54.3654	90817.3	87192.7	63.1838	65.572	-0.860432	0.392686	-180.531	71.8006	two.sided	0	0.95	0.669859	0.84747	-0.238766
KPN_00151	34	66	100	195.059	230.894	-35.8351	38638.1	36333	41.0721	64.9746	-0.872494	0.386152	-117.862	46.1921	two.sided	0	0.95	0.669859	0.844798	-0.243321
KPN_00152	34	66	100	475.735	562.818	-87.0829	230106	220763	100.562	65.5512	-0.865962	0.389669	-287.887	113.721	two.sided	0	0.95	0.669859	0.845273	-0.24251
KPN_00153	34	66	100	384.353	454.97	-70.6168	148636	142688	80.8305	65.5689	-0.87364	0.385503	-232.02	90.7864	two.sided	0	0.95	0.669859	0.844788	-0.243339
KPN_00154	34	66	100	235.735	278.258	-42.5223	55255.5	52618.8	49.2181	65.3364	-0.863957	0.390772	-140.808	55.7634	two.sided	0	0.95	0.669859	0.847184	-0.239253
KPN_00155	34	66	100	148.176	172.697	-24.5205	21644.5	20466.1	30.7684	65.1328	-0.796937	0.428383	-85.9669	36.9259	two.sided	0	0.95	0.669859	0.858014	-0.220926
KPN_00156	34	66	100	207.882	245.424	-37.5419	43042.3	41344	43.5014	65.5857	-0.863004	0.39128	-124.406	49.3217	two.sided	0	0.95	0.669859	0.847033	-0.23951
KPN_00157	34	66	100	175.529	208.167	-32.6373	30191	28448.4	36.3181	65.0336	-0.898649	0.372155	-105.169	39.8944	two.sided	0	0.95	0.669859	0.843216	-0.246026
KPN_00158	34	66	100	490.324	581	-90.6765	233446	225891	101.433	65.7988	-0.893955	0.374604	-293.206	111.853	two.sided	0	0.95	0.669859	0.84393	-0.244804
KPN_00159	34	66	100	604.029	708.955	-104.925	366981	341638	126.372	64.6885	-0.830288	0.40943	-357.33	147.48	two.sided	0	0.95	0.669859	0.852	-0.231074
KPN_00160	34	66	100	819.441	950.379	-130.938	607529	581910	163.356	65.5039	-0.801546	0.425714	-457.135	195.26	two.sided	0	0.95	0.669859	0.862226	-0.213862
KPN_00161	34	66	100	273.735	319.576	-45.8405	73638.4	70176.8	56.8254	65.3579	-0.80669	0.422771	-159.317	67.6358	two.sided	0	0.95	0.669859	0.856558	-0.223377
KPN_00162	34	66	100	119.324	141.667	-22.3431	14182.1	13969.5	25.0755	66.318	-0.891035	0.376132	-72.4035	27.7172	two.sided	0	0.95	0.669859	0.842284	-0.247622
KPN_00163	34	66	100	1373.32	1650.83	-277.51	1.59255e+06	1.36819e+06	259.942	62.4623	-1.06758	0.289817	-797.05	242.03	two.sided	0	0.95	0.669859	0.831897	-0.265523
KPN_00164	34	66	100	1956.82	1676.14	280.687	145586	247352	89.6086	83.5513	3.13237	0.0023909	102.477	458.898	two.sided	0	0.95	0.0241653	1.16746	0.223374
KPN_00165	34	66	100	2317	1082.11	1234.89	2.20059e+06	681646	273.955	43.8057	4.50765	4.84092e-05	682.705	1787.08	two.sided	0	0.95	0.00157863	2.14119	1.09842
KPN_00166	34	66	100	467.324	384.03	83.2932	42305.1	94372.9	51.7123	91.2478	1.61071	0.110698	-19.4231	186.01	two.sided	0	0.95	0.400525	1.21689	0.283202
KPN_00167	34	66	100	440.912	426.288	14.6239	81773.2	120370	65.0298	78.9696	0.22488	0.822654	-114.815	144.063	two.sided	0	0.95	0.895691	1.03431	0.0486619
KPN_00168	34	66	100	967.176	969.591	-2.41444	397940	565745	142.394	77.8406	-0.0169561	0.986515	-285.908	281.079	two.sided	0	0.95	0.991295	0.99751	-0.00359702
KPN_00169	34	66	100	904.647	795.758	108.889	45959	101561	53.7637	91.0165	2.02533	0.0457621	2.09473	215.684	two.sided	0	0.95	0.208137	1.13684	0.185026
KPN_00170	34	66	100	674.588	734.258	-59.6693	224654	236661	100.962	68.3206	-0.59101	0.556464	-261.118	141.779	two.sided	0	0.95	0.719668	0.918735	-0.122279
KPN_00171	34	66	100	624.265	254.379	369.886	234887	3639.59	83.4481	33.5279	4.43253	9.45011e-05	200.211	539.561	two.sided	0	0.95	0.00236709	2.45408	1.29518
KPN_00172	34	66	100	340.235	319.106	21.1292	28563.6	46538.3	39.3095	82.2324	0.53751	0.592367	-57.0665	99.325	two.sided	0	0.95	0.746555	1.06621	0.0924968
KPN_00173	34	66	100	436.118	424.864	11.254	44569.2	69478.5	48.6165	80.8219	0.231485	0.817523	-85.4808	107.989	two.sided	0	0.95	0.891452	1.02649	0.0377175
KPN_00174	34	66	100	627.706	468.348	159.357	118387	18992.1	61.398	38.5462	2.59548	0.0132934	35.1214	283.593	two.sided	0	0.95	0.0839543	1.34025	0.422506
KPN_00175	34	66	100	823.029	928.652	-105.622	179528	125102	84.7097	57.2026	-1.24687	0.217526	-275.237	63.993	two.sided	0	0.95	0.637936	0.886263	-0.174193
KPN_00176	34	66	100	3378.15	1758.08	1620.07	4.97157e+07	893016	1214.81	33.6121	1.3336	0.191301	-849.763	4089.91	two.sided	0	0.95	0.586413	1.9215	0.942235
KPN_00177	34	66	100	651.824	1008.18	-356.358	130948	201991	83.1377	80.4825	-4.28636	5.00041e-05	-521.792	-190.924	two.sided	0	0.95	0.00161038	0.646534	-0.629203
KPN_00178	34	66	100	644	1450.59	-806.591	217134	3.1924e+06	234	80.5319	-3.44697	0.000903792	-1272.22	-340.963	two.sided	0	0.95	0.0117355	0.443957	-1.17151
KPN_00179	34	66	100	1694.26	1481.26	213.007	1.59199e+06	1.46532e+06	262.726	64.3669	0.810757	0.420493	-311.791	737.805	two.sided	0	0.95	0.669859	1.1438	0.193837
KPN_00180	34	66	100	1415.47	1485.35	-69.8779	544101	617672	159.253	70.6213	-0.438784	0.662157	-387.45	247.694	two.sided	0	0.95	0.791767	0.952955	-0.0695197
KPN_00181	34	66	100	921.618	644.106	277.512	180874	17820.7	74.7651	36.3873	3.71178	0.000685389	125.937	429.086	two.sided	0	0.95	0.0094996	1.43085	0.51687
KPN_00182	34	66	100	5752.41	3534.14	2218.28	4.19648e+07	2.21879e+07	1253.17	51.4857	1.77013	0.0826268	-296.996	4733.55	two.sided	0	0.95	0.323321	1.62767	0.702809
KPN_00183	34	66	100	3243.32	2707.79	535.536	1.13179e+07	1.29934e+07	727.839	70.9728	0.735789	0.464284	-915.744	1986.81	two.sided	0	0.95	0.669859	1.19778	0.260358
KPN_00184	34	66	100	919.088	1053.74	-134.654	319695	1.19998e+06	166.085	97.9925	-0.810753	0.419472	-464.245	194.937	two.sided	0	0.95	0.669859	0.872213	-0.197247
KPN_00185	34	66	100	983.176	1213.06	-229.884	401319	1.4316e+06	183.015	97.8924	-1.25609	0.212071	-593.076	133.308	two.sided	0	0.95	0.626547	0.810492	-0.303129
KPN_00186	34	66	100	811.118	767.212	43.9055	30516	70877.4	44.4008	92.1999	0.988846	0.325327	-44.2757	132.087	two.sided	0	0.95	0.669859	1.05723	0.0802857
KPN_00187	34	66	100	952.029	690.848	261.181	312266	46161.7	99.4168	38.1053	2.62713	0.0123372	59.9403	462.422	two.sided	0	0.95	0.0798607	1.37806	0.462637
KPN_00188	34	66	100	742.5	544.318	198.182	88341.4	13213.4	52.9007	38.1663	3.7463	0.000592203	91.1054	305.258	two.sided	0	0.95	0.00841252	1.36409	0.447941
KPN_00189	34	66	100	2268.35	1309	959.353	2.41782e+06	155427	271.048	35.2022	3.53941	0.00114948	409.208	1509.5	two.sided	0	0.95	0.0141569	1.73289	0.79318
KPN_00190	34	66	100	4366.06	4080.76	285.301	8.66694e+06	1.08454e+07	647.483	73.7087	0.440631	0.66077	-1004.92	1575.52	two.sided	0	0.95	0.79097	1.06991	0.0974946
KPN_00191	34	66	100	1950.68	2300.94	-350.263	3.26396e+06	8.48842e+06	473.932	94.5211	-0.739058	0.461703	-1291.2	590.672	two.sided	0	0.95	0.669859	0.847774	-0.238248
KPN_00192	34	66	100	1815.91	1372.02	443.897	1.18409e+06	707140	213.402	53.841	2.08009	0.0422913	16.0222	871.771	two.sided	0	0.95	0.197259	1.32354	0.404398
KPN_00193	34	66	100	1008.97	614.833	394.137	625096	151907	143.829	41.4498	2.74032	0.00901464	103.764	684.51	two.sided	0	0.95	0.0633346	1.64105	0.714617
KPN_00194	34	66	100	1423	1363.44	59.5606	686462	999663	187.98	78.6209	0.316846	0.752201	-314.632	433.753	two.sided	0	0.95	0.848783	1.04368	0.0616851
KPN_00195	34	66	100	825.471	743.712	81.7585	45059.7	51860.2	45.9461	71.0514	1.77944	0.0794439	-9.85437	173.371	two.sided	0	0.95	0.31468	1.10993	0.150473
KPN_00196	34	66	100	387.059	434.894	-47.8351	16940.5	8310.8	24.9834	50.1611	-1.91467	0.0612461	-98.0118	2.34162	two.sided	0	0.95	0.256511	0.890007	-0.168111
KPN_00197	34	66	100	2569.88	2713.91	-144.027	513472	200243	134.67	46.6356	-1.06948	0.290359	-415.004	126.951	two.sided	0	0.95	0.669859	0.94693	-0.0786701
KPN_00198	34	66	100	936.147	916.773	19.3743	44506.6	82720	50.6197	86.2857	0.382743	0.702851	-81.2495	119.998	two.sided	0	0.95	0.816921	1.02113	0.0301711
KPN_00199	34	66	100	1252.82	1268.44	-15.6159	475473	357914	139.311	59.048	-0.112094	0.911129	-294.371	263.139	two.sided	0	0.95	0.949967	0.987689	-0.0178714
KPN_00200	34	66	100	209.235	209.318	-0.0828877	14022	15955.9	25.5767	70.6956	-0.00324075	0.997423	-51.0852	50.9194	two.sided	0	0.95	0.998001	0.999604	-0.000571405
KPN_00201	34	66	100	636.412	674.742	-38.3307	186281	206045	92.7402	69.8138	-0.413312	0.680645	-223.304	146.643	two.sided	0	0.95	0.803905	0.943192	-0.0843764
KPN_00202	34	66	100	300.676	990.061	-689.384	23180.8	1.29816e+06	142.656	69.42	-4.83248	7.78729e-06	-973.945	-404.823	two.sided	0	0.95	0.000486471	0.303695	-1.7193
KPN_00203	34	66	100	284.853	354.485	-69.6319	28159.3	125722	52.279	97.5041	-1.33193	0.185989	-173.385	34.1208	two.sided	0	0.95	0.577437	0.803569	-0.315507
KPN_00204	34	66	100	443.147	362.197	80.9501	9807.16	12405.7	21.8268	74.0562	3.70874	0.000399893	37.4597	124.44	two.sided	0	0.95	0.00626419	1.2235	0.291011
KPN_00205	34	66	100	274.206	247.258	26.9483	4603.08	11637.4	17.6553	93.9916	1.52636	0.130279	-8.10673	62.0033	two.sided	0	0.95	0.448862	1.10899	0.149245
KPN_00206	34	66	100	510.118	487.742	22.3752	8995.99	14432.8	21.9833	81.7422	1.01783	0.311764	-21.3587	66.1092	two.sided	0	0.95	0.669859	1.04588	0.0647105
KPN_00207	34	66	100	421.794	419.045	2.74866	71306.4	94202.2	59.368	75.4579	0.0462988	0.963194	-115.507	121.004	two.sided	0	0.95	0.981152	1.00656	0.00943223
KPN_00208	34	66	100	1643.06	1388.41	254.65	316745	66884.9	101.634	40.3278	2.50556	0.0163612	49.2921	460.007	two.sided	0	0.95	0.0978466	1.18341	0.242951
KPN_00209	34	66	100	453.676	408.091	45.5856	17042.4	38484.3	32.9294	91.542	1.38434	0.169619	-19.8194	110.99	two.sided	0	0.95	0.546936	1.1117	0.152773
KPN_00210	34	66	100	328.735	228.121	100.614	4184.69	14779.3	18.6281	97.8588	5.40119	4.64692e-07	63.6465	137.582	two.sided	0	0.95	7.7472e-05	1.44106	0.527126
KPN_00211	34	66	100	1351.29	862.061	489.234	2.3302e+06	210593	267.817	36.1046	1.82674	0.0760152	-53.8705	1032.34	two.sided	0	0.95	0.304354	1.56752	0.648481
KPN_00212	34	66	100	392.559	344.273	48.2861	34814.1	48120.1	41.8693	76.9253	1.15326	0.252375	-35.0876	131.66	two.sided	0	0.95	0.669859	1.14026	0.189357
KPN_00213	34	66	100	734.882	616.227	118.655	152431	83483.5	75.8167	52.1408	1.56503	0.123626	-33.4725	270.783	two.sided	0	0.95	0.431071	1.19255	0.254051
KPN_00214	34	66	100	466.088	441.348	24.7398	15664.8	18434.7	27.2037	71.7521	0.909424	0.366171	-29.4931	78.9726	two.sided	0	0.95	0.669859	1.05605	0.0786849
KPN_00221	34	66	100	369.147	443.909	-74.762	81016.2	57212.2	57.006	57.5132	-1.31148	0.194908	-188.892	39.3684	two.sided	0	0.95	0.592379	0.831583	-0.266069
KPN_00222	34	66	100	489.676	523.667	-33.9902	88129.2	94099.2	63.386	68.7302	-0.536242	0.593523	-160.451	92.4702	two.sided	0	0.95	0.746764	0.935092	-0.0968199
KPN_00223	34	66	100	496.706	567.864	-71.1578	216851	212872	97.9964	66.2181	-0.726126	0.47032	-266.802	124.486	two.sided	0	0.95	0.671602	0.874692	-0.193153
KPN_00224	34	66	100	1067	481.348	585.652	328531	31616.8	100.706	36.3079	5.81545	1.19093e-06	381.47	789.833	two.sided	0	0.95	0.000131382	2.21669	1.14841
KPN_00225	34	66	100	732.647	398.576	334.071	85435.3	69209.2	59.6777	60.9047	5.59793	5.49438e-07	214.735	453.408	two.sided	0	0.95	8.37894e-05	1.83816	0.878264
KPN_00226	34	66	100	4142.24	1122.98	3019.25	3.56285e+07	121709	1024.57	33.1162	2.94685	0.00584102	935.028	5103.47	two.sided	0	0.95	0.0465218	3.68859	1.88307
KPN_00227	34	66	100	402.941	406.197	-3.25579	44155.3	58854.7	46.802	75.7463	-0.0695653	0.944723	-96.475	89.9635	two.sided	0	0.95	0.97017	0.991985	-0.0116102
KPN_00228	34	66	100	416.706	402.045	14.6604	18602.2	28877.3	31.3793	80.6871	0.467201	0.641615	-47.7781	77.099	two.sided	0	0.95	0.778118	1.03646	0.0516708
KPN_00229	34	66	100	298.912	248.076	50.836	11495.1	23352.1	26.3042	88.8239	1.93262	0.0564692	-1.43127	103.103	two.sided	0	0.95	0.241379	1.20492	0.268939
KPN_00230	34	66	100	485.088	593.348	-108.26	21450.6	51127.4	37.4908	92.7775	-2.88765	0.00482938	-182.712	-33.8087	two.sided	0	0.95	0.0409156	0.817544	-0.290632
KPN_00232	34	66	100	453.588	446.833	6.7549	80649.6	99856.4	62.33	73.3686	0.108373	0.913995	-117.458	130.968	two.sided	0	0.95	0.951429	1.01512	0.0216464
KPN_00233	34	66	100	263.853	294.273	-30.4198	45293.5	47368.1	45.2754	68.1004	-0.671884	0.503931	-120.763	59.9234	two.sided	0	0.95	0.686668	0.896627	-0.15742
KPN_00234	34	66	100	452.647	437.909	14.738	41759.2	55214.7	45.4401	75.4855	0.324339	0.746579	-75.7737	105.25	two.sided	0	0.95	0.845568	1.03366	0.0477552
KPN_00235	34	66	100	1886.65	1374.92	511.723	2.40733e+06	523026	280.586	40.5425	1.82377	0.075565	-55.1257	1078.57	two.sided	0	0.95	0.302786	1.37218	0.456472
KPN_00236	34	66	100	522.441	709.924	-187.483	26267.5	131848	52.6334	96.553	-3.56206	0.000573483	-291.952	-83.0143	two.sided	0	0.95	0.00825975	0.735911	-0.442396
KPN_00237	34	66	100	672.941	659.015	13.926	20566.3	25751.3	31.5446	73.7281	0.441471	0.660164	-48.9318	76.7839	two.sided	0	0.95	0.79067	1.02113	0.0301688
KPN_00238	34	66	100	669.029	510.652	158.378	28543	28897.4	35.7399	67.1283	4.4314	3.54553e-05	87.0433	229.713	two.sided	0	0.95	0.00129027	1.31015	0.389731
KPN_00239	34	66	100	711.206	798.924	-87.7184	144505	123840	78.2721	62.3956	-1.12068	0.266717	-244.162	68.7257	two.sided	0	0.95	0.669859	0.890204	-0.167791
KPN_00240	34	66	100	605.912	887.894	-281.982	156897	59949.6	74.3164	46.358	-3.79434	0.000427873	-431.542	-132.422	two.sided	0	0.95	0.00658315	0.682415	-0.55128
KPN_00241	34	66	100	203.029	282.288	-79.2585	18173.4	5715.07	24.9219	43.9723	-3.18027	0.00269662	-129.486	-29.0307	two.sided	0	0.95	0.0262365	0.719228	-0.475478
KPN_00242	34	66	100	334.029	476.167	-142.137	34523.8	12805.6	34.7769	45.9641	-4.08712	0.000173459	-212.141	-72.1336	two.sided	0	0.95	0.00356898	0.701497	-0.511491
KPN_00243	34	66	100	316.412	463.227	-146.816	28474.8	17968.4	33.3128	54.9918	-4.40718	4.89884e-05	-213.576	-80.055	two.sided	0	0.95	0.00158753	0.683059	-0.549917
KPN_00244	34	66	100	709.971	1018.76	-308.787	85881.8	71003.2	60.0145	61.4377	-5.14521	2.96353e-06	-428.776	-188.798	two.sided	0	0.95	0.000243903	0.696898	-0.52098
KPN_00245	34	66	100	119.059	157.379	-38.32	3205.57	1616.98	10.8987	50.6427	-3.51602	0.000933654	-60.2037	-16.4362	two.sided	0	0.95	0.0120423	0.756511	-0.402567
KPN_00246	34	66	100	366.147	423.864	-57.7166	105706	104326	68.4814	66.3757	-0.842807	0.402363	-194.43	78.9964	two.sided	0	0.95	0.669859	0.863832	-0.211177
KPN_00247	34	66	100	600.059	620.939	-20.8806	82273.8	94957.6	62.1174	71.1397	-0.336147	0.737749	-144.735	102.974	two.sided	0	0.95	0.839235	0.966373	-0.0493485
KPN_00248	34	66	100	233.853	234.515	-0.66221	18829.6	24574.6	30.4328	75.0639	-0.0217598	0.982697	-61.2866	59.9622	two.sided	0	0.95	0.988434	0.997176	-0.00407956
KPN_00249	34	66	100	1362.74	1625.92	-263.189	230067	722818	133.111	97.113	-1.97722	0.0508521	-527.373	0.995093	two.sided	0	0.95	0.223637	0.83813	-0.254755
KPN_00250	34	66	100	476.853	297.424	179.429	65711.2	12052.6	45.9923	39.3525	3.90127	0.000363886	86.427	272.43	two.sided	0	0.95	0.00584133	1.60328	0.681022
KPN_00251	34	66	100	909.118	1167.44	-258.322	124176	77623.7	69.4864	54.7912	-3.71759	0.000474193	-397.587	-119.056	two.sided	0	0.95	0.00721024	0.778728	-0.360809
KPN_00252	34	66	100	503.147	594.97	-91.8226	135301	164773	80.4737	72.8395	-1.14103	0.257596	-252.212	68.5671	two.sided	0	0.95	0.669859	0.845668	-0.241836
KPN_00253	34	66	100	371.529	406.106	-34.5766	42256.2	44326.8	43.7544	68.1927	-0.790244	0.432125	-121.883	52.7294	two.sided	0	0.95	0.669859	0.914858	-0.12838
KPN_00254	34	66	100	672.676	875.076	-202.399	257466	156323	99.7049	54.1808	-2.02998	0.0472804	-402.28	-2.51821	two.sided	0	0.95	0.21225	0.768707	-0.379495
KPN_00255	34	66	100	744.765	884.894	-140.129	474984	234562	132.379	50.2741	-1.05855	0.294865	-405.984	125.725	two.sided	0	0.95	0.669859	0.841643	-0.24872
KPN_00256	34	66	100	885	1076.17	-191.167	793018	578352	179.128	58.2781	-1.0672	0.29028	-549.695	167.361	two.sided	0	0.95	0.669859	0.822363	-0.282152
KPN_00257	34	66	100	679.029	818.758	-139.728	391226	251714	123.776	55.4104	-1.12888	0.263812	-387.739	108.283	two.sided	0	0.95	0.669859	0.829341	-0.269962
KPN_00258	34	66	100	655.147	863.288	-208.141	840119	644219	185.662	59.507	-1.12108	0.26676	-579.583	163.301	two.sided	0	0.95	0.669859	0.758898	-0.398023
KPN_00259	34	66	100	172.853	133.273	39.5802	12539.1	8003.16	22.1372	55.2366	1.78795	0.0792701	-4.77952	83.9399	two.sided	0	0.95	0.314232	1.29699	0.375164
KPN_00260	34	66	100	403.618	378.348	25.2692	57166.7	72269.3	52.6912	74.0365	0.479571	0.632946	-79.7195	130.258	two.sided	0	0.95	0.773312	1.06679	0.0932736
KPN_00261	34	66	100	186.382	274.53	-88.148	35824.6	22283.6	37.3001	54.6863	-2.36321	0.0217005	-162.909	-13.3873	two.sided	0	0.95	0.122637	0.678914	-0.5587
KPN_00262	34	66	100	293.265	353.394	-60.1292	88639.6	79796.6	61.7745	63.7451	-0.973367	0.33405	-183.547	63.289	two.sided	0	0.95	0.669859	0.829852	-0.269074
KPN_00263	34	66	100	535.912	671.576	-135.664	296021	237526	110.93	60.6581	-1.22297	0.22607	-357.507	86.1787	two.sided	0	0.95	0.652317	0.797992	-0.325555
KPN_00264	34	66	100	1024.38	1248.67	-224.284	1.08145e+06	951961	215.014	63.1247	-1.04311	0.300874	-653.939	205.37	two.sided	0	0.95	0.669859	0.820381	-0.285634
KPN_00265	34	66	100	303.294	371.303	-68.0089	94833.7	82869.7	63.599	62.9242	-1.06934	0.289001	-195.104	59.0865	two.sided	0	0.95	0.669859	0.816837	-0.29188
KPN_00266	34	66	100	214.971	254.833	-39.8627	47691	43872	45.4687	64.3513	-0.876707	0.383907	-130.687	50.9619	two.sided	0	0.95	0.669859	0.843573	-0.245415
KPN_00267	34	66	100	63.4412	75.5606	-12.1194	4156.19	3982	13.512	65.5117	-0.896938	0.373037	-39.1008	14.8619	two.sided	0	0.95	0.669859	0.839607	-0.252215
KPN_00268	34	66	100	601.235	808.227	-206.992	372591	263089	122.249	57.5107	-1.6932	0.0958276	-451.744	37.7599	two.sided	0	0.95	0.362411	0.743894	-0.426831
KPN_00269	34	66	100	246.324	294.364	-48.0401	62551.8	58870.4	52.266	64.9991	-0.919147	0.361417	-152.423	56.3423	two.sided	0	0.95	0.669859	0.8368	-0.257045
KPN_00270	34	66	100	142.941	170.742	-27.8012	21076.5	19591.3	30.2776	64.6455	-0.918211	0.361922	-88.2761	32.6736	two.sided	0	0.95	0.669859	0.837174	-0.2564
KPN_00271	34	66	100	188.676	231.818	-43.1417	36718.2	32645.4	39.6809	63.3993	-1.08722	0.281058	-122.428	36.1445	two.sided	0	0.95	0.669859	0.813899	-0.297079
KPN_00272	34	66	100	328.559	399.909	-71.3503	111293	99922.9	69.1905	63.6707	-1.03122	0.306341	-209.588	66.8873	two.sided	0	0.95	0.669859	0.821584	-0.28352
KPN_00273	34	66	100	395.206	484.53	-89.3244	161009	135513	82.3941	61.9109	-1.08411	0.282519	-254.033	75.3837	two.sided	0	0.95	0.669859	0.815647	-0.293982
KPN_00274	34	66	100	159.235	244.455	-85.2193	26142.6	18992.1	32.5063	58.185	-2.62162	0.0111497	-150.283	-20.1552	two.sided	0	0.95	0.0737389	0.65139	-0.618406
KPN_00275	34	66	100	207.529	246.909	-39.3797	44416.3	40086.3	43.7462	63.8154	-0.900185	0.371406	-126.778	48.0183	two.sided	0	0.95	0.669859	0.840509	-0.250664
KPN_00276	34	66	100	278.647	331.818	-53.1711	80036.2	77134.1	59.3524	65.6818	-0.895855	0.373602	-171.683	65.3405	two.sided	0	0.95	0.669859	0.839758	-0.251954
KPN_00277	34	66	100	989.647	1200.55	-210.898	1.00937e+06	915411	208.704	63.9512	-1.01052	0.316057	-627.838	206.041	two.sided	0	0.95	0.669859	0.824331	-0.278704
KPN_00278	34	66	100	462.882	555.652	-92.7692	220880	198329	97.4754	63.6729	-0.951719	0.344838	-287.518	101.98	two.sided	0	0.95	0.669859	0.833044	-0.263535
KPN_00280	34	66	100	863.294	835.242	28.0517	139487	57867	70.5644	47.5107	0.397533	0.692755	-113.865	169.969	two.sided	0	0.95	0.810801	1.03359	0.0476572
KPN_00281	34	66	100	821.471	644.591	176.88	181200	93918.8	82.1732	51.1249	2.15252	0.0360987	11.92	341.839	two.sided	0	0.95	0.175551	1.27441	0.349825
KPN_00282	34	66	100	474.206	537.288	-63.082	126244	121300	74.5047	65.5945	-0.846685	0.400249	-211.853	85.6886	two.sided	0	0.95	0.669859	0.882592	-0.180182
KPN_00283	34	66	100	353.294	374.091	-20.7968	10955.4	5811.28	20.255	51.5454	-1.02675	0.309334	-61.45	19.8564	two.sided	0	0.95	0.669859	0.944407	-0.0825192
KPN_00284	34	66	100	120.529	95.5606	24.9688	1610.62	2598.56	9.31361	81.9209	2.6809	0.00887603	6.44081	43.4968	two.sided	0	0.95	0.0631272	1.26129	0.334897
KPN_00285	34	66	100	74.9118	91.6364	-16.7246	5480.39	4851.8	15.3199	63.2818	-1.09169	0.279109	-47.3364	13.8872	two.sided	0	0.95	0.669859	0.817489	-0.290728
KPN_00286	34	66	100	357.5	425.318	-67.8182	125032	117898	73.917	65.0537	-0.917491	0.362275	-215.438	79.802	two.sided	0	0.95	0.669859	0.840547	-0.250599
KPN_00287	34	66	100	354.324	414.848	-60.525	123305	118108	73.5944	65.5047	-0.822412	0.413826	-207.482	86.4318	two.sided	0	0.95	0.669859	0.854103	-0.227517
KPN_00288	34	66	100	349.735	410.258	-60.5223	119853	115898	72.6712	65.7797	-0.832823	0.407958	-205.624	84.5796	two.sided	0	0.95	0.669859	0.852477	-0.230267
KPN_00289	34	66	100	54.3824	63.5606	-9.17825	2865.46	2674.37	11.1713	64.7608	-0.821589	0.414325	-31.4905	13.134	two.sided	0	0.95	0.669859	0.855598	-0.224994
KPN_00290	34	66	100	239.412	260.212	-20.8004	40423.8	45514.4	43.3422	70.3653	-0.47991	0.63278	-107.236	65.6351	two.sided	0	0.95	0.773312	0.920064	-0.120194
KPN_00291	34	66	100	395.441	292.97	102.471	34092.3	45900.6	41.209	76.0721	2.48663	0.0150878	20.398	184.545	two.sided	0	0.95	0.0923617	1.34977	0.432712
KPN_00292	34	66	100	290.765	320.152	-29.3868	63445.1	68523.9	53.8913	69.0804	-0.545298	0.587305	-136.895	78.1212	two.sided	0	0.95	0.744562	0.90821	-0.138903
KPN_00293	34	66	100	1023.88	1173.45	-149.572	941073	952851	205.221	67.1312	-0.728834	0.468638	-559.181	260.036	two.sided	0	0.95	0.671602	0.872537	-0.196712
KPN_00294	34	66	100	686.676	797.939	-111.263	408824	389730	133.9	65.3671	-0.830939	0.409033	-378.652	156.126	two.sided	0	0.95	0.669859	0.860562	-0.216649
KPN_00295	34	66	100	328.971	340.091	-11.1203	62484.1	75356.6	54.5851	72.529	-0.203724	0.839139	-119.92	97.6795	two.sided	0	0.95	0.905665	0.967302	-0.0479618
KPN_00296	34	66	100	368.118	330.879	37.2389	45119.5	71876.8	49.1537	81.516	0.7576	0.450875	-60.5522	135.03	two.sided	0	0.95	0.669859	1.11255	0.153864
KPN_00297	34	66	100	447.176	358.167	89.0098	57371.7	83222	54.2986	78.494	1.63926	0.105161	-19.0798	197.099	two.sided	0	0.95	0.385379	1.24852	0.320213
KPN_00298	34	66	100	646.676	395.652	251.025	157498	98836.1	78.2931	54.8737	3.20622	0.00224416	94.1141	407.936	two.sided	0	0.95	0.0231331	1.63446	0.708814
KPN_00299	34	66	100	1179.97	398.879	781.092	1.55201e+06	92187.2	216.897	35.0338	3.60121	0.000971368	340.783	1221.4	two.sided	0	0.95	0.0123748	2.95822	1.56473
KPN_00300	34	66	100	128.118	89.2879	38.8298	7118.77	3303.19	16.1066	49.2337	2.41079	0.0196953	6.46614	71.1934	two.sided	0	0.95	0.113341	1.43488	0.520933
KPN_00301	34	66	100	294.235	330.848	-36.6132	69934.1	73046.8	56.2464	68.0631	-0.650943	0.517275	-148.849	75.6228	two.sided	0	0.95	0.695189	0.889335	-0.1692
KPN_00302	34	66	100	320.529	376.303	-55.7736	95565	93372.2	65.0036	66.0808	-0.858008	0.393989	-185.554	74.0072	two.sided	0	0.95	0.669859	0.851785	-0.231438
KPN_00303	34	66	100	426.441	499.848	-73.4073	174352	168653	87.6548	65.7892	-0.83746	0.405366	-248.426	101.612	two.sided	0	0.95	0.669859	0.853141	-0.229144
KPN_00304	34	66	100	391.588	462.924	-71.336	114798	98026	69.7255	62.2981	-1.0231	0.310218	-210.702	68.0301	two.sided	0	0.95	0.669859	0.845901	-0.241439
KPN_00305	34	66	100	450.382	526.167	-75.7843	194143	189038	92.5976	65.9807	-0.818426	0.41606	-260.662	109.094	two.sided	0	0.95	0.669859	0.855969	-0.22437
KPN_00306	34	66	100	333.118	375.788	-42.6702	88474.3	91170.5	63.1154	67.6561	-0.676066	0.501303	-168.627	83.2863	two.sided	0	0.95	0.686544	0.886451	-0.173887
KPN_00307	34	66	100	619.853	687.409	-67.5561	255690	261412	107.15	67.4201	-0.630483	0.53051	-281.404	146.291	two.sided	0	0.95	0.703322	0.901724	-0.149243
KPN_00308	34	66	100	574.941	673.53	-98.5891	291636	270870	112.613	64.6228	-0.875471	0.38456	-323.517	126.339	two.sided	0	0.95	0.669859	0.853623	-0.228328
KPN_00309	34	66	100	762.206	676.348	85.8574	215479	300473	104.356	77.2118	0.822733	0.413193	-121.933	293.648	two.sided	0	0.95	0.669859	1.12694	0.172414
KPN_00310	34	66	100	486.529	462.909	23.6203	85364.5	119838	65.7757	77.4301	0.359104	0.720495	-107.344	154.585	two.sided	0	0.95	0.829065	1.05103	0.0717981
KPN_00311	34	66	100	556.559	460.364	96.1952	129493	145001	77.4958	70.1942	1.2413	0.218629	-58.3578	250.748	two.sided	0	0.95	0.640085	1.20895	0.27376
KPN_00312	34	66	100	381.147	364.167	16.9804	69400.6	90204.5	58.3775	74.9315	0.290872	0.771953	-99.3152	133.276	two.sided	0	0.95	0.858921	1.04663	0.0657489
KPN_00313	34	66	100	387.912	394.727	-6.81551	83859.1	107089	63.9453	74.3614	-0.106583	0.915406	-134.219	120.588	two.sided	0	0.95	0.952515	0.982734	-0.0251277
KPN_00314	34	66	100	448.118	411.985	36.1328	77843.3	110284	62.9324	77.7275	0.574153	0.567522	-89.1629	161.428	two.sided	0	0.95	0.728007	1.0877	0.121286
KPN_00315	34	66	100	719.618	813.833	-94.2157	444732	457370	141.457	67.5962	-0.666036	0.507655	-376.52	188.089	two.sided	0	0.95	0.689154	0.884232	-0.177503
KPN_00316	34	66	100	635	587.697	47.303	35812.6	58933.7	44.1163	82.5482	1.07224	0.286739	-40.4496	135.056	two.sided	0	0.95	0.669859	1.08049	0.111684
KPN_00317	34	66	100	579.029	585.045	-6.01604	128153	172849	79.9257	76.1301	-0.0752704	0.940197	-165.198	153.165	two.sided	0	0.95	0.967935	0.989717	-0.0149121
KPN_00318	34	66	100	264.765	261.576	3.18895	27946.2	41387.7	38.0662	79.1669	0.0837738	0.933448	-72.5774	78.9553	two.sided	0	0.95	0.963361	1.01219	0.017482
KPN_00319	34	66	100	666.529	646.409	20.1203	118479	166809	77.5376	77.5245	0.259491	0.795944	-134.26	174.501	two.sided	0	0.95	0.876773	1.03113	0.0442211
KPN_00320	34	66	100	559.5	586.303	-26.803	112987	130534	72.8075	71.1707	-0.368136	0.713865	-171.971	118.365	two.sided	0	0.95	0.824998	0.954285	-0.0675084
KPN_00321	34	66	100	159.294	157.818	1.47594	8062.64	10974.8	20.0853	76.4276	0.0734833	0.941614	-38.5239	41.4757	two.sided	0	0.95	0.967935	1.00935	0.0134296
KPN_00322	34	66	100	98.7941	103.727	-4.93316	4356.05	5136.69	14.3509	71.8161	-0.343753	0.732037	-33.5424	23.6761	two.sided	0	0.95	0.835382	0.952441	-0.0702982
KPN_00323	34	66	100	822.5	626.667	195.833	43830.3	116442	55.2575	94.8969	3.54401	0.000613605	86.1317	305.535	two.sided	0	0.95	0.00863887	1.3125	0.392317
KPN_00324	34	66	100	307.735	369.97	-62.2344	62287.1	49643.4	50.8345	60.4847	-1.22426	0.225603	-163.902	39.433	two.sided	0	0.95	0.65218	0.831785	-0.265717
KPN_00325	34	66	100	542.029	593.076	-51.0463	184030	199522	91.8461	69.1975	-0.555782	0.580153	-234.265	132.172	two.sided	0	0.95	0.738363	0.913929	-0.129845
KPN_00326	34	66	100	349	229.909	119.091	79359.8	15008.3	50.6114	39.5526	2.35305	0.0236835	16.7655	221.416	two.sided	0	0.95	0.129808	1.51799	0.602164
KPN_00327	34	66	100	868.794	799.273	69.5214	147882	190117	85.0296	74.5775	0.817614	0.416182	-99.882	238.925	two.sided	0	0.95	0.669859	1.08698	0.120326
KPN_00328	34	66	100	558.676	919.53	-360.854	910779	1.73264e+06	230.304	86.9688	-1.56686	0.120779	-818.61	96.9021	two.sided	0	0.95	0.426012	0.607567	-0.718884
KPN_00329	34	66	100	724.706	646.667	78.0392	58760	25897.7	46.0503	48.419	1.69465	0.0965646	-14.5303	170.609	two.sided	0	0.95	0.36456	1.12068	0.164373
KPN_00330	34	66	100	222.618	385.561	-162.943	23760.5	15131.6	30.4648	55.1885	-5.34856	1.75374e-06	-223.991	-101.895	two.sided	0	0.95	0.000162377	0.577387	-0.79239
KPN_00331	34	66	100	569.529	543.682	25.8476	514796	20898.2	124.329	34.387	0.207897	0.836536	-226.714	278.41	two.sided	0	0.95	0.904249	1.04754	0.0670078
KPN_00332	34	66	100	703.265	269.788	433.477	231044	36632.1	85.7347	38.4805	5.05602	1.0823e-05	259.987	606.967	two.sided	0	0.95	0.00060396	2.60673	1.38224
KPN_00333	34	66	100	292.324	235.045	57.2781	80630	22570	52.0907	42.7521	1.09958	0.277667	-47.7904	162.347	two.sided	0	0.95	0.669859	1.24369	0.314626
KPN_00334	34	66	100	717.294	552.485	164.809	239581	47547.1	88.13	39.8809	1.87007	0.0688271	-13.3247	342.943	two.sided	0	0.95	0.280778	1.29831	0.37663
KPN_00335	34	66	100	518.971	216.424	302.546	158731	2414.8	68.5941	33.5182	4.41067	0.000100772	163.072	442.02	two.sided	0	0.95	0.00247631	2.39793	1.26179
KPN_00336	34	66	100	635.118	543.409	91.7086	18685.8	55333	37.2554	96.4845	2.46162	0.0156064	17.762	165.655	two.sided	0	0.95	0.0946425	1.16877	0.224985
KPN_00337	34	66	100	616.588	597.394	19.1943	102496	42608.1	60.4993	47.5405	0.317265	0.752432	-102.478	140.867	two.sided	0	0.95	0.84886	1.03213	0.0456248
KPN_00338	34	66	100	1471.15	1586.05	-114.898	1.17225e+06	1.26146e+06	231.497	68.9685	-0.496327	0.621242	-576.726	346.93	two.sided	0	0.95	0.766026	0.927557	-0.108493
KPN_00339	34	66	100	569.471	603.803	-34.3324	172621	195005	89.6197	70.4686	-0.38309	0.702806	-213.053	144.388	two.sided	0	0.95	0.816921	0.94314	-0.0844567
KPN_00340	34	66	100	480.647	556.515	-75.8681	37290.9	19512.3	37.3153	51.2958	-2.03316	0.047226	-150.771	-0.964995	two.sided	0	0.95	0.21225	0.863673	-0.211443
KPN_00341	34	66	100	707	789.939	-82.9394	134765	96325.2	73.6421	57.7977	-1.12625	0.264714	-230.361	64.4822	two.sided	0	0.95	0.669859	0.895005	-0.160032
KPN_00342	34	66	100	889.029	737.5	151.529	76164	159769	68.2705	89.6862	2.21954	0.0289717	15.8917	287.167	two.sided	0	0.95	0.149471	1.20546	0.269588
KPN_00343	34	66	100	709.471	662.515	46.9554	152534	227836	89.0974	79.4432	0.527012	0.599654	-130.373	224.284	two.sided	0	0.95	0.751379	1.07087	0.0987894
KPN_00344	34	66	100	785.588	882.167	-96.5784	466101	476895	144.688	67.4428	-0.667496	0.506733	-385.342	192.185	two.sided	0	0.95	0.688345	0.890521	-0.167278
KPN_00345	34	66	100	392.382	434.015	-41.6328	110741	118040	71.0321	68.6781	-0.586112	0.559721	-183.35	100.084	two.sided	0	0.95	0.72172	0.904075	-0.145485
KPN_00346	34	66	100	295.647	325.273	-29.6257	51644.2	51183.1	47.9004	66.4982	-0.618485	0.538369	-125.249	65.9972	two.sided	0	0.95	0.706515	0.908921	-0.137774
KPN_00347	34	66	100	237.441	266.682	-29.2406	41357.7	41647.8	42.9817	66.9694	-0.680304	0.498657	-115.033	56.552	two.sided	0	0.95	0.684119	0.890354	-0.167549
KPN_00348	34	66	100	808.088	918.273	-110.184	492511	485280	147.778	66.3272	-0.745608	0.458538	-405.206	184.837	two.sided	0	0.95	0.669859	0.880009	-0.18441
KPN_00349	34	66	100	368.824	425.894	-57.0704	104741	101504	67.96	65.8424	-0.839764	0.404079	-192.763	78.6222	two.sided	0	0.95	0.669859	0.865999	-0.207564
KPN_00350	34	66	100	433.882	480.53	-46.648	121775	122568	73.7476	66.9547	-0.632535	0.529192	-193.851	100.555	two.sided	0	0.95	0.703193	0.902924	-0.147324
KPN_00351	34	66	100	667.206	761.576	-94.3699	206761	147624	91.2028	57.7719	-1.03473	0.305109	-276.947	88.2077	two.sided	0	0.95	0.669859	0.876086	-0.190856
KPN_00352	34	66	100	160.853	171.015	-10.1622	10690.7	6362.42	20.269	53.7705	-0.501367	0.618159	-50.8031	30.4786	two.sided	0	0.95	0.763496	0.940577	-0.0883818
KPN_00353	34	66	100	230.676	251.985	-21.3084	23586.5	17697.8	31.014	58.9689	-0.687056	0.494741	-83.368	40.7512	two.sided	0	0.95	0.683531	0.915438	-0.127466
KPN_00354	34	66	100	3049.62	2502.14	547.481	3.33418e+07	8.65402e+06	1054.4	42.0333	0.519234	0.606321	-1580.34	2675.3	two.sided	0	0.95	0.755717	1.21881	0.285468
KPN_00355	34	66	100	270.206	289.485	-19.279	39481	46150	43.1329	71.5393	-0.446966	0.65625	-105.272	66.7144	two.sided	0	0.95	0.787468	0.933403	-0.0994288
KPN_00356	34	66	100	555.441	553.061	2.38057	91917.2	133058	68.6984	78.427	0.0346525	0.972445	-134.376	139.137	two.sided	0	0.95	0.984214	1.0043	0.00619655
KPN_00357	34	66	100	885.618	872.076	13.5419	34683.9	42533.1	40.799	73.0611	0.331917	0.740902	-67.7692	94.853	two.sided	0	0.95	0.841717	1.01553	0.0222305
KPN_00358	34	66	100	517.676	587.621	-69.9447	101235	245914	81.8746	93.1841	-0.854291	0.395135	-232.527	92.6378	two.sided	0	0.95	0.669859	0.88097	-0.182836
KPN_00359	34	66	100	2017.12	3117.95	-1100.84	734963	9.83759e+06	413.123	81.8303	-2.66467	0.00928094	-1922.7	-278.977	two.sided	0	0.95	0.0646796	0.646936	-0.628305
KPN_00360	34	66	100	1134.71	1176.73	-42.0214	203964	390127	109.133	87.1262	-0.385048	0.70114	-258.93	174.887	two.sided	0	0.95	0.815663	0.96429	-0.0524616
KPN_00361	34	66	100	157.088	182.727	-25.639	20290.4	17396.4	29.3319	62.4073	-0.874101	0.385415	-84.265	32.987	two.sided	0	0.95	0.669859	0.859687	-0.218117
KPN_00362	34	66	100	325.059	345.909	-20.8503	55516.4	67161.9	51.4824	72.628	-0.404998	0.68667	-123.463	81.7629	two.sided	0	0.95	0.808259	0.939723	-0.0896921
KPN_00363	34	66	100	852.912	856.409	-3.49733	82993.1	267938	80.6266	97.3451	-0.0433768	0.96549	-163.512	156.517	two.sided	0	0.95	0.982352	0.995916	-0.00590361
KPN_00364	34	66	100	258.471	275.242	-16.7718	33373.7	36255.4	39.1268	69.2587	-0.428654	0.669506	-94.8224	61.2787	two.sided	0	0.95	0.796738	0.939065	-0.0907027
KPN_00365	34	66	100	339.647	287.848	51.7986	4648.36	9167.98	16.602	88.0026	3.12003	0.00244541	18.8057	84.7915	two.sided	0	0.95	0.0244777	1.17995	0.238727
KPN_00366	34	66	100	609.941	599.288	10.6533	99030.6	120929	68.8834	72.926	0.154657	0.877519	-126.634	147.94	two.sided	0	0.95	0.929887	1.01778	0.0254209
KPN_00367	34	66	100	651.765	391.379	260.386	111003	6988.85	58.0577	35.1566	4.48495	7.46066e-05	142.541	378.231	two.sided	0	0.95	0.00203533	1.6653	0.735786
KPN_00368	34	66	100	851.294	461.727	389.567	401137	42020.1	111.512	36.6036	3.49351	0.00126471	163.54	615.593	two.sided	0	0.95	0.0149715	1.84372	0.882617
KPN_00369	34	66	100	632.971	577.773	55.1979	42063.8	65861.9	47.2766	80.9631	1.16755	0.246415	-38.8684	149.264	two.sided	0	0.95	0.669859	1.09554	0.131636
KPN_00370	34	66	100	373.471	318.833	54.6373	20008	6878.42	26.319	45.007	2.07597	0.043639	1.62838	107.646	two.sided	0	0.95	0.200949	1.17137	0.228192
KPN_00371	34	66	100	837.912	742.015	95.8966	658308	87241.5	143.819	37.5707	0.666788	0.508982	-195.359	387.152	two.sided	0	0.95	0.689857	1.12924	0.17535
KPN_00372	34	66	100	1313.24	1314.88	-1.64349	80831.5	74369.5	59.1963	64.3554	-0.0277634	0.977937	-119.889	116.602	two.sided	0	0.95	0.986384	0.99875	-0.00180438
KPN_00373	34	66	100	612.853	554.788	58.0651	26880.3	42970	37.9691	81.6268	1.52927	0.130064	-17.4728	133.603	two.sided	0	0.95	0.44869	1.10466	0.143605
KPN_00374	34	66	100	181	154.136	26.8636	1587.82	3044.46	9.63476	87.1966	2.7882	0.00650595	7.71411	46.0132	two.sided	0	0.95	0.0508799	1.17428	0.231782
KPN_00375	34	66	100	1065.44	1039.21	26.2291	110838	141474	73.5084	74.3463	0.356817	0.722239	-120.228	172.686	two.sided	0	0.95	0.830335	1.02524	0.0359608
KPN_00376	34	66	100	239.176	256.379	-17.2023	20918.6	24555.7	31.4215	71.6727	-0.54747	0.585757	-79.8448	45.4402	two.sided	0	0.95	0.743488	0.932903	-0.100201
KPN_00377	34	66	100	316.941	328.091	-11.1497	27572.8	33434.8	36.2981	72.7024	-0.307171	0.759591	-83.4968	61.1973	two.sided	0	0.95	0.853875	0.966016	-0.0498805
KPN_00378	34	66	100	492.824	531.333	-38.5098	59948.5	59749.7	51.6574	66.6645	-0.745484	0.458599	-141.628	64.6084	two.sided	0	0.95	0.669859	0.927522	-0.108546
KPN_00379	34	66	100	629.147	1326.14	-696.989	70177.4	1.83198e+06	172.689	74.2179	-4.0361	0.000130812	-1041.06	-352.916	two.sided	0	0.95	0.00293338	0.474421	-1.07576
KPN_00380	34	66	100	680.5	729.379	-48.8788	180237	194478	90.817	69.0509	-0.538212	0.592162	-230.051	132.294	two.sided	0	0.95	0.746555	0.932986	-0.100073
KPN_00381	34	66	100	519.971	939.727	-419.757	188181	518937	115.747	95.505	-3.62649	0.000463343	-649.528	-189.985	two.sided	0	0.95	0.00706598	0.553321	-0.853812
KPN_00382	34	66	100	564.059	658.53	-94.4715	290048	274809	112.67	65.1906	-0.838477	0.404827	-319.477	130.534	two.sided	0	0.95	0.669859	0.856542	-0.223404
KPN_00383	34	66	100	332.941	391.894	-58.9528	105240	100801	67.9895	65.5035	-0.867086	0.38906	-194.717	76.812	two.sided	0	0.95	0.669859	0.84957	-0.235196
KPN_00384	34	66	100	682.265	799.773	-117.508	447853	432078	140.424	65.713	-0.836811	0.405732	-397.896	162.88	two.sided	0	0.95	0.669859	0.853073	-0.229258
KPN_00385	34	66	100	128.824	155.742	-26.9189	15815.8	14902.7	26.2863	65.033	-1.02407	0.309599	-79.4158	25.578	two.sided	0	0.95	0.669859	0.827158	-0.273766
KPN_00386	34	66	100	684.382	797.167	-112.784	449793	435753	140.824	65.8333	-0.800886	0.426079	-393.963	168.394	two.sided	0	0.95	0.669859	0.858519	-0.220079
KPN_00387	34	66	100	343.618	397.818	-54.2005	108842	107669	69.5169	66.4432	-0.779674	0.438351	-192.978	84.5772	two.sided	0	0.95	0.669859	0.863756	-0.211305
KPN_00388	34	66	100	414.765	380.394	34.3708	96306.2	78118.6	63.3731	60.939	0.542356	0.589551	-92.3541	161.096	two.sided	0	0.95	0.745774	1.09036	0.124799
KPN_00389	34	66	100	232.265	215.242	17.0223	3575.17	7654.92	14.8706	90.2206	1.14469	0.255365	-12.5198	46.5644	two.sided	0	0.95	0.669859	1.07908	0.109807
KPN_00390	34	66	100	1945.68	3478.86	-1533.19	4.38788e+06	1.32946e+07	574.882	96.7479	-2.66696	0.00897294	-2674.21	-392.168	two.sided	0	0.95	0.0631272	0.559285	-0.838344
KPN_00391	34	66	100	587.559	2413.39	-1825.84	367973	8.29209e+06	369.406	75.5762	-4.94263	4.51776e-06	-2561.64	-1090.03	two.sided	0	0.95	0.000324137	0.243457	-2.03826
KPN_00392	34	66	100	1526.09	3532.67	-2006.58	3.00999e+06	1.65425e+07	582.386	95.5472	-3.44544	0.000848645	-3162.68	-850.481	two.sided	0	0.95	0.0111398	0.431993	-1.21092
KPN_00393	34	66	100	4481.09	9500.47	-5019.38	2.16236e+07	1.16389e+08	1549.02	95.7963	-3.24036	0.00164207	-8094.24	-1944.52	two.sided	0	0.95	0.0180002	0.47167	-1.08415
KPN_00394	34	66	100	2756.65	4606.26	-1849.61	6.99178e+06	2.89936e+07	803.08	97.8599	-2.30315	0.0233874	-3443.33	-255.896	two.sided	0	0.95	0.129113	0.598457	-0.740681
KPN_00395	34	66	100	810.176	770.985	39.1916	154042	252647	91.4256	82.4423	0.428672	0.66928	-142.668	221.052	two.sided	0	0.95	0.796652	1.05083	0.0715337
KPN_00396	34	66	100	484.735	363.152	121.584	49558.5	11209	40.3415	40.8564	3.01386	0.00441672	40.1038	203.064	two.sided	0	0.95	0.0381377	1.3348	0.416626
KPN_00397	34	66	100	624.971	935.576	-310.605	451457	1.24114e+06	179.118	95.4573	-1.73408	0.0861321	-666.178	44.9672	two.sided	0	0.95	0.332783	0.668006	-0.582066
KPN_00398	34	66	100	4257.29	5976.11	-1718.81	1.47974e+07	5.3839e+07	1118.46	97.9453	-1.53676	0.127576	-3938.38	500.756	two.sided	0	0.95	0.442461	0.712386	-0.489269
KPN_00399	34	66	100	1409.12	1017.74	391.375	1.27449e+06	495541	212.116	46.5946	1.8451	0.0713839	-35.4452	818.196	two.sided	0	0.95	0.28871	1.38455	0.46942
KPN_00400	34	66	100	2405.38	3086.03	-680.648	2.92967e+06	7.72045e+06	450.714	94.7567	-1.51015	0.134332	-1575.46	214.163	two.sided	0	0.95	0.460018	0.779442	-0.359486
KPN_00401	34	66	100	3240.68	7574.41	-4333.73	3.8665e+06	7.39007e+07	1110.6	77.303	-3.90216	0.00020218	-6545.08	-2122.39	two.sided	0	0.95	0.00386828	0.427845	-1.22484
KPN_00402	34	66	100	1526.65	3365.89	-1839.25	3.2674e+06	2.40231e+07	678.297	91.3158	-2.71157	0.00800119	-3186.54	-491.956	two.sided	0	0.95	0.0586792	0.453564	-1.14062
KPN_00403	34	66	100	1807.32	1685.41	121.914	208432	177212	93.8903	62.1818	1.29848	0.198918	-65.7586	309.587	two.sided	0	0.95	0.599995	1.07234	0.100756
KPN_00404	34	66	100	158.118	169.106	-10.9884	14700.7	16275.3	26.057	69.8423	-0.421707	0.674534	-62.9596	40.9827	two.sided	0	0.95	0.799968	0.935021	-0.09693
KPN_00405	34	66	100	302.206	219.727	82.4786	63909.1	16858.7	46.2073	42.1828	1.78497	0.0814585	-10.7595	175.717	two.sided	0	0.95	0.320488	1.37537	0.459818
KPN_00406	34	66	100	489.118	375.045	114.072	23767.7	51082.6	38.3801	90.3177	2.97217	0.00378977	37.8272	190.317	two.sided	0	0.95	0.034595	1.30416	0.383116
KPN_00407	34	66	100	882.029	888.409	-6.37968	323484	331460	120.567	67.4866	-0.0529141	0.957957	-247	234.241	two.sided	0	0.95	0.978725	0.992819	-0.0103974
KPN_00408	34	66	100	435.118	417.939	17.1783	61848.4	84160.7	55.6258	76.4174	0.308818	0.7583	-93.6004	127.957	two.sided	0	0.95	0.85333	1.0411	0.0581118
KPN_00409	34	66	100	453.794	564.742	-110.948	157257	180825	85.8195	71.0225	-1.29281	0.200267	-282.067	60.17	two.sided	0	0.95	0.60266	0.803542	-0.315555
KPN_00410	34	66	100	233.029	249.788	-16.7585	20489.1	20987.6	30.3417	67.4771	-0.552325	0.58255	-77.3128	43.7959	two.sided	0	0.95	0.740219	0.932909	-0.100191
KPN_00411	34	66	100	912.206	915.379	-3.17291	277906	374962	117.707	76.1416	-0.026956	0.978565	-237.6	231.254	two.sided	0	0.95	0.986557	0.996534	-0.00500939
KPN_00412	34	66	100	871.441	909.061	-37.6194	314173	388094	122.966	73.2945	-0.305934	0.760522	-282.673	207.435	two.sided	0	0.95	0.85464	0.958617	-0.0609732
KPN_00413	34	66	100	162.912	162	0.911765	13847.1	17183.4	25.8384	73.4408	0.0352872	0.971946	-50.5788	52.4023	two.sided	0	0.95	0.984093	1.00563	0.00809698
KPN_00414	34	66	100	624.794	634.833	-10.0392	190891	247633	96.7805	74.8688	-0.103732	0.91766	-202.841	182.763	two.sided	0	0.95	0.954476	0.984186	-0.022997
KPN_00415	34	66	100	514.206	488.227	25.9786	43640.5	61527.9	47.0721	77.5696	0.55189	0.582611	-67.743	119.7	two.sided	0	0.95	0.740219	1.05321	0.0747932
KPN_00416	34	66	100	559.059	983.015	-423.956	267864	1.82826e+06	188.625	92.4941	-2.24762	0.0269775	-798.555	-49.3579	two.sided	0	0.95	0.142297	0.568718	-0.814214
KPN_00417	34	66	100	177	174.773	2.22727	9068.42	9216.18	20.1583	67.242	0.110489	0.912351	-38.0062	42.4608	two.sided	0	0.95	0.95048	1.01274	0.0182693
KPN_00418	34	66	100	239.412	222.894	16.5178	24656.5	15955.6	31.0957	55.5359	0.531193	0.597403	-45.7858	78.8215	two.sided	0	0.95	0.749696	1.07411	0.103137
KPN_00419	34	66	100	246.941	144.091	102.85	18814.5	6796.82	25.6193	45.6234	4.01456	0.00021965	51.2698	154.431	two.sided	0	0.95	0.00405124	1.71379	0.777188
KPN_00420	34	66	100	200.471	122.182	78.2888	13006	4380.3	21.1872	44.7602	3.69509	0.000596357	35.6092	120.968	two.sided	0	0.95	0.00844839	1.64076	0.714361
KPN_00421	34	66	100	638.176	697.303	-59.1266	267885	293192	111.001	69.4877	-0.532666	0.595964	-280.54	162.287	two.sided	0	0.95	0.748383	0.915207	-0.12783
KPN_00422	34	66	100	278.735	299.515	-20.7799	48317.9	54832.4	47.4543	70.6106	-0.437892	0.662801	-115.41	73.8503	two.sided	0	0.95	0.791929	0.930622	-0.103733
KPN_00423	34	66	100	388.235	412.803	-24.5677	98150.2	111893	67.6914	70.7533	-0.362937	0.717734	-159.549	110.413	two.sided	0	0.95	0.828093	0.940486	-0.0885223
KPN_00424	34	66	100	188.941	193.894	-4.95276	11324.8	10716.3	22.2587	65.1542	-0.222509	0.824614	-49.4045	39.499	two.sided	0	0.95	0.896733	0.974456	-0.0373306
KPN_00425	34	66	100	816.059	881.348	-65.2897	201355	199783	94.6003	66.5315	-0.690163	0.492492	-254.137	123.558	two.sided	0	0.95	0.681861	0.925921	-0.111039
KPN_00426	34	66	100	494.324	648.045	-153.722	165481	92589.3	79.183	52.5487	-1.94135	0.0575869	-312.575	5.13095	two.sided	0	0.95	0.244892	0.762791	-0.390639
KPN_00427	34	66	100	572.471	649.833	-77.3627	219412	168126	94.8718	59.4886	-0.815445	0.41807	-267.168	112.443	two.sided	0	0.95	0.669859	0.88095	-0.182868
KPN_00428	34	66	100	548.912	667.152	-118.24	254482	214827	103.633	61.9909	-1.14095	0.258279	-325.399	88.9195	two.sided	0	0.95	0.669859	0.822769	-0.28144
KPN_00429	34	66	100	350.412	433.167	-82.7549	111328	90506.3	68.1591	60.9974	-1.21414	0.229373	-219.047	53.5377	two.sided	0	0.95	0.657434	0.808954	-0.305871
KPN_00430	34	66	100	502.5	609.985	-107.485	213860	185173	95.3712	62.6741	-1.12702	0.264032	-298.088	83.1187	two.sided	0	0.95	0.669859	0.823791	-0.27965
KPN_00431	34	66	100	861.294	1078.44	-217.145	639903	484081	161.726	59.1702	-1.34268	0.184505	-540.738	106.448	two.sided	0	0.95	0.574799	0.798649	-0.324367
KPN_00432	34	66	100	128.441	155.47	-27.0285	15195.3	13945	25.6556	64.2836	-1.05351	0.29605	-78.2771	24.2201	two.sided	0	0.95	0.669859	0.826149	-0.275526
KPN_00433	34	66	100	534.5	642.576	-108.076	242219	208583	101.412	62.5258	-1.06571	0.290654	-310.762	94.6104	two.sided	0	0.95	0.669859	0.831809	-0.265677
KPN_00434	34	66	100	600.235	653.424	-53.1889	77179.8	68488.5	57.5126	63.3467	-0.924823	0.358568	-168.106	61.7285	two.sided	0	0.95	0.669859	0.9186	-0.122492
KPN_00435	34	66	100	1945.09	135	1810.09	2.5011e+07	8663.85	857.759	33.0118	2.11025	0.0424986	64.9887	3555.19	two.sided	0	0.95	0.197625	14.4081	3.8488
KPN_00436	34	66	100	1840.44	73.7576	1766.68	2.75539e+07	2569.51	900.249	33.0032	1.96244	0.0581879	-64.8803	3598.25	two.sided	0	0.95	0.246996	24.9526	4.64112
KPN_00437	34	66	100	1049.47	357.955	691.516	3.77276e+06	60854.8	334.493	33.5495	2.06736	0.0464849	11.408	1371.62	two.sided	0	0.95	0.210134	2.93185	1.55181
KPN_00438	34	66	100	781.147	729.545	51.6016	275361	274733	110.732	66.695	0.466006	0.642729	-169.438	272.641	two.sided	0	0.95	0.778118	1.07073	0.0985963
KPN_00439	34	66	100	354.824	329.455	25.369	29053.1	12323.4	32.2679	47.8378	0.786198	0.435629	-39.5157	90.2537	two.sided	0	0.95	0.669859	1.077	0.107022
KPN_00440	34	66	100	595.588	498.364	97.2246	469091	89228.4	123.08	39.5912	0.789929	0.434275	-151.61	346.059	two.sided	0	0.95	0.669859	1.19509	0.257116
KPN_00441	34	66	100	480.088	607.985	-127.897	615806	793807	173.607	74.6642	-0.736703	0.463612	-473.765	217.971	two.sided	0	0.95	0.669859	0.789638	-0.340736
KPN_00442	34	66	100	957.618	1214.33	-256.716	2.23925e+06	2.85632e+06	330.36	74.3252	-0.777078	0.439579	-914.925	401.493	two.sided	0	0.95	0.669859	0.788595	-0.342643
KPN_00443	34	66	100	3390.62	5511.8	-2121.19	1.16669e+06	2.01597e+07	582.893	78.4739	-3.63906	0.000488155	-3281.53	-960.845	two.sided	0	0.95	0.00737926	0.615156	-0.700976
KPN_00444	34	66	100	1276.74	1438.35	-161.613	177063	619630	120.814	97.8238	-1.3377	0.184095	-401.37	78.1439	two.sided	0	0.95	0.574329	0.88764	-0.171954
KPN_00445	34	66	100	413	459.167	-46.1667	16803.1	42170.5	33.6624	93.8483	-1.37146	0.173501	-113.006	20.6722	two.sided	0	0.95	0.555654	0.899456	-0.152876
KPN_00446	34	66	100	1824.71	1924.55	-99.8396	785044	860260	190.063	69.5254	-0.525298	0.601047	-478.953	279.274	two.sided	0	0.95	0.752216	0.948123	-0.0768538
KPN_00447	34	66	100	513.059	507.303	5.75579	57671.6	75666.8	53.3169	75.2351	0.107954	0.914319	-100.451	111.963	two.sided	0	0.95	0.951575	1.01135	0.0162765
KPN_00448	34	66	100	83.2647	98.2273	-14.9626	3141.41	2607.93	11.4851	61.5467	-1.30278	0.197505	-37.9244	7.99928	two.sided	0	0.95	0.597819	0.847674	-0.238419
KPN_00449	34	66	100	251.324	272.682	-21.3583	32305.2	35196.6	38.5154	69.3478	-0.554539	0.580994	-98.1875	55.4709	two.sided	0	0.95	0.739071	0.921673	-0.117673
KPN_00450	34	66	100	219.206	221.636	-2.43048	9930.41	10907.5	21.3854	69.5979	-0.113651	0.909841	-45.0867	40.2257	two.sided	0	0.95	0.949392	0.989034	-0.0159081
KPN_00451	34	66	100	493.176	339.742	153.434	36183.4	17725.7	36.5074	50.1367	4.20282	0.000108332	80.1117	226.756	two.sided	0	0.95	0.00258849	1.45162	0.537663
KPN_00452	34	66	100	1387.82	1107.36	280.46	367063	272280	122.153	58.6884	2.29597	0.0252671	36.0044	524.915	two.sided	0	0.95	0.134964	1.25327	0.325695
KPN_00453	34	66	100	570.235	469.515	100.72	130533	83939.9	71.4914	55.3988	1.40884	0.16447	-42.5286	243.969	two.sided	0	0.95	0.538369	1.21452	0.280386
KPN_00454	34	66	100	485.706	445.152	40.5544	17099.8	33344.3	31.7514	87.6802	1.27725	0.204887	-22.5481	103.657	two.sided	0	0.95	0.611243	1.0911	0.125786
KPN_00455	34	66	100	1635.09	3145.29	-1510.2	2.2474e+06	1.31602e+07	515.264	94.7326	-2.93092	0.0042357	-2533.17	-487.234	two.sided	0	0.95	0.0370981	0.519853	-0.943824
KPN_00456	34	66	100	1005.12	858	147.118	496547	359692	141.613	58.1158	1.03887	0.303167	-136.339	430.574	two.sided	0	0.95	0.669859	1.17147	0.228315
KPN_00458	34	66	100	789.824	715.53	74.2932	80879.6	158698	69.1616	87.8568	1.0742	0.285675	-63.154	211.74	two.sided	0	0.95	0.669859	1.10383	0.142517
KPN_00459	34	66	100	983.206	1082.74	-99.5365	137439	101312	74.6817	58.5361	-1.33281	0.187759	-248.999	49.926	two.sided	0	0.95	0.580575	0.90807	-0.139125
KPN_00460	34	66	100	583	622.409	-39.4091	162830	183007	86.9596	70.3095	-0.453189	0.651808	-212.831	134.013	two.sided	0	0.95	0.783954	0.936683	-0.0943672
KPN_00461	34	66	100	960.676	1599.15	-638.475	153832	290927	94.5117	86.797	-6.75552	1.55067e-09	-826.333	-450.617	two.sided	0	0.95	1.1755e-06	0.600741	-0.735184
KPN_00462	34	66	100	367.382	262.803	104.579	51426.7	22275.1	43.0122	48.1527	2.43139	0.0188118	18.1045	191.054	two.sided	0	0.95	0.109226	1.39794	0.4833
KPN_00463	34	66	100	436.353	393.591	42.762	39983	75701.4	48.1971	86.8301	0.887232	0.377405	-53.0376	138.562	two.sided	0	0.95	0.669859	1.10865	0.148799
KPN_00464	34	66	100	1761.41	1400.82	360.594	295243	623691	134.661	89.8706	2.6778	0.00881043	93.0615	628.126	two.sided	0	0.95	0.0628364	1.25742	0.330462
KPN_00465	34	66	100	245.706	241.833	3.87255	10689.9	11642	22.154	69.3354	0.174801	0.861745	-40.3197	48.0648	two.sided	0	0.95	0.920509	1.01601	0.0229193
KPN_00466	34	66	100	243.206	260.379	-17.1729	22004.6	16901.6	30.0546	59.5486	-0.57139	0.569886	-77.3004	42.9546	two.sided	0	0.95	0.729774	0.934046	-0.0984338
KPN_00467	34	66	100	537.559	659.394	-121.835	67535.5	13024.8	46.7299	39.6841	-2.60722	0.0127977	-216.303	-27.367	two.sided	0	0.95	0.0816187	0.815232	-0.294718
KPN_00468	34	66	100	349.588	392.364	-42.7754	40361.8	35830.6	41.5933	63.3574	-1.02842	0.307662	-125.884	40.3329	two.sided	0	0.95	0.669859	0.89098	-0.166535
KPN_00469	34	66	100	419.265	480.485	-61.2201	46416.2	34558.2	43.4602	58.7786	-1.40865	0.164207	-148.191	25.7504	two.sided	0	0.95	0.538369	0.872587	-0.19663
KPN_00470	34	66	100	656.824	615.409	41.4144	119639	27449.6	62.7272	40.9713	0.660231	0.5128	-85.2683	168.097	two.sided	0	0.95	0.691751	1.0673	0.0939601
KPN_00471	34	66	100	439.235	423.682	15.5535	68266	73683.1	55.8949	69.0606	0.278263	0.781642	-95.952	127.059	two.sided	0	0.95	0.865801	1.03671	0.0520128
KPN_00472	34	66	100	322.882	323.136	-0.254011	48951	35119.8	44.4055	57.8866	-0.00572025	0.995456	-89.1451	88.6371	two.sided	0	0.95	0.996801	0.999214	-0.00113452
KPN_00473	34	66	100	323.441	346.879	-23.4376	57451.6	59833.4	50.9541	67.9748	-0.459975	0.647002	-125.116	78.2404	two.sided	0	0.95	0.781417	0.932433	-0.100928
KPN_00474	34	66	100	1085.56	1246.67	-161.108	767222	695261	181.933	63.9295	-0.885534	0.379187	-524.568	202.353	two.sided	0	0.95	0.669859	0.870769	-0.199638
KPN_00475	34	66	100	543.941	621.045	-77.1043	145751	135425	79.616	64.6338	-0.968453	0.336428	-236.125	81.9168	two.sided	0	0.95	0.669859	0.875848	-0.191248
KPN_00476	34	66	100	499.147	529.424	-30.2772	138569	160657	80.683	71.2818	-0.375261	0.708581	-191.144	130.589	two.sided	0	0.95	0.820454	0.942811	-0.0849593
KPN_00477	34	66	100	792.235	552.424	239.811	90488	132719	68.3543	78.8528	3.50836	0.00074799	103.751	375.871	two.sided	0	0.95	0.0101896	1.43411	0.520152
KPN_00478	34	66	100	535.765	267.106	268.659	85767.2	29995	54.5622	45.2167	4.9239	1.17344e-05	158.779	378.538	two.sided	0	0.95	0.000620848	2.00581	1.00419
KPN_00479	34	66	100	134.853	148.076	-13.2228	12991.2	14149.9	24.4231	69.3391	-0.541407	0.589962	-61.9412	35.4956	two.sided	0	0.95	0.746087	0.910702	-0.134948
KPN_00480	34	66	100	391.206	384.939	6.26649	38221.4	55730.4	44.3685	78.6618	0.141237	0.888043	-82.0526	94.5856	two.sided	0	0.95	0.935685	1.01628	0.0232967
KPN_00481	34	66	100	1120.88	592.197	528.685	611318	136077	141.569	40.7303	3.73448	0.000576336	242.724	814.647	two.sided	0	0.95	0.00827785	1.89275	0.920486
KPN_00482	34	66	100	1269.91	1221.29	48.6239	165208	69144.5	76.855	47.6397	0.63267	0.529974	-105.934	203.181	two.sided	0	0.95	0.703322	1.03981	0.056325
KPN_00483	34	66	100	186.529	130.364	56.1658	1744.01	2796.7	9.67826	81.727	5.80329	1.19198e-07	36.9117	75.4199	two.sided	0	0.95	2.80927e-05	1.43084	0.516862
KPN_00484	34	66	100	765.118	565.682	199.436	14197.5	30580.8	29.6803	90.3736	6.71947	1.58698e-09	140.474	258.398	two.sided	0	0.95	1.1755e-06	1.35256	0.435691
KPN_00485	34	66	100	93.5882	108.106	-14.5178	7824.61	7023.27	18.3453	63.6631	-0.791366	0.431669	-51.1704	22.1348	two.sided	0	0.95	0.669859	0.865708	-0.208048
KPN_00487	34	66	100	131	140.697	-9.69697	11707.6	13176.1	23.3234	70.3512	-0.415762	0.67885	-56.2099	36.8159	two.sided	0	0.95	0.802699	0.931079	-0.103024
KPN_00488	34	66	100	619.294	232.227	387.067	811683	12955.2	155.143	33.5438	2.4949	0.0176905	71.6205	702.513	two.sided	0	0.95	0.103527	2.66676	1.41509
KPN_00489	34	66	100	861.824	659.712	202.111	200626	216742	95.8371	69.0882	2.10891	0.0385797	10.9261	393.297	two.sided	0	0.95	0.184195	1.30636	0.385556
KPN_00490	34	66	100	264.265	322.955	-58.6898	71071.2	64542.7	55.3918	63.9891	-1.05954	0.293337	-169.348	51.9683	two.sided	0	0.95	0.669859	0.818272	-0.289347
KPN_00491	34	66	100	220.735	260.712	-39.9768	46602.7	43942.6	45.1272	65.0529	-0.88587	0.378951	-130.101	50.1471	two.sided	0	0.95	0.669859	0.846663	-0.24014
KPN_00492	34	66	100	280.059	343.652	-63.5927	78567.2	66139.7	57.5579	61.9164	-1.10485	0.273501	-178.652	51.4671	two.sided	0	0.95	0.669859	0.81495	-0.295216
KPN_00493	34	66	100	981.294	1178.09	-196.797	973210	867521	204.372	63.4713	-0.962932	0.339236	-605.143	211.55	two.sided	0	0.95	0.669859	0.832953	-0.263693
KPN_00494	34	66	100	388.529	473.288	-84.7585	140795	120820	77.2764	62.4311	-1.09682	0.276932	-239.211	69.6936	two.sided	0	0.95	0.669859	0.820916	-0.284694
KPN_00495	34	66	100	512.559	636.606	-124.047	69848	22345	48.9174	44.1642	-2.53585	0.0148299	-222.623	-25.471	two.sided	0	0.95	0.0910163	0.805143	-0.312683
KPN_00496	34	66	100	498.471	561.727	-63.2567	70196.8	56711.1	54.0728	60.8345	-1.16984	0.246627	-171.388	44.8746	two.sided	0	0.95	0.669859	0.887389	-0.172361
KPN_00497	34	66	100	1766.03	2040.05	-274.016	1.45342e+07	8.14588e+06	742.226	52.5813	-0.369181	0.713475	-1763.01	1214.98	two.sided	0	0.95	0.824998	0.865681	-0.208092
KPN_00498	34	66	100	775.853	840.591	-64.738	238334	262006	104.784	69.6242	-0.617825	0.538706	-273.742	144.266	two.sided	0	0.95	0.706777	0.922985	-0.115621
KPN_00499	34	66	100	561.382	960.682	-399.299	260316	388667	116.384	79.43	-3.43088	0.000957366	-630.937	-167.662	two.sided	0	0.95	0.0122566	0.584358	-0.775075
KPN_00500	34	66	100	885.382	1602.44	-717.057	718685	1.99047e+06	226.487	95.5713	-3.166	0.00207424	-1166.66	-267.458	two.sided	0	0.95	0.0217271	0.552522	-0.855897
KPN_00501	34	66	100	596.324	718.182	-121.858	356623	314054	123.48	63.1363	-0.986867	0.327475	-368.603	124.886	two.sided	0	0.95	0.669859	0.830324	-0.268254
KPN_00502	34	66	100	730.029	2185.09	-1455.06	247522	3.98208e+06	260.028	79.3566	-5.59578	3.02685e-07	-1972.6	-937.525	two.sided	0	0.95	5.60508e-05	0.334096	-1.58167
KPN_00503	34	66	100	229.824	219.227	10.5963	20142.6	21930.9	30.4091	69.3274	0.348456	0.728553	-50.0632	71.2557	two.sided	0	0.95	0.833793	1.04833	0.0680992
KPN_00504	34	66	100	378.353	460.288	-81.9349	136153	138080	78.0809	67.1791	-1.04936	0.297773	-237.777	73.9076	two.sided	0	0.95	0.669859	0.821992	-0.282804
KPN_00505	34	66	100	477.882	577.864	-99.9813	222152	214102	98.8831	65.6826	-1.01111	0.315676	-297.426	97.463	two.sided	0	0.95	0.669859	0.826981	-0.274074
KPN_00506	34	66	100	425.618	515.091	-89.4733	162832	176222	86.3668	69.1422	-1.03597	0.303826	-261.764	82.8174	two.sided	0	0.95	0.669859	0.826296	-0.275269
KPN_00507	34	66	100	412.794	482.545	-69.7513	159158	154620	83.8083	65.9143	-0.832273	0.40826	-237.084	97.5813	two.sided	0	0.95	0.669859	0.855451	-0.225242
KPN_00508	34	66	100	432	500.97	-68.9697	151237	145756	81.5877	65.6825	-0.845344	0.400988	-231.88	93.9402	two.sided	0	0.95	0.669859	0.862328	-0.213692
KPN_00509	34	66	100	408.618	1046.2	-637.579	116340	1.38211e+06	156.086	83.5818	-4.08479	0.00010069	-947.996	-327.162	two.sided	0	0.95	0.00247631	0.390574	-1.35633
KPN_00510	34	66	100	652.588	1444.82	-792.23	307451	2.08896e+06	201.727	92.5645	-3.92725	0.000165294	-1192.84	-391.616	two.sided	0	0.95	0.00345585	0.451675	-1.14664
KPN_00511	34	66	100	446.118	611.106	-164.988	142392	111485	76.6627	60.0304	-2.15214	0.0354178	-318.335	-11.6418	two.sided	0	0.95	0.173246	0.730017	-0.453999
KPN_00512	34	66	100	496.882	521.197	-24.3146	108052	117288	70.3925	69.2341	-0.345415	0.73083	-164.735	116.106	two.sided	0	0.95	0.834843	0.953349	-0.0689244
KPN_00513	34	66	100	587.529	712.182	-124.652	301884	249683	112.526	61.4482	-1.10777	0.272279	-349.628	100.323	two.sided	0	0.95	0.669859	0.824971	-0.277585
KPN_00514	34	66	100	561.118	737.258	-176.14	293952	205093	108.412	57.2317	-1.62473	0.109715	-393.212	40.9318	two.sided	0	0.95	0.398376	0.761088	-0.393865
KPN_00515	34	66	100	615.5	949.939	-334.439	364294	215802	118.255	53.6764	-2.82812	0.00656851	-571.559	-97.3197	two.sided	0	0.95	0.0512146	0.647936	-0.626077
KPN_00516	34	66	100	376.912	448.258	-71.3458	134647	120332	76.0488	63.5421	-0.938158	0.351715	-223.292	80.6002	two.sided	0	0.95	0.669859	0.840837	-0.250101
KPN_00517	34	66	100	551.441	556.455	-5.01337	148188	186983	84.803	73.9758	-0.0591178	0.953018	-173.988	163.961	two.sided	0	0.95	0.975404	0.990991	-0.0130568
KPN_00518	34	66	100	509.647	379.652	129.996	63429.6	97938.4	57.8748	80.5143	2.24615	0.0274339	14.8323	245.159	two.sided	0	0.95	0.144265	1.34241	0.424823
KPN_00519	34	66	100	632.706	518.955	113.751	91299.4	178380	73.403	87.7356	1.54968	0.124818	-32.1279	259.631	two.sided	0	0.95	0.434058	1.21919	0.285927
KPN_00520	34	66	100	806.735	538.53	268.205	171377	187336	88.7633	69.4498	3.02158	0.0035188	91.1475	445.262	two.sided	0	0.95	0.0328147	1.49803	0.583068
KPN_00521	34	66	100	478.971	1681.42	-1202.45	526353	6.91053e+06	346.679	82.1064	-3.4685	0.000836092	-1892.09	-512.813	two.sided	0	0.95	0.0110029	0.28486	-1.81167
KPN_00522	34	66	100	51.3824	59.2273	-7.84492	2595.64	2476.18	10.6705	65.3877	-0.735195	0.464849	-29.153	13.4632	two.sided	0	0.95	0.669859	0.867545	-0.204989
KPN_00523	34	66	100	679.735	569.47	110.266	87373.2	204613	75.2994	92.3865	1.46436	0.146489	-39.2771	259.808	two.sided	0	0.95	0.494176	1.19363	0.255354
KPN_00524	34	66	100	521.353	368.061	153.292	31268.9	78013.7	45.8443	93.7315	3.34376	0.00118928	62.264	244.321	two.sided	0	0.95	0.0144269	1.41649	0.502317
KPN_00525	34	66	100	670.735	615.364	55.3717	60207.8	35417.8	48.0359	53.5353	1.15271	0.254149	-40.9538	151.697	two.sided	0	0.95	0.669859	1.08998	0.124304
KPN_00526	34	66	100	318.029	368.833	-50.8039	95297	93658	64.9763	66.2523	-0.781884	0.437068	-180.524	78.9161	two.sided	0	0.95	0.669859	0.862258	-0.213809
KPN_00527	34	66	100	724.941	817.864	-92.9225	432249	454857	140.018	68.2878	-0.663648	0.50915	-372.302	186.457	two.sided	0	0.95	0.689857	0.886384	-0.173996
KPN_00528	34	66	100	492.735	564.273	-71.5374	217063	215975	98.2678	66.6143	-0.727985	0.469174	-267.702	124.627	two.sided	0	0.95	0.671602	0.873222	-0.19558
KPN_00529	34	66	100	247.382	264.5	-17.1176	42298.1	43535.5	43.6313	67.6207	-0.392325	0.696052	-104.191	69.9561	two.sided	0	0.95	0.812296	0.935283	-0.0965251
KPN_00530	34	66	100	487.765	539.121	-51.3565	182349	185950	90.4469	67.3431	-0.567809	0.572053	-231.872	129.159	two.sided	0	0.95	0.731466	0.90474	-0.144424
KPN_00531	34	66	100	267.471	295.303	-27.8324	45465.2	48990.6	45.6015	69.0091	-0.610341	0.543641	-118.805	63.1398	two.sided	0	0.95	0.710736	0.90575	-0.142816
KPN_00532	34	66	100	628.176	726.667	-98.4902	341763	325943	122.435	65.3796	-0.804427	0.424066	-342.983	146.003	two.sided	0	0.95	0.669859	0.864463	-0.210124
KPN_00533	34	66	100	153.324	174.424	-21.1007	20769.4	19929.4	30.213	65.556	-0.698399	0.487398	-81.4305	39.2291	two.sided	0	0.95	0.678899	0.879026	-0.186021
KPN_00534	34	66	100	539.618	621.985	-82.3672	266228	256851	108.268	65.713	-0.760773	0.449514	-298.549	133.814	two.sided	0	0.95	0.669859	0.867574	-0.204942
KPN_00535	34	66	100	718.735	709.076	9.65954	293082	335916	117.088	70.9211	0.0824978	0.934483	-223.813	243.132	two.sided	0	0.95	0.964046	1.01362	0.0195208
KPN_00536	34	66	100	997.265	1066.53	-69.2656	655957	730984	174.265	70.0448	-0.397472	0.692228	-416.823	278.292	two.sided	0	0.95	0.810801	0.935055	-0.0968766
KPN_00537	34	66	100	674.206	676.652	-2.44563	206244	267669	100.606	74.8833	-0.024309	0.980671	-202.868	197.977	two.sided	0	0.95	0.987478	0.996386	-0.0052238
KPN_00538	34	66	100	503.5	608.621	-105.121	250048	218603	103.279	62.9367	-1.01784	0.312652	-311.512	101.269	two.sided	0	0.95	0.669859	0.82728	-0.273553
KPN_00539	34	66	100	421	502.985	-81.9848	164157	146630	83.9632	63.5281	-0.976438	0.332551	-249.745	85.775	two.sided	0	0.95	0.669859	0.837003	-0.256695
KPN_00540	34	66	100	491.353	572.227	-80.8743	216682	204316	97.3072	65.0533	-0.831124	0.408944	-275.207	113.458	two.sided	0	0.95	0.669859	0.858667	-0.219829
KPN_00541	34	66	100	185.824	211.864	-26.0401	29062.6	28155.5	35.7964	65.8334	-0.727451	0.469529	-97.5132	45.433	two.sided	0	0.95	0.671602	0.87709	-0.189203
KPN_00542	34	66	100	502.676	516.091	-13.4144	88553.5	110152	65.3718	73.517	-0.205202	0.837981	-143.685	116.856	two.sided	0	0.95	0.905006	0.974008	-0.0379951
KPN_00543	34	66	100	695.941	661.788	34.1533	159044	165349	84.7528	67.9223	0.402975	0.688232	-134.972	203.278	two.sided	0	0.95	0.808996	1.05161	0.0725965
KPN_00544	34	66	100	617.735	437.818	179.917	48970.3	97384.9	53.9985	88.2343	3.33189	0.00126139	72.6105	287.224	two.sided	0	0.95	0.0149664	1.41094	0.496657
KPN_00545	34	66	100	578.265	534.273	43.992	73160	125955	63.7194	83.9627	0.690401	0.491846	-82.7219	170.706	two.sided	0	0.95	0.681513	1.08234	0.114154
KPN_00546	34	66	100	1146.62	1358.53	-211.913	1.16809e+06	1.03156e+06	223.574	63.2138	-0.947843	0.346819	-658.659	234.834	two.sided	0	0.95	0.669859	0.844013	-0.244662
KPN_00547	34	66	100	399.382	475.47	-76.0873	159142	147118	83.1248	64.4899	-0.915339	0.363424	-242.124	89.9492	two.sided	0	0.95	0.669859	0.839974	-0.251583
KPN_00548	34	66	100	426.794	512.197	-85.4029	182085	167334	88.8302	64.3228	-0.961417	0.339943	-262.844	92.0387	two.sided	0	0.95	0.669859	0.833262	-0.263158
KPN_00549	34	66	100	345.853	412.242	-66.3895	118717	107686	71.5772	63.9564	-0.927523	0.357142	-209.383	76.6043	two.sided	0	0.95	0.669859	0.838955	-0.253334
KPN_00550	34	66	100	299.529	357.652	-58.1221	90303.5	82337.8	62.4782	64.1015	-0.930278	0.355718	-182.933	66.6887	two.sided	0	0.95	0.669859	0.83749	-0.255857
KPN_00551	34	66	100	190.382	226.197	-35.8146	36619	34100.3	39.9212	64.6969	-0.897133	0.372974	-115.55	43.9206	two.sided	0	0.95	0.669859	0.841666	-0.24868
KPN_00552	34	66	100	174.765	210.076	-35.3111	29699.2	28612.5	36.1529	65.6719	-0.976715	0.332294	-107.499	36.8772	two.sided	0	0.95	0.669859	0.831913	-0.265496
KPN_00553	34	66	100	552.676	556.152	-3.47504	31272.5	36589.1	38.3948	71.5688	-0.0905083	0.928136	-80.0215	73.0714	two.sided	0	0.95	0.959981	0.993752	-0.00904278
KPN_00554	34	66	100	180.265	255.591	-75.3262	13826.6	18744.4	26.2806	76.296	-2.86623	0.00536579	-127.665	-22.9872	two.sided	0	0.95	0.0436075	0.705286	-0.50372
KPN_00555	34	66	100	303.265	368.53	-65.2656	39545.3	31042.3	40.4158	60.0964	-1.61485	0.111581	-146.107	15.5753	two.sided	0	0.95	0.402888	0.822903	-0.281206
KPN_00556	34	66	100	215.824	305.318	-89.4947	6613.48	174904	53.3346	74.1058	-1.67799	0.0975629	-195.764	16.7743	two.sided	0	0.95	0.366694	0.706881	-0.500461
KPN_00557	34	66	100	146.559	231.576	-85.0169	3235.77	103423	40.7698	72.6076	-2.08529	0.0405587	-166.278	-3.75539	two.sided	0	0.95	0.191353	0.632876	-0.660004
KPN_00558	34	66	100	48.3824	53.0909	-4.70856	1841.88	1961.22	9.15906	68.646	-0.514087	0.608842	-22.9821	13.565	two.sided	0	0.95	0.757582	0.911311	-0.133984
KPN_00559	34	66	100	1907.26	1310.86	596.401	1.10238e+06	1.09239e+06	221.302	66.4942	2.69497	0.00890524	154.619	1038.18	two.sided	0	0.95	0.0631272	1.45497	0.540987
KPN_00560	34	66	100	551.147	521.682	29.4652	122972	173134	78.9941	77.5244	0.373006	0.710162	-127.815	186.746	two.sided	0	0.95	0.821918	1.05648	0.0792672
KPN_00561	34	66	100	1526.32	1505.64	20.6872	1.02731e+06	1.37118e+06	225.811	75.7906	0.0916128	0.927247	-429.074	470.448	two.sided	0	0.95	0.959281	1.01374	0.0196874
KPN_00562	34	66	100	376.676	386.515	-9.83868	48792.5	54390.5	47.5307	70.0546	-0.206996	0.836613	-104.634	84.9571	two.sided	0	0.95	0.904249	0.974545	-0.0371991
KPN_00563	34	66	100	565.324	625.909	-60.5856	152182	113357	78.6986	58.79	-0.769843	0.444476	-218.073	96.9018	two.sided	0	0.95	0.669859	0.903204	-0.146876
KPN_00564	34	66	100	683.029	789.985	-106.955	441214	431804	139.712	66.1291	-0.765544	0.446672	-385.889	171.978	two.sided	0	0.95	0.669859	0.864611	-0.209877
KPN_00565	34	66	100	382.853	451.621	-68.7683	146069	142771	80.3701	66.0918	-0.855645	0.395285	-229.228	91.6916	two.sided	0	0.95	0.669859	0.84773	-0.238323
KPN_00566	34	66	100	361.971	423.015	-61.0446	130370	124915	75.6774	65.5137	-0.806642	0.422792	-212.16	90.0712	two.sided	0	0.95	0.669859	0.855692	-0.224837
KPN_00567	34	66	100	420.382	492.076	-71.6934	173541	167822	87.4466	65.7811	-0.819854	0.41526	-246.297	102.91	two.sided	0	0.95	0.669859	0.854304	-0.227178
KPN_00568	34	66	100	409.794	478.424	-68.6301	165926	159745	85.4433	65.6521	-0.803224	0.424744	-239.24	101.98	two.sided	0	0.95	0.669859	0.85655	-0.223391
KPN_00569	34	66	100	514.882	604.424	-89.5419	252577	250376	105.935	66.5045	-0.84525	0.401002	-301.019	121.935	two.sided	0	0.95	0.669859	0.851856	-0.231319
KPN_00570	34	66	100	555.588	641.682	-86.0936	269623	264549	109.263	66.204	-0.787948	0.433539	-304.232	132.045	two.sided	0	0.95	0.669859	0.865831	-0.207842
KPN_00571	34	66	100	640.265	741.97	-101.705	380879	377735	130.098	66.5181	-0.781754	0.437133	-361.417	158.007	two.sided	0	0.95	0.669859	0.862926	-0.212692
KPN_00572	34	66	100	337.559	394.212	-56.6533	113726	106713	70.4397	64.9136	-0.80428	0.424171	-197.335	84.0281	two.sided	0	0.95	0.669859	0.856287	-0.223833
KPN_00573	34	66	100	258.029	305.636	-47.607	66694.7	64663.1	54.2342	65.8559	-0.877803	0.383242	-155.894	60.6796	two.sided	0	0.95	0.669859	0.844237	-0.244281
KPN_00574	34	66	100	267.118	318.015	-50.8975	71079.7	68819.7	55.9759	65.8159	-0.909275	0.366523	-162.663	60.8679	two.sided	0	0.95	0.669859	0.839953	-0.25162
KPN_00575	34	66	100	314.882	365.364	-50.4813	91575.7	86287.8	63.2518	65.0328	-0.7981	0.427717	-176.803	75.8401	two.sided	0	0.95	0.669859	0.861833	-0.21452
KPN_00576	34	66	100	310.294	363.576	-53.2816	92505.4	89682.2	63.8715	65.8542	-0.834201	0.407184	-180.81	74.2472	two.sided	0	0.95	0.669859	0.853451	-0.22862
KPN_00577	34	66	100	540.765	633.455	-92.6898	283683	278738	112.102	66.2453	-0.826832	0.4113	-316.494	131.114	two.sided	0	0.95	0.669859	0.853676	-0.22824
KPN_00578	34	66	100	363.647	341.833	21.8137	44685.7	71831.1	49.0167	81.804	0.445027	0.657476	-75.6996	119.327	two.sided	0	0.95	0.788393	1.06381	0.0892458
KPN_00579	34	66	100	445.971	401	44.9706	58733.4	104058	57.4812	84.845	0.782353	0.436185	-69.3204	159.262	two.sided	0	0.95	0.669859	1.11215	0.153346
KPN_00580	34	66	100	420.059	401.152	18.9073	80786.8	104381	62.9096	74.7394	0.300547	0.764594	-106.422	144.237	two.sided	0	0.95	0.85592	1.04713	0.0664441
KPN_00581	34	66	100	500.029	491.97	8.05971	105066	156406	73.8916	79.3341	0.109075	0.913419	-139.008	155.128	two.sided	0	0.95	0.951189	1.01638	0.0234435
KPN_00582	34	66	100	980.971	795.848	185.122	143264	317057	94.9607	91.0532	1.94946	0.0543178	-3.50412	373.748	two.sided	0	0.95	0.234698	1.23261	0.301716
KPN_00583	34	66	100	360.324	383.576	-23.2522	43406.5	47639.4	44.7043	69.5733	-0.520134	0.604621	-112.422	65.9172	two.sided	0	0.95	0.755453	0.93938	-0.0902187
KPN_00584	34	66	100	816.647	981.788	-165.141	303157	206484	109.749	56.6781	-1.50471	0.137952	-384.937	54.6556	two.sided	0	0.95	0.469652	0.831796	-0.265699
KPN_00585	34	66	100	724.441	830.061	-105.619	305087	187718	108.708	54.4576	-0.971591	0.33555	-323.523	112.284	two.sided	0	0.95	0.669859	0.872757	-0.196348
KPN_00586	34	66	100	291.353	316.121	-24.7683	51665	43518.9	46.6791	61.9325	-0.530608	0.597588	-118.08	68.5439	two.sided	0	0.95	0.749696	0.921649	-0.11771
KPN_00587	34	66	100	981.559	1024.55	-42.9866	461983	524085	146.726	70.5996	-0.292973	0.770402	-335.578	249.605	two.sided	0	0.95	0.858671	0.958043	-0.0618374
KPN_00588	34	66	100	596.294	636.242	-39.9483	189064	202227	92.8695	68.7838	-0.430155	0.668428	-225.228	145.332	two.sided	0	0.95	0.796328	0.937212	-0.0935525
KPN_00589	34	66	100	377.265	430.424	-53.1595	117013	117905	72.3049	66.9874	-0.735213	0.464776	-197.481	91.1622	two.sided	0	0.95	0.669859	0.876495	-0.190182
KPN_00590	34	66	100	278.118	299.818	-21.7005	46350.2	49613.7	45.9887	68.8063	-0.471866	0.638515	-113.45	70.0491	two.sided	0	0.95	0.77715	0.927621	-0.108393
KPN_00591	34	66	100	603.147	746.076	-142.929	374866	309825	125.379	61.4294	-1.13998	0.258721	-393.603	107.746	two.sided	0	0.95	0.669859	0.808426	-0.306812
KPN_00592	34	66	100	559.441	718.197	-158.756	322684	235870	114.3	58.3327	-1.38894	0.170132	-387.524	70.0129	two.sided	0	0.95	0.547908	0.778952	-0.360393
KPN_00593	34	66	100	382.882	456.621	-73.7389	150992	132898	80.3402	63.1217	-0.917833	0.3622	-234.28	86.8021	two.sided	0	0.95	0.669859	0.838512	-0.254097
KPN_00594	34	66	100	330.618	398.591	-67.9733	112640	103881	69.9063	64.4224	-0.972348	0.334514	-207.61	71.6631	two.sided	0	0.95	0.669859	0.829466	-0.269745
KPN_00595	34	66	100	398.559	543.576	-145.017	160218	104508	79.3457	55.7103	-1.82766	0.072958	-303.984	13.9499	two.sided	0	0.95	0.293701	0.733217	-0.447688
KPN_00596	34	66	100	385.176	553.939	-168.763	152951	93850.4	76.9449	54.4001	-2.19329	0.0325796	-323.002	-14.5236	two.sided	0	0.95	0.163529	0.69534	-0.524209
KPN_00597	34	66	100	430.559	525.061	-94.5018	191106	175667	91.0077	64.3294	-1.03839	0.302974	-276.293	87.289	two.sided	0	0.95	0.669859	0.820017	-0.286274
KPN_00598	34	66	100	610.824	740.091	-129.267	384521	342893	128.471	63.4818	-1.0062	0.31814	-385.958	127.423	two.sided	0	0.95	0.669859	0.825336	-0.276947
KPN_00599	34	66	100	244.147	292.788	-48.6408	61456.3	57359.5	51.7361	64.7615	-0.940172	0.350623	-151.972	54.6905	two.sided	0	0.95	0.669859	0.83387	-0.262105
KPN_00600	34	66	100	359.5	445.424	-85.9242	133232	115909	75.3312	62.8031	-1.14062	0.258359	-236.471	64.6224	two.sided	0	0.95	0.669859	0.807096	-0.309188
KPN_00601	34	66	100	346.706	314.212	32.4938	64379.4	67990.8	54.071	68.3968	0.600946	0.549862	-75.3919	140.379	two.sided	0	0.95	0.715262	1.10341	0.141973
KPN_00602	34	66	100	2465.24	1063.86	1401.37	1.04041e+07	752883	563.392	35.4812	2.48738	0.0177119	258.179	2544.56	two.sided	0	0.95	0.103536	2.31725	1.21241
KPN_00603	34	66	100	581.029	545.652	35.3779	168360	204667	89.7373	72.7827	0.394239	0.694558	-143.477	214.233	two.sided	0	0.95	0.811648	1.06484	0.0906313
KPN_00604	34	66	100	104.676	97.2273	7.4492	5138.53	6544.06	15.8204	74.2735	0.47086	0.639121	-24.0717	38.9701	two.sided	0	0.95	0.777299	1.07662	0.106504
KPN_00605	34	66	100	1963.21	1854.86	108.342	1.81836e+06	2.34684e+06	298.394	74.7039	0.363084	0.717568	-486.129	702.813	two.sided	0	0.95	0.828085	1.05841	0.0818983
KPN_00606	34	66	100	445.735	379	66.7353	91387.3	97958.7	64.5917	68.849	1.03319	0.305132	-62.1266	195.597	two.sided	0	0.95	0.669859	1.17608	0.233989
KPN_00607	34	66	100	428.912	470.848	-41.9367	137591	153188	79.7987	70.0162	-0.525532	0.600874	-201.089	117.216	two.sided	0	0.95	0.752216	0.910934	-0.134582
KPN_00608	34	66	100	526.647	479.288	47.3592	122422	156057	77.2344	74.3041	0.613187	0.541625	-106.523	201.242	two.sided	0	0.95	0.708994	1.09881	0.135944
KPN_00609	34	66	100	604.676	588.606	16.0704	201396	240642	97.8238	72.2341	0.164279	0.86997	-178.927	211.068	two.sided	0	0.95	0.925008	1.0273	0.038861
KPN_00610	34	66	100	459.206	455.955	3.25134	104668	141888	72.3069	76.2943	0.0449658	0.964252	-140.751	147.254	two.sided	0	0.95	0.981285	1.00713	0.0102511
KPN_00611	34	66	100	699.529	561.5	138.029	345894	216513	115.991	54.8198	1.19	0.239173	-94.4386	370.497	two.sided	0	0.95	0.669859	1.24582	0.317099
KPN_00612	34	66	100	921.176	766.197	154.98	511138	394975	144.976	59.6995	1.069	0.289371	-135.045	445.004	two.sided	0	0.95	0.669859	1.20227	0.265762
KPN_00613	34	66	100	640.588	409.288	231.3	514142	108339	129.473	40.3121	1.78647	0.0815453	-30.3117	492.912	two.sided	0	0.95	0.320555	1.56513	0.646281
KPN_00614	34	66	100	384.059	363.197	20.8619	74819.5	87151.5	59.3384	71.4288	0.351574	0.726193	-97.4433	139.167	two.sided	0	0.95	0.832297	1.05744	0.0805751
KPN_00615	34	66	100	236.824	197.273	39.5508	36702.3	26624.8	38.5083	58.1502	1.02707	0.308639	-37.5276	116.629	two.sided	0	0.95	0.669859	1.20049	0.263621
KPN_00616	34	66	100	1611.85	2069.36	-457.511	1.7001e+06	584593	242.612	45.0096	-1.88577	0.0657891	-946.153	31.1316	two.sided	0	0.95	0.27073	0.778912	-0.360467
KPN_00617	34	66	100	163.794	171.409	-7.61497	27706.8	5034.83	29.8528	39.2928	-0.255084	0.799989	-67.9836	52.7537	two.sided	0	0.95	0.879971	0.955574	-0.0655601
KPN_00618	34	66	100	237.235	271.182	-33.9465	21327.8	5979.41	26.7934	42.7676	-1.26697	0.212021	-87.989	20.096	two.sided	0	0.95	0.626547	0.87482	-0.192942
KPN_00619	34	66	100	156.735	191.182	-34.4465	8470.87	7951.47	19.2255	64.9243	-1.79171	0.0778397	-72.8434	3.95031	two.sided	0	0.95	0.310194	0.819823	-0.286615
KPN_00620	34	66	100	443.441	366.879	76.5624	48367.6	76133.8	50.7555	81.1328	1.50846	0.135322	-24.4226	177.547	two.sided	0	0.95	0.462218	1.20869	0.273439
KPN_00621	34	66	100	547.235	519.5	27.7353	131263	186982	81.8152	77.9046	0.338999	0.735522	-135.149	190.62	two.sided	0	0.95	0.837824	1.05339	0.0750375
KPN_00622	34	66	100	740.088	718.636	21.4519	237196	346503	110.573	78.7226	0.194006	0.846671	-198.65	241.554	two.sided	0	0.95	0.910998	1.02985	0.0424353
KPN_00623	34	66	100	484.059	442.106	41.9528	81998.1	129711	66.1591	81.2914	0.634119	0.527784	-89.676	173.582	two.sided	0	0.95	0.702611	1.09489	0.13079
KPN_00624	34	66	100	784.559	519.364	265.195	191818	161077	89.9014	61.8504	2.94985	0.00448399	85.4763	444.914	two.sided	0	0.95	0.0386204	1.51062	0.595137
KPN_00625	34	66	100	693.412	577.742	115.669	127987	216618	83.943	83.4314	1.37795	0.171903	-51.2771	282.616	two.sided	0	0.95	0.551899	1.20021	0.263286
KPN_00626	34	66	100	807.235	591.015	216.22	214839	197717	96.5118	64.3629	2.24035	0.0285273	23.4367	409.004	two.sided	0	0.95	0.147766	1.36585	0.449794
KPN_00627	34	66	100	502.324	496.636	5.68717	119013	158305	76.8045	75.6794	0.0740473	0.941168	-147.293	158.667	two.sided	0	0.95	0.967935	1.01145	0.016427
KPN_00628	34	66	100	557.353	653.227	-95.8743	211974	198063	96.1014	64.7931	-0.997637	0.322167	-287.814	96.0651	two.sided	0	0.95	0.669859	0.85323	-0.228994
KPN_00629	34	66	100	565.412	678.364	-112.952	283129	245943	109.789	62.762	-1.0288	0.30752	-332.365	106.461	two.sided	0	0.95	0.669859	0.833494	-0.262757
KPN_00630	34	66	100	336.176	406.606	-70.4296	101116	86787.9	65.4901	62.4367	-1.07542	0.286324	-201.324	60.4651	two.sided	0	0.95	0.669859	0.826787	-0.274413
KPN_00631	34	66	100	496.029	507.5	-11.4706	122556	157480	77.3993	74.5616	-0.1482	0.882585	-165.673	142.732	two.sided	0	0.95	0.93291	0.977398	-0.0329822
KPN_00632	34	66	100	501.647	586.424	-84.7772	249819	238131	104.669	65.3646	-0.809952	0.420906	-293.794	124.24	two.sided	0	0.95	0.669859	0.855434	-0.225272
KPN_00633	34	66	100	523.206	598.515	-75.3093	244596	248467	104.684	67.2283	-0.719399	0.474389	-284.246	133.627	two.sided	0	0.95	0.673054	0.874173	-0.194009
KPN_00634	34	66	100	393.147	296.727	96.4198	16668.9	52853.7	35.9315	97.1955	2.68343	0.00856616	25.1074	167.732	two.sided	0	0.95	0.0615174	1.32494	0.405932
KPN_00635	34	66	100	724.529	713.045	11.484	238678	344650	110.643	78.3464	0.103793	0.917599	-208.774	231.742	two.sided	0	0.95	0.954476	1.01611	0.0230502
KPN_00636	34	66	100	562.118	499.121	62.9964	80587	156462	68.8538	87.5562	0.91493	0.362741	-73.8457	199.839	two.sided	0	0.95	0.669859	1.12621	0.171482
KPN_00637	34	66	100	534.029	446.167	87.8627	63025.8	137983	62.8041	90.7851	1.399	0.165221	-36.8939	212.619	two.sided	0	0.95	0.539624	1.19693	0.259336
KPN_00638	34	66	100	548.206	478.591	69.615	81649.8	158220	69.273	87.5011	1.00494	0.317698	-68.0614	207.291	two.sided	0	0.95	0.669859	1.14546	0.195925
KPN_00639	34	66	100	563.794	468.803	94.9911	87642.9	152576	69.9248	84.3065	1.35847	0.177937	-44.0547	234.037	two.sided	0	0.95	0.562868	1.20262	0.266187
KPN_00640	34	66	100	926.647	738.53	188.117	170268	377135	103.547	91.0737	1.81672	0.0725489	-17.5649	393.798	two.sided	0	0.95	0.292508	1.25472	0.327363
KPN_00641	34	66	100	994.176	465.909	528.267	538147	148180	134.436	42.5909	3.92951	0.00030722	257.076	799.459	two.sided	0	0.95	0.00512197	2.13384	1.09345
KPN_00642	34	66	100	1131.18	1102.44	28.7371	539814	816792	168.085	79.8612	0.170968	0.864682	-305.771	363.245	two.sided	0	0.95	0.921746	1.02607	0.0371247
KPN_00643	34	66	100	442.794	280.258	162.537	19759	35377.7	33.4242	85.1657	4.86285	5.23682e-06	96.0822	228.991	two.sided	0	0.95	0.000357275	1.57995	0.659883
KPN_00644	34	66	100	404.647	343.803	60.844	29351.3	62838.7	42.6072	90.2179	1.42802	0.156738	-23.7998	145.488	two.sided	0	0.95	0.519289	1.17697	0.235082
KPN_00645	34	66	100	601.765	576.318	25.4465	118699	186574	79.4859	81.0871	0.320139	0.749687	-132.703	183.596	two.sided	0	0.95	0.847607	1.04415	0.062334
KPN_00646	34	66	100	310.441	309.97	0.47148	44403	59464	46.9781	75.8989	0.0100362	0.992019	-93.0955	94.0385	two.sided	0	0.95	0.994897	1.00152	0.00219274
KPN_00647	34	66	100	560.794	606	-45.2059	191787	205171	93.5384	68.7886	-0.483287	0.630427	-231.82	141.408	two.sided	0	0.95	0.7722	0.925403	-0.111847
KPN_00648	34	66	100	387.647	448.273	-60.6257	134149	130118	76.9224	65.8684	-0.788141	0.433441	-214.212	92.9605	two.sided	0	0.95	0.669859	0.864757	-0.209633
KPN_00649	34	66	100	279.235	340.742	-61.5071	49536.1	39464.9	45.331	60.4744	-1.35685	0.179874	-152.168	29.1537	two.sided	0	0.95	0.565845	0.819491	-0.2872
KPN_00650	34	66	100	4432.76	4708.77	-276.008	4.48664e+07	3.64065e+07	1367.92	60.9485	-0.201772	0.840767	-3011.39	2459.37	two.sided	0	0.95	0.906504	0.941384	-0.0871443
KPN_00651	34	66	100	2444.38	1483.38	961.004	1.82578e+07	307202	735.968	33.5733	1.30577	0.200508	-535.364	2457.37	two.sided	0	0.95	0.603037	1.64785	0.720583
KPN_00652	34	66	100	940.529	873.5	67.0294	2.23137e+06	709344	276.362	44.0931	0.242542	0.809485	-489.909	623.968	two.sided	0	0.95	0.886042	1.07674	0.106665
KPN_00653	34	66	100	370.882	287.106	83.7763	43869	7846.37	37.5386	39.1925	2.23174	0.0314207	7.85919	159.693	two.sided	0	0.95	0.158788	1.2918	0.369378
KPN_00654	34	66	100	684.176	789.515	-105.339	180644	150127	87.1075	61.5749	-1.2093	0.231172	-279.488	68.8106	two.sided	0	0.95	0.660765	0.866578	-0.206598
KPN_00655	34	66	100	645.382	340.924	304.458	254510	33269.9	89.385	37.5078	3.40614	0.00158444	123.43	485.487	two.sided	0	0.95	0.0175167	1.89304	0.920703
KPN_00656	34	66	100	26917.2	1095.08	25822.1	2.31486e+09	1.65424e+06	8252.83	33.0243	3.12888	0.00365452	9032.09	42612.2	two.sided	0	0.95	0.0337166	24.5802	4.61943
KPN_00657	34	66	100	243.353	167.258	76.0954	13506.4	10452.4	23.5715	59.737	3.22828	0.00202441	28.9411	123.25	two.sided	0	0.95	0.0214215	1.45496	0.540979
KPN_00658	34	66	100	396.735	375.879	20.8565	37232	59643	44.7073	81.6937	0.466513	0.64209	-68.0855	109.799	two.sided	0	0.95	0.778118	1.05549	0.0779092
KPN_00659	34	66	100	279.471	152.758	126.713	24683.8	1292.46	27.3053	34.7914	4.64061	4.78133e-05	71.2685	182.158	two.sided	0	0.95	0.00157863	1.8295	0.871453
KPN_00660	34	66	100	1225.38	888.576	336.807	288980	95306.9	99.7169	44.5136	3.37763	0.00152757	135.906	537.707	two.sided	0	0.95	0.0171438	1.37904	0.463665
KPN_00661	34	66	100	443.088	475.742	-32.6542	82067.1	86721.4	61.0549	68.4145	-0.534833	0.594499	-154.474	89.1656	two.sided	0	0.95	0.74763	0.931362	-0.102587
KPN_00662	34	66	100	365.471	294.03	71.4403	12790.9	42767.4	32.003	97.5914	2.2323	0.0278816	7.92802	134.953	two.sided	0	0.95	0.145879	1.24297	0.31379
KPN_00663	34	66	100	904.824	504.061	400.763	1.18438e+06	520357	206.685	48.3704	1.939	0.0583469	-14.7236	816.249	two.sided	0	0.95	0.247366	1.79507	0.844039
KPN_00664	34	66	100	955.206	833.318	121.888	29637.4	62123.4	42.5788	89.6662	2.86264	0.00522951	37.2932	206.482	two.sided	0	0.95	0.0429035	1.14627	0.196944
KPN_00665	34	66	100	817.471	651.152	166.319	66133.8	108762	59.9418	82.5282	2.77468	0.00683252	47.0872	285.551	two.sided	0	0.95	0.0527967	1.25542	0.328174
KPN_00666	34	66	100	598.206	619.621	-21.4153	95631.5	108543	66.7628	70.6156	-0.320767	0.749334	-154.549	111.719	two.sided	0	0.95	0.847393	0.965438	-0.0507444
KPN_00667	34	66	100	1079.94	1054.35	25.5927	241097	329495	109.925	76.5577	0.23282	0.816522	-193.316	244.501	two.sided	0	0.95	0.890812	1.02427	0.0346009
KPN_00668	34	66	100	362.471	292.606	69.8645	6109.83	11426.9	18.7839	86.4702	3.71938	0.000354189	32.5262	107.203	two.sided	0	0.95	0.00572108	1.23877	0.308904
KPN_00669	34	66	100	285.412	170.712	114.7	11415.9	10568	22.2685	64.529	5.15076	2.64672e-06	70.2203	159.179	two.sided	0	0.95	0.000224971	1.67189	0.741479
KPN_00670	34	66	100	315.824	308.136	7.68717	36551.5	56137	43.8817	80.3424	0.175179	0.86138	-79.6346	95.0089	two.sided	0	0.95	0.920509	1.02495	0.0355497
KPN_00671	34	66	100	375.882	354.879	21.0036	22024.3	40882.4	35.5978	86.248	0.590024	0.556717	-49.7597	91.7668	two.sided	0	0.95	0.719668	1.05919	0.0829548
KPN_00672	34	66	100	669.647	602.848	66.7986	33932	77448.2	46.5989	91.7956	1.43348	0.155118	-25.7536	159.351	two.sided	0	0.95	0.515239	1.1108	0.151605
KPN_00673	34	66	100	700.941	682.182	18.7594	71192.2	122915	62.8986	84.0506	0.298248	0.76625	-106.32	143.839	two.sided	0	0.95	0.856171	1.0275	0.0391371
KPN_00674	34	66	100	3249.35	2562.91	686.444	2.22824e+06	590041	272.904	42.2185	2.51533	0.0157834	135.786	1237.1	two.sided	0	0.95	0.0952701	1.26784	0.34237
KPN_00675	34	66	100	533.471	470.955	62.516	259704	27349.2	89.7371	36.6229	0.696658	0.490416	-119.372	244.404	two.sided	0	0.95	0.681061	1.13274	0.179821
KPN_00676	34	66	100	812.559	903.273	-90.7139	405314	412351	134.792	67.2733	-0.672994	0.503256	-359.739	178.311	two.sided	0	0.95	0.686668	0.899572	-0.152689
KPN_00677	34	66	100	701	799.364	-98.3636	420067	418442	136.729	66.6481	-0.719404	0.474407	-371.303	174.576	two.sided	0	0.95	0.673054	0.876948	-0.189438
KPN_00678	34	66	100	616.441	767.47	-151.029	138859	113207	76.1535	61.0708	-1.98321	0.0518454	-303.303	1.24624	two.sided	0	0.95	0.22666	0.803212	-0.316147
KPN_00679	34	66	100	477.088	454.455	22.6337	60770	14972.8	44.88	41.5687	0.504316	0.616702	-67.9656	113.233	two.sided	0	0.95	0.76272	1.0498	0.0701201
KPN_00680	34	66	100	530.706	546.833	-16.1275	85569.5	17689.9	52.771	40.1718	-0.305612	0.761478	-122.767	90.5125	two.sided	0	0.95	0.854849	0.970508	-0.0431886
KPN_00681	34	66	100	2002.59	2496.17	-493.578	4.95479e+06	6.16954e+06	489.088	73.5497	-1.00918	0.316196	-1468.21	481.049	two.sided	0	0.95	0.669859	0.802265	-0.317848
KPN_00682	34	66	100	859.853	820.848	39.0045	144873	248901	89.6225	83.8984	0.435208	0.664529	-139.223	217.232	two.sided	0	0.95	0.79373	1.04752	0.066974
KPN_00683	34	66	100	1193.38	828.848	364.534	244329	49309.5	89.0688	39.9989	4.09272	0.000200911	184.519	544.549	two.sided	0	0.95	0.00385823	1.43981	0.525876
KPN_00684	34	66	100	365.324	433.621	-68.2977	9072.41	29617	26.7503	97.4296	-2.55316	0.0122268	-121.387	-15.2087	two.sided	0	0.95	0.0796433	0.842495	-0.247261
KPN_00685	34	66	100	856.941	707.561	149.381	115189	33433	62.4057	43.1167	2.3937	0.0211013	23.5374	275.224	two.sided	0	0.95	0.120099	1.21112	0.276342
KPN_00686	34	66	100	977.559	907.561	69.9982	25744.4	65577.6	41.8424	94.1358	1.6729	0.0976673	-13.0794	153.076	two.sided	0	0.95	0.366694	1.07713	0.10719
KPN_00687	34	66	100	615.471	600.727	14.7433	125612	169411	79.1285	76.128	0.186321	0.852688	-142.85	172.337	two.sided	0	0.95	0.914308	1.02454	0.0349798
KPN_00695	34	66	100	1382.5	1041.62	340.879	659580	133309	146.353	40.0093	2.32915	0.024986	45.0903	636.667	two.sided	0	0.95	0.134365	1.32726	0.408449
KPN_00696	34	66	100	478.853	458.924	19.9287	28284.9	37504.6	37.4187	75.5771	0.532586	0.595882	-54.6039	94.4613	two.sided	0	0.95	0.748383	1.04342	0.0613266
KPN_00697	34	66	100	763.706	777.955	-14.2487	56145.4	72910.6	52.498	74.9026	-0.271413	0.78682	-118.832	90.3349	two.sided	0	0.95	0.869308	0.981684	-0.0266687
KPN_00698	34	66	100	753.176	915.758	-162.581	54884.9	41962.5	47.4348	59.4333	-3.42747	0.00111179	-257.483	-67.6788	two.sided	0	0.95	0.0137253	0.822463	-0.281978
KPN_00699	34	66	100	642.559	1278.35	-635.79	66188.1	975066	129.308	80.5052	-4.91688	4.56355e-06	-893.095	-378.484	two.sided	0	0.95	0.000324137	0.502648	-0.992381
KPN_00700	34	66	100	1177.94	1967.24	-789.301	263111	453563	120.875	84.0025	-6.52991	4.7555e-09	-1029.67	-548.928	two.sided	0	0.95	2.24157e-06	0.598778	-0.739907
KPN_00701	34	66	100	1780.53	1478.14	302.393	405060	155278	119.441	46.402	2.53173	0.0147987	62.0263	542.76	two.sided	0	0.95	0.0910163	1.20458	0.268527
KPN_00702	34	66	100	127.5	149.773	-22.2727	14481.7	14433.3	25.3893	66.6636	-0.877247	0.383503	-72.9548	28.4093	two.sided	0	0.95	0.669859	0.85129	-0.232278
KPN_00703	34	66	100	661.412	803.758	-142.346	231585	176399	97.386	59.3404	-1.46167	0.149108	-337.191	52.4997	two.sided	0	0.95	0.499436	0.8229	-0.281212
KPN_00704	34	66	100	155.059	178.136	-23.0775	12765.4	12435.2	23.7458	65.9935	-0.971856	0.334671	-70.4877	24.3326	two.sided	0	0.95	0.669859	0.87045	-0.200166
KPN_00705	34	66	100	264.029	278.455	-14.4251	39282.3	45193.2	42.8965	71.0391	-0.336278	0.737653	-99.9575	71.1072	two.sided	0	0.95	0.839235	0.948196	-0.0767432
KPN_00706	34	66	100	1040.44	587.348	453.093	766205	163318	158.145	40.3978	2.86504	0.00658737	133.567	772.618	two.sided	0	0.95	0.0512845	1.77142	0.824907
KPN_00707	34	66	100	666.559	425.197	241.362	156399	7232.93	68.6263	34.5811	3.51705	0.00124206	101.983	380.741	two.sided	0	0.95	0.0147708	1.56765	0.648601
KPN_00708	34	66	100	188.618	170.606	18.0116	11295.7	6905.41	20.901	54.3229	0.861755	0.39261	-23.8868	59.91	two.sided	0	0.95	0.669859	1.10557	0.144796
KPN_00709	34	66	100	392.118	384.773	7.34492	58056.1	80072.8	54.044	76.8554	0.135906	0.892251	-100.274	114.964	two.sided	0	0.95	0.936746	1.01909	0.02728
KPN_00710	34	66	100	671.324	515.636	155.687	97300.4	34011.8	58.1129	45.2106	2.67905	0.0102602	38.6569	272.717	two.sided	0	0.95	0.0693599	1.30193	0.380654
KPN_00711	34	66	100	2443.91	2457.86	-13.9519	1.85874e+06	2.44094e+06	302.742	75.2646	-0.046085	0.963365	-617.01	589.106	two.sided	0	0.95	0.981152	0.994324	-0.00821268
KPN_00712	34	66	100	231.471	215.864	15.607	10055.3	14873.7	22.8277	79.1275	0.683684	0.496172	-29.8293	61.0432	two.sided	0	0.95	0.683531	1.0723	0.100709
KPN_00713	34	66	100	379.882	348.061	31.8217	31790.8	55120.3	42.0735	84.1816	0.756337	0.451559	-51.8434	115.487	two.sided	0	0.95	0.669859	1.09143	0.126214
KPN_00714	34	66	100	1158.35	1304.95	-146.602	1.02443e+06	1.04935e+06	214.545	67.4771	-0.683315	0.496748	-574.779	281.576	two.sided	0	0.95	0.683531	0.887658	-0.171925
KPN_00715	34	66	100	250.618	289.121	-38.5036	45022.2	44000.8	44.6191	66.0886	-0.862939	0.391292	-127.586	50.5791	two.sided	0	0.95	0.669859	0.866826	-0.206186
KPN_00716	34	66	100	830.059	973.545	-143.487	669696	647970	171.798	65.7965	-0.835204	0.406626	-486.513	199.54	two.sided	0	0.95	0.669859	0.852614	-0.230035
KPN_00717	34	66	100	679.265	797.894	-118.629	457247	440583	141.859	65.6763	-0.836248	0.406048	-401.886	164.627	two.sided	0	0.95	0.669859	0.851322	-0.232223
KPN_00718	34	66	100	188.382	219.182	-30.7995	11061.9	17246.9	24.2212	80.8269	-1.27159	0.207165	-78.9936	17.3947	two.sided	0	0.95	0.614855	0.85948	-0.218464
KPN_00719	34	66	100	695.559	746.227	-50.6684	228506	251150	102.597	69.6177	-0.493861	0.622959	-255.311	153.974	two.sided	0	0.95	0.766503	0.932101	-0.101443
KPN_00720	34	66	100	725.941	733.742	-7.80125	224236	302070	105.698	76.0902	-0.0738072	0.941357	-218.312	202.71	two.sided	0	0.95	0.967935	0.989368	-0.0154211
KPN_00721	34	66	100	452.353	458.485	-6.13191	74807	34218.1	52.1408	49.0032	-0.117603	0.906863	-110.913	98.6487	two.sided	0	0.95	0.947469	0.986626	-0.0194252
KPN_00722	34	66	100	407.471	443.03	-35.5597	44632.3	14583.3	39.1622	44.4055	-0.908012	0.368773	-114.465	43.3461	two.sided	0	0.95	0.669859	0.919735	-0.120709
KPN_00723	34	66	100	579.618	564.091	15.5267	86253	52866.7	57.7742	54.3772	0.268748	0.78914	-100.285	131.339	two.sided	0	0.95	0.871376	1.02753	0.0391738
KPN_00724	34	66	100	380.118	416.53	-36.4127	64021.7	50160.6	51.4101	60.0483	-0.708278	0.481513	-139.246	66.4212	two.sided	0	0.95	0.675174	0.912581	-0.131975
KPN_00725	34	66	100	402.088	383.848	18.2398	20181.2	28446	32.0088	77.5615	0.569835	0.570437	-45.4906	81.9701	two.sided	0	0.95	0.73012	1.04752	0.0669752
KPN_00726	34	66	100	456.912	435.667	21.2451	34768.6	57568.3	43.5299	82.7423	0.488058	0.6268	-65.3381	107.828	two.sided	0	0.95	0.769477	1.04876	0.0686909
KPN_00727	34	66	100	3248	5899.67	-2651.67	1.75006e+07	4.48001e+07	1092.48	94.2297	-2.4272	0.0171165	-4820.74	-482.592	two.sided	0	0.95	0.100966	0.55054	-0.861082
KPN_00728	34	66	100	606.382	332.424	273.958	878011	44529.6	162.784	34.7348	1.68296	0.101352	-56.6006	604.517	two.sided	0	0.95	0.375825	1.82412	0.867202
KPN_00729	34	66	100	838.118	638.242	199.875	2.01563e+06	314932	253.091	38.3998	0.789737	0.434531	-312.305	712.056	two.sided	0	0.95	0.669859	1.31317	0.393048
KPN_00730	34	66	100	3337.91	5055.82	-1717.91	4.11151e+07	2.46864e+07	1258.29	53.951	-1.36527	0.177836	-4240.69	804.874	two.sided	0	0.95	0.562868	0.660212	-0.598999
KPN_00731	34	66	100	1586.68	3348.33	-1761.66	7.08299e+06	1.43987e+07	653.059	88.8422	-2.69755	0.00835806	-3059.3	-464.012	two.sided	0	0.95	0.0606954	0.473871	-1.07744
KPN_00732	34	66	100	7183.38	11525.4	-4342.01	1.49265e+08	1.50497e+08	2582.71	67.0059	-1.68118	0.0973837	-9497.12	813.101	two.sided	0	0.95	0.366426	0.623266	-0.682081
KPN_00733	34	66	100	3780.82	7262.32	-3481.49	4.80822e+07	6.82245e+07	1564.57	77.7772	-2.22521	0.0289647	-6596.46	-366.53	two.sided	0	0.95	0.149471	0.520608	-0.94173
KPN_00734	34	66	100	3268.53	6002.97	-2734.44	3.00789e+07	4.77301e+07	1268.01	81.3914	-2.15648	0.0339976	-5257.2	-211.677	two.sided	0	0.95	0.168686	0.544485	-0.877035
KPN_00735	34	66	100	2291.06	6066.39	-3775.34	1.50886e+07	5.46024e+07	1127.43	97.9326	-3.34863	0.00115379	-6012.7	-1537.97	two.sided	0	0.95	0.0141763	0.377664	-1.40482
KPN_00736	34	66	100	2906.44	6911.65	-4005.21	9.88832e+06	6.69013e+07	1142.14	92.6302	-3.50675	0.000701501	-6273.4	-1737.02	two.sided	0	0.95	0.00967362	0.420513	-1.24978
KPN_00737	34	66	100	1713.18	3255.32	-1542.14	3.47771e+06	1.14857e+07	525.653	97.5116	-2.93376	0.00417477	-2585.35	-498.934	two.sided	0	0.95	0.0368648	0.52627	-0.926125
KPN_00738	34	66	100	147.588	194.697	-47.1087	29372.4	32970.6	36.9249	70.2703	-1.2758	0.206228	-120.748	26.5307	two.sided	0	0.95	0.61383	0.758041	-0.399653
KPN_00739	34	66	100	237.176	369.697	-132.52	11119.8	74439.5	38.1435	92.7935	-3.47426	0.000780451	-208.268	-56.7729	two.sided	0	0.95	0.0104336	0.641543	-0.640382
KPN_00740	34	66	100	541.088	357.545	183.543	121271	20984.4	62.3276	38.9882	2.94481	0.00542472	57.472	309.614	two.sided	0	0.95	0.0438323	1.51334	0.597737
KPN_00741	34	66	100	694.971	553.424	141.546	61113.2	9976.22	44.143	38.6448	3.20654	0.00269702	52.2325	230.86	two.sided	0	0.95	0.0262365	1.25576	0.328566
KPN_00742	34	66	100	410.265	327.288	82.9768	8629.23	8183.41	19.4369	65.2171	4.26904	6.49997e-05	44.1612	121.792	two.sided	0	0.95	0.00187465	1.25353	0.325995
KPN_00743	34	66	100	1037.06	811.5	225.559	13000.8	96291.4	42.9108	91.1975	5.25646	9.6026e-07	140.324	310.793	two.sided	0	0.95	0.000118546	1.27795	0.353835
KPN_00744	34	66	100	2080.15	2709.47	-629.323	1.36932e+06	6.22627e+06	366.895	97.3853	-1.71527	0.0894762	-1357.47	98.8251	two.sided	0	0.95	0.342537	0.767732	-0.381325
KPN_00745	34	66	100	2105.76	4309.88	-2204.11	4.24026e+06	2.76659e+07	737.492	93.1841	-2.98866	0.00358234	-3668.59	-739.64	two.sided	0	0.95	0.0332931	0.48859	-1.0333
KPN_00746	34	66	100	1266.65	1184.14	82.5107	549139	1.0861e+06	180.575	88.0812	0.456934	0.648843	-276.339	441.36	two.sided	0	0.95	0.782384	1.06968	0.0971794
KPN_00754	34	66	100	558.853	509.318	49.5348	97480.6	160890	72.8341	82.6415	0.680104	0.498339	-95.3385	194.408	two.sided	0	0.95	0.684119	1.09726	0.133901
KPN_00755	34	66	100	460.588	461.288	-0.699643	20156.6	21181.7	30.2287	68.2463	-0.023145	0.981602	-61.0162	59.6169	two.sided	0	0.95	0.988035	0.998483	-0.00218982
KPN_00756	34	66	100	540.618	563.652	-23.0339	52479.1	59224.5	49.4049	70.4372	-0.466226	0.642492	-121.558	75.4903	two.sided	0	0.95	0.778118	0.959135	-0.0601949
KPN_00757	34	66	100	263.794	1392.05	-1128.25	42724.2	4.53843e+06	264.614	67.353	-4.26376	6.41036e-05	-1656.37	-600.13	two.sided	0	0.95	0.00187465	0.189501	-2.39972
KPN_00758	34	66	100	1833.15	587.545	1245.6	2.14891e+06	95127.6	254.253	34.5132	4.89907	2.24421e-05	729.181	1762.02	two.sided	0	0.95	0.000948574	3.12001	1.64155
KPN_00759	34	66	100	219.559	272.909	-53.3503	34382.6	28982.4	38.0838	61.9517	-1.40086	0.166244	-129.48	22.7794	two.sided	0	0.95	0.541012	0.804513	-0.313813
KPN_00760	34	66	100	153.735	158.788	-5.05258	9638.81	7383.34	19.8837	59.4804	-0.254106	0.80029	-44.8331	34.728	two.sided	0	0.95	0.879971	0.96818	-0.0466524
KPN_00761	34	66	100	341.176	399.894	-58.7175	119971	112341	72.3235	64.8547	-0.811873	0.419835	-203.164	85.7287	two.sided	0	0.95	0.669859	0.853167	-0.229099
KPN_00762	34	66	100	352.588	420.212	-67.6239	128140	121924	74.9411	65.3124	-0.902361	0.370181	-217.278	82.0302	two.sided	0	0.95	0.669859	0.839072	-0.253133
KPN_00763	34	66	100	371.147	439.864	-68.7166	141979	135492	78.9224	65.3978	-0.870685	0.387111	-226.317	88.8842	two.sided	0	0.95	0.669859	0.843778	-0.245065
KPN_00764	34	66	100	507.735	598.712	-90.9768	265733	252059	107.865	65.2234	-0.843436	0.402067	-306.383	124.43	two.sided	0	0.95	0.669859	0.848046	-0.237786
KPN_00765	34	66	100	713.441	836.712	-123.271	508867	489004	149.586	65.5984	-0.824083	0.412878	-421.962	175.42	two.sided	0	0.95	0.669859	0.852672	-0.229937
KPN_00766	34	66	100	523.853	616.121	-92.2683	276461	264981	110.209	65.5234	-0.837211	0.405517	-312.338	127.801	two.sided	0	0.95	0.669859	0.850243	-0.234052
KPN_00767	34	66	100	270.588	306.97	-36.3815	62911.2	63570.1	53.0426	67.0711	-0.685892	0.495145	-142.253	69.4899	two.sided	0	0.95	0.683531	0.881482	-0.181997
KPN_00768	34	66	100	3015.62	2648.41	367.209	8.39633e+06	6.77903e+06	591.324	60.8182	0.620994	0.536924	-815.287	1549.7	two.sided	0	0.95	0.705737	1.13865	0.187328
KPN_00769	34	66	100	44.2059	70.803	-26.5971	1627.32	828.868	7.77309	50.8136	-3.42169	0.00123668	-42.2037	-10.9906	two.sided	0	0.95	0.0147406	0.62435	-0.679573
KPN_00770	34	66	100	541.588	569.318	-27.7299	91260.1	109841	65.9422	72.4654	-0.420519	0.675351	-159.169	103.709	two.sided	0	0.95	0.800458	0.951293	-0.0720388
KPN_00771	34	66	100	655.059	638.894	16.1649	80428.9	132365	66.1142	82.5506	0.2445	0.807451	-115.344	147.674	two.sided	0	0.95	0.884941	1.0253	0.036048
KPN_00772	34	66	100	624.5	562.576	61.9242	66070.3	118819	61.1845	85.2994	1.01209	0.314357	-59.7207	183.569	two.sided	0	0.95	0.669859	1.11007	0.150654
KPN_00773	34	66	100	759.824	644.773	115.051	33640.9	62938.5	44.08	86.4803	2.61004	0.0106683	27.4295	202.672	two.sided	0	0.95	0.0711763	1.17844	0.236874
KPN_00774	34	66	100	779.324	733.515	45.8084	177779	291140	98.1836	82.3946	0.466559	0.642047	-149.496	241.113	two.sided	0	0.95	0.778118	1.06245	0.0873956
KPN_00775	34	66	100	369.588	393.773	-24.1845	69171.3	82061.7	57.2521	72.0073	-0.422421	0.673977	-138.314	89.9454	two.sided	0	0.95	0.79977	0.938583	-0.0914444
KPN_00776	34	66	100	125.324	104.318	21.0053	8795.8	1151.57	16.6177	37.5149	1.26403	0.214016	-12.6497	54.6604	two.sided	0	0.95	0.630016	1.20136	0.264667
KPN_00777	34	66	100	397.324	445.758	-48.434	53755.3	46151.5	47.7525	62.4444	-1.01427	0.314367	-143.876	47.0084	two.sided	0	0.95	0.669859	0.891344	-0.165945
KPN_00778	34	66	100	333.559	368.97	-35.4109	50412.1	51509.2	47.5726	67.4021	-0.744354	0.459249	-130.356	59.534	two.sided	0	0.95	0.669859	0.904028	-0.145561
KPN_00779	34	66	100	484.176	556.333	-72.1569	135554	130276	77.2059	65.6015	-0.934603	0.353421	-226.321	82.0072	two.sided	0	0.95	0.669859	0.870299	-0.200417
KPN_00780	34	66	100	476.647	448.03	28.6168	36199.6	65665.2	45.383	85.5602	0.63056	0.530009	-61.6084	118.842	two.sided	0	0.95	0.703322	1.06387	0.0893251
KPN_00781	34	66	100	1388.82	939.121	449.702	602141	50394.8	135.918	35.873	3.30864	0.00214082	174.015	725.39	two.sided	0	0.95	0.0223343	1.47885	0.56448
KPN_00782	34	66	100	912.971	868.394	44.5766	161547	57751.3	75.0093	45.4906	0.594282	0.555268	-106.455	195.608	two.sided	0	0.95	0.718757	1.05133	0.0722187
KPN_00783	34	66	100	826.5	966.561	-140.061	329877	358150	122.999	69.2406	-1.13871	0.258748	-385.422	105.301	two.sided	0	0.95	0.669859	0.855094	-0.225845
KPN_00784	34	66	100	278.441	440.106	-161.665	37093.6	71163.4	46.5749	87.2131	-3.47107	0.000808421	-254.234	-69.0954	two.sided	0	0.95	0.010693	0.632668	-0.660479
KPN_00785	34	66	100	325	281.227	43.7727	21779.5	24833.5	31.8879	70.7589	1.37271	0.174179	-19.8137	107.359	two.sided	0	0.95	0.556792	1.15565	0.208703
KPN_00786	34	66	100	1463.21	1607.2	-143.991	1.20414e+06	1.10958e+06	228.534	64.3987	-0.630064	0.530882	-600.486	312.503	two.sided	0	0.95	0.703635	0.910409	-0.135414
KPN_00787	34	66	100	488.794	509.652	-20.8574	129588	123674	75.4007	65.3993	-0.276621	0.782944	-171.426	129.711	two.sided	0	0.95	0.866687	0.959075	-0.0602842
KPN_00788	34	66	100	52.6176	57.0909	-4.47326	1599.46	1597.59	8.4409	66.7281	-0.529951	0.597905	-21.3226	12.3761	two.sided	0	0.95	0.749777	0.921647	-0.117714
KPN_00789	34	66	100	355.059	285.47	69.5891	142396	23414.3	67.4008	38.6865	1.03247	0.308265	-66.7773	205.956	two.sided	0	0.95	0.669859	1.24377	0.31472
KPN_00790	34	66	100	1764.09	1526.06	238.028	2.1668e+06	688216	272.318	44.0833	0.874081	0.386811	-310.763	786.818	two.sided	0	0.95	0.669859	1.15598	0.20911
KPN_00791	34	66	100	934.559	751.182	183.377	117528	116626	72.2756	66.5353	2.53719	0.0135257	39.0958	327.658	two.sided	0	0.95	0.084904	1.24412	0.315123
KPN_00792	34	66	100	520.441	1231.08	-710.635	213861	457217	114.968	90.1817	-6.18117	1.81375e-08	-939.032	-482.238	two.sided	0	0.95	6.26953e-06	0.422753	-1.24211
KPN_00793	34	66	100	402.971	823.227	-420.257	135391	117119	75.8724	62.6483	-5.53899	6.42878e-07	-571.892	-268.621	two.sided	0	0.95	8.93204e-05	0.489501	-1.03062
KPN_00794	34	66	100	390.676	697.409	-306.733	39399	66774.9	46.589	83.4746	-6.5838	3.82512e-09	-399.388	-214.077	two.sided	0	0.95	1.98333e-06	0.560183	-0.836031
KPN_00795	34	66	100	707.029	6598.27	-5891.24	431733	8.18166e+07	1119.08	66.3247	-5.26435	1.63046e-06	-8125.36	-3657.13	two.sided	0	0.95	0.000154689	0.107154	-3.22225
KPN_00796	34	66	100	636.265	5126.11	-4489.84	355667	5.71383e+07	936.052	66.5612	-4.79657	9.46496e-06	-6358.43	-2621.25	two.sided	0	0.95	0.00056409	0.124122	-3.01016
KPN_00797	34	66	100	570.559	1714.94	-1144.38	299675	2.16231e+06	203.903	91.6173	-5.61239	2.10961e-07	-1549.37	-739.39	two.sided	0	0.95	4.37533e-05	0.332699	-1.58771
KPN_00798	34	66	100	296.206	397.485	-101.279	9912.84	19856.4	24.3394	88.4359	-4.1611	7.32465e-05	-149.645	-52.9128	two.sided	0	0.95	0.00200943	0.7452	-0.4243
KPN_00799	34	66	100	690.441	615.409	75.0321	182684	258474	96.3811	77.6844	0.778494	0.438643	-116.86	266.924	two.sided	0	0.95	0.669859	1.12192	0.165973
KPN_00800	34	66	100	858.882	501.409	357.473	292390	147127	104.062	50.5997	3.43519	0.00119088	148.52	566.427	two.sided	0	0.95	0.0144269	1.71294	0.776472
KPN_00801	34	66	100	564.294	553.606	10.6881	156026	203884	87.625	75.1044	0.121975	0.903245	-163.866	185.242	two.sided	0	0.95	0.945171	1.01931	0.0275876
KPN_00802	34	66	100	350.765	364.712	-13.9474	68472.1	84753.4	57.4284	73.359	-0.242866	0.808787	-128.393	100.498	two.sided	0	0.95	0.885465	0.961758	-0.0562546
KPN_00803	34	66	100	393.441	353.045	40.3957	42676.3	74443.8	48.8172	84.3685	0.827489	0.410294	-56.6765	137.468	two.sided	0	0.95	0.669859	1.11442	0.156294
KPN_00804	34	66	100	1528.56	1420.03	108.529	300799	134517	104.332	48.6454	1.04022	0.303379	-101.173	318.23	two.sided	0	0.95	0.669859	1.07643	0.10625
KPN_00805	34	66	100	60.2353	73.9242	-13.6889	1482.73	9140.35	13.4944	94.0186	-1.01441	0.312989	-40.4824	13.1045	two.sided	0	0.95	0.669859	0.814825	-0.295438
KPN_00806	34	66	100	510.294	572.53	-62.2362	143488	145176	80.1241	67.1093	-0.776748	0.440037	-222.16	97.6873	two.sided	0	0.95	0.669859	0.891296	-0.166023
KPN_00807	34	66	100	320.794	354.152	-33.3574	48979.2	51814.8	47.1767	68.4484	-0.707074	0.481921	-127.486	60.771	two.sided	0	0.95	0.675174	0.90581	-0.142719
KPN_00808	34	66	100	760.529	875.97	-115.44	317053	305037	118.097	65.6325	-0.977506	0.331908	-351.253	120.372	two.sided	0	0.95	0.669859	0.868214	-0.203877
KPN_00809	34	66	100	476.382	495.348	-18.9661	81036.5	76276.7	59.4906	65.0026	-0.318809	0.750894	-137.777	99.8447	two.sided	0	0.95	0.848534	0.961712	-0.0563239
KPN_00810	34	66	100	699.941	566.333	133.608	63785.5	78392.5	55.3517	73.1313	2.4138	0.0182915	23.2954	243.92	two.sided	0	0.95	0.106564	1.23592	0.305582
KPN_00811	34	66	100	300.794	322.818	-22.0241	18002.4	16311.8	27.8681	63.926	-0.790297	0.432276	-77.6982	33.6501	two.sided	0	0.95	0.669859	0.931776	-0.101945
KPN_00812	34	66	100	285.5	292.5	-7	17392.8	17587.3	27.8931	67.092	-0.250958	0.802614	-62.6735	48.6735	two.sided	0	0.95	0.881498	0.976068	-0.0349459
KPN_00813	34	66	100	125.824	142.606	-16.7825	5987.06	5399.84	16.0594	63.7971	-1.04503	0.299955	-48.8669	15.3019	two.sided	0	0.95	0.669859	0.882315	-0.180634
KPN_00814	34	66	100	248.265	256.409	-8.14439	15937.6	18535.3	27.3787	71.3793	-0.297472	0.76697	-62.7309	46.4421	two.sided	0	0.95	0.856502	0.968237	-0.0465682
KPN_00815	34	66	100	644.294	793.712	-149.418	76123.1	129550	64.8213	83.6035	-2.30508	0.0236407	-278.331	-20.5048	two.sided	0	0.95	0.129744	0.811748	-0.300896
KPN_00816	34	66	100	471.765	535.909	-64.1444	98250.4	86183.1	64.7728	63.0285	-0.990298	0.325815	-193.581	65.2927	two.sided	0	0.95	0.669859	0.880307	-0.183921
KPN_00817	34	66	100	635.265	777.121	-141.857	193688	141652	88.5604	58.3451	-1.6018	0.1146	-319.107	35.3941	two.sided	0	0.95	0.409229	0.817459	-0.290782
KPN_00818	34	66	100	404.412	454.833	-50.4216	59662.2	46257.9	49.5545	59.7837	-1.0175	0.313017	-149.553	48.7096	two.sided	0	0.95	0.669859	0.889143	-0.169513
KPN_00819	34	66	100	359.235	368.515	-9.27986	59208.9	5789.45	42.7686	36.3614	-0.216978	0.829438	-95.9887	77.429	two.sided	0	0.95	0.900123	0.974818	-0.0367948
KPN_00820	34	66	100	569.294	623.333	-54.0392	133772	133626	77.1952	66.7305	-0.700033	0.48634	-208.133	100.055	two.sided	0	0.95	0.677869	0.913306	-0.13083
KPN_00821	34	66	100	519.529	597.591	-78.0615	163387	139509	83.1821	62.2967	-0.938441	0.351642	-244.324	88.2014	two.sided	0	0.95	0.669859	0.869373	-0.201953
KPN_00822	34	66	100	851.147	923.439	-72.2923	359519	326318	124.572	63.9741	-0.580324	0.563735	-321.156	176.572	two.sided	0	0.95	0.725122	0.921714	-0.117609
KPN_00823	34	66	100	539.647	552.076	-12.4287	153459	91765	76.8367	53.8676	-0.161755	0.872104	-166.486	141.628	two.sided	0	0.95	0.926041	0.977487	-0.0328501
KPN_00824	34	66	100	366.235	350.485	15.7504	67612.4	50981.5	52.5457	59.0896	0.299748	0.765421	-89.3898	120.891	two.sided	0	0.95	0.85592	1.04494	0.0634188
KPN_00825	34	66	100	395.118	452.258	-57.1399	125223	123531	74.53	66.3619	-0.76667	0.445996	-205.929	91.6489	two.sided	0	0.95	0.669859	0.873656	-0.194862
KPN_00826	34	66	100	543.647	642.091	-98.4439	281843	263948	110.854	64.858	-0.888046	0.377798	-319.845	122.957	two.sided	0	0.95	0.669859	0.846682	-0.240107
KPN_00827	34	66	100	311.735	363.788	-52.0526	87054.3	80903.1	61.5323	64.6395	-0.845939	0.400707	-174.954	70.8489	two.sided	0	0.95	0.669859	0.856915	-0.222776
KPN_00828	34	66	100	353.941	420.97	-67.0285	107531	99246.3	68.3112	64.4442	-0.981224	0.330152	-203.478	69.4206	two.sided	0	0.95	0.669859	0.840776	-0.250207
KPN_00829	34	66	100	421.794	501.833	-80.0392	140731	124934	77.6666	63.3578	-1.03055	0.30667	-235.226	75.1479	two.sided	0	0.95	0.669859	0.840506	-0.250669
KPN_00830	34	66	100	852.118	679.773	172.345	175153	243100	93.9941	77.0596	1.83357	0.0705789	-14.819	359.509	two.sided	0	0.95	0.286347	1.25353	0.326
KPN_00831	34	66	100	1042.35	1108.05	-65.6925	503726	565353	152.91	70.2659	-0.429616	0.668789	-370.641	239.256	two.sided	0	0.95	0.796328	0.940713	-0.0881732
KPN_00832	34	66	100	515.824	528.015	-12.1916	73219.8	97778.1	60.2911	75.8071	-0.202213	0.840292	-132.277	107.893	two.sided	0	0.95	0.906314	0.97691	-0.0337017
KPN_00833	34	66	100	158.618	184.212	-25.5945	9413.82	4998.05	18.7778	51.5619	-1.36302	0.178799	-63.2825	12.0935	two.sided	0	0.95	0.564307	0.86106	-0.215815
KPN_00834	34	66	100	126.088	152.182	-26.0936	11630.1	10589.9	22.4169	64.0635	-1.16402	0.248734	-70.8756	18.6884	two.sided	0	0.95	0.669859	0.828537	-0.271362
KPN_00835	34	66	100	328.735	307.909	20.8262	31142	49871.3	40.8848	81.6835	0.509387	0.611854	-60.5114	102.164	two.sided	0	0.95	0.75952	1.06764	0.0944219
KPN_00836	34	66	100	452.588	453.258	-0.66934	81668.7	113853	64.2422	77.2034	-0.010419	0.991714	-128.587	127.248	two.sided	0	0.95	0.994897	0.998523	-0.00213205
KPN_00837	34	66	100	983.235	1143.12	-159.886	623528	554951	163.546	63.4283	-0.977618	0.331977	-486.664	166.892	two.sided	0	0.95	0.669859	0.860132	-0.21737
KPN_00838	34	66	100	738.176	509.879	228.298	176365	28584.4	74.9686	38.604	3.04524	0.00417512	76.6095	379.986	two.sided	0	0.95	0.0368648	1.44775	0.533811
KPN_00839	34	66	100	552.882	409.758	143.125	65390.3	25883.7	48.1188	46.8417	2.9744	0.0046288	46.3135	239.936	two.sided	0	0.95	0.0397357	1.34929	0.432202
KPN_00840	34	66	100	1823.35	2522.65	-699.299	4.07189e+06	1.06746e+07	530.563	94.6645	-1.31803	0.190674	-1752.65	354.051	two.sided	0	0.95	0.586177	0.722792	-0.468347
KPN_00841	34	66	100	2767.26	5896.62	-3129.36	1.83276e+07	6.64401e+07	1243.27	97.9368	-2.51704	0.0134579	-5596.6	-662.11	two.sided	0	0.95	0.0846835	0.469297	-1.09143
KPN_00842	34	66	100	425.735	456.697	-30.9617	82163.8	94680.5	62.0575	71.0899	-0.498919	0.619377	-154.698	92.7748	two.sided	0	0.95	0.764272	0.932205	-0.101281
KPN_00843	34	66	100	4840.5	4969.36	-128.864	2.527e+07	5.79936e+07	1273.55	91.9234	-0.101185	0.919624	-2658.27	2400.54	two.sided	0	0.95	0.955945	0.974068	-0.037905
KPN_00844	34	66	100	1034.35	827.121	207.232	260954	285719	109.564	69.4998	1.89143	0.062735	-11.3138	425.777	two.sided	0	0.95	0.261901	1.25055	0.322558
KPN_00845	34	66	100	274.324	251.621	22.7023	9647.07	14358.2	22.3894	79.3277	1.01398	0.313677	-21.8598	67.2645	two.sided	0	0.95	0.669859	1.09022	0.124625
KPN_00846	34	66	100	619.735	620.303	-0.567736	87172.3	106816	64.6708	73.036	-0.00877886	0.99302	-129.455	128.32	two.sided	0	0.95	0.995473	0.999085	-0.00132104
KPN_00847	34	66	100	612.824	851.439	-238.616	204565	142238	90.3977	57.152	-2.63962	0.0106799	-419.624	-57.6081	two.sided	0	0.95	0.0711763	0.71975	-0.474432
KPN_00848	34	66	100	349.324	392.985	-43.6613	60071.7	57748.2	51.3983	65.6091	-0.84947	0.398709	-146.293	58.9702	two.sided	0	0.95	0.669859	0.888898	-0.16991
KPN_00849	34	66	100	863.5	611.424	252.076	71512.1	30911.5	50.7115	48.1216	4.97078	8.86018e-06	150.12	354.031	two.sided	0	0.95	0.000534186	1.41228	0.498022
KPN_00850	34	66	100	443.676	422.864	20.8128	51311.7	62525.6	49.5633	72.8584	0.419924	0.675777	-77.97	119.596	two.sided	0	0.95	0.800526	1.04922	0.0693155
KPN_00851	34	66	100	1547.91	1057.86	490.048	421100	84990.5	116.932	39.9994	4.19089	0.000148981	253.72	726.376	two.sided	0	0.95	0.00321982	1.46324	0.54917
KPN_00852	34	66	100	1062.59	1157.5	-94.9118	724189	795123	182.612	69.5855	-0.519747	0.60489	-459.157	269.334	two.sided	0	0.95	0.755453	0.918003	-0.12343
KPN_00853	34	66	100	542.618	626.455	-83.8369	253344	252352	106.183	66.6468	-0.789552	0.432589	-295.799	128.126	two.sided	0	0.95	0.669859	0.866172	-0.207274
KPN_00854	34	66	100	468.235	540.197	-71.9617	162519	152180	84.1768	64.8541	-0.854887	0.395761	-240.082	96.1582	two.sided	0	0.95	0.669859	0.866786	-0.206252
KPN_00855	34	66	100	538.824	647.712	-108.889	235076	200358	99.7483	62.2479	-1.09163	0.279202	-308.267	90.4897	two.sided	0	0.95	0.669859	0.831887	-0.26554
KPN_00856	34	66	100	436.706	427.606	9.09982	56978.5	73448.3	52.808	74.6642	0.172319	0.863653	-96.107	114.307	two.sided	0	0.95	0.921218	1.02128	0.0303797
KPN_00857	34	66	100	1008.21	1186.26	-178.052	890445	855290	197.86	65.585	-0.899888	0.371472	-573.138	217.035	two.sided	0	0.95	0.669859	0.849905	-0.234627
KPN_00858	34	66	100	373.235	437.212	-63.9768	127480	115412	74.149	63.9025	-0.862815	0.391466	-212.111	84.1571	two.sided	0	0.95	0.669859	0.853671	-0.228248
KPN_00859	34	66	100	387.206	411.303	-24.0971	56862.2	54652.4	50.0049	65.6036	-0.481896	0.631484	-123.946	75.752	two.sided	0	0.95	0.772591	0.941413	-0.0871008
KPN_00860	34	66	100	646.912	662.864	-15.9519	150037	154607	82.1911	67.6557	-0.194083	0.846693	-179.977	148.073	two.sided	0	0.95	0.910998	0.975935	-0.0351432
KPN_00861	34	66	100	594.382	568.773	25.6096	46794.7	54814.7	46.977	71.6059	0.545152	0.587343	-68.0461	119.265	two.sided	0	0.95	0.744562	1.04503	0.063539
KPN_00862	34	66	100	1030.26	1094.77	-64.508	241940	242860	103.902	66.8747	-0.620856	0.536805	-271.904	142.888	two.sided	0	0.95	0.705737	0.941076	-0.0876163
KPN_00863	34	66	100	1302.94	1196.42	106.517	181001	49428.1	77.9261	42.5107	1.3669	0.178843	-50.6883	263.722	two.sided	0	0.95	0.564307	1.08903	0.123043
KPN_00864	34	66	100	575.676	559.045	16.631	39729	52894.3	44.3839	75.7092	0.374708	0.708925	-71.7726	105.035	two.sided	0	0.95	0.820669	1.02975	0.0422927
KPN_00865	34	66	100	500.265	480.697	19.5677	47140.7	69335.1	49.3662	78.9436	0.396379	0.692895	-78.6943	117.83	two.sided	0	0.95	0.810801	1.04071	0.057564
KPN_00866	34	66	100	795.882	705.621	90.2611	89588.4	186013	73.8467	89.414	1.22228	0.224815	-56.4614	236.984	two.sided	0	0.95	0.651906	1.12792	0.173661
KPN_00867	34	66	100	524.5	600.667	-76.1667	231500	222654	100.908	65.6231	-0.754815	0.453061	-277.657	125.324	two.sided	0	0.95	0.669859	0.873196	-0.195622
KPN_00868	34	66	100	2764.18	824.424	1939.75	2.84438e+07	799139	921.244	33.9585	2.10558	0.0427125	67.4753	3812.03	two.sided	0	0.95	0.19809	3.35286	1.74539
KPN_00869	34	66	100	609.353	594.652	14.7014	119490	126493	73.6951	68.4689	0.19949	0.842471	-132.337	161.739	two.sided	0	0.95	0.907406	1.02472	0.0352336
KPN_00870	34	66	100	352.824	364.288	-11.4643	26334.8	29189.7	34.883	69.8783	-0.328652	0.743402	-81.0384	58.1097	two.sided	0	0.95	0.843075	0.968529	-0.0461322
KPN_00871	34	66	100	986.676	1187.79	-201.111	112021	144302	74.0345	74.6421	-2.71645	0.00819593	-348.607	-53.6155	two.sided	0	0.95	0.0597692	0.830684	-0.267628
KPN_00872	34	66	100	554.559	407.333	147.225	8432.62	60217	34.0646	91.7829	4.32195	3.91624e-05	79.5681	214.883	two.sided	0	0.95	0.00137201	1.36144	0.445131
KPN_00873	34	66	100	448.676	306.318	142.358	17245.6	42991.8	34.0384	93.7154	4.18228	6.49219e-05	74.7715	209.945	two.sided	0	0.95	0.00187465	1.46474	0.550645
KPN_00874	34	66	100	625	609.621	15.3788	142224	206384	85.499	78.5063	0.179871	0.857717	-154.819	185.577	two.sided	0	0.95	0.918097	1.02523	0.0359431
KPN_00875	34	66	100	500.559	425.136	75.4225	70826.5	74859.8	56.7219	68.4212	1.32969	0.188037	-37.7517	188.597	two.sided	0	0.95	0.581032	1.17741	0.235614
KPN_00876	34	66	100	684.765	599.636	85.1283	207168	194441	95.0749	64.9208	0.895382	0.373891	-104.754	275.01	two.sided	0	0.95	0.669859	1.14197	0.19152
KPN_00877	34	66	100	318.824	279.303	39.5205	32015.1	42983.3	39.9109	75.9813	0.990217	0.325211	-39.9693	119.01	two.sided	0	0.95	0.669859	1.1415	0.190927
KPN_00878	34	66	100	777.559	755.167	22.3922	200292	277468	100.474	76.9983	0.222865	0.82423	-177.677	222.461	two.sided	0	0.95	0.896504	1.02965	0.0421567
KPN_00879	34	66	100	462.824	158.727	304.096	396291	10473.5	108.694	33.9015	2.79774	0.00842336	83.1807	525.012	two.sided	0	0.95	0.0609137	2.91584	1.54391
KPN_00880	34	66	100	880.853	163.212	717.641	2.5074e+06	4565.03	271.691	33.0619	2.64138	0.0125122	164.92	1270.36	two.sided	0	0.95	0.0805675	5.39698	2.43215
KPN_00881	34	66	100	151.324	143.803	7.5205	6786.29	11221.3	19.2254	82.6998	0.391175	0.696674	-30.7201	45.7611	two.sided	0	0.95	0.812656	1.0523	0.0735423
KPN_00882	34	66	100	343.676	355.288	-11.6114	58290.2	71293.7	52.8642	72.977	-0.219646	0.82676	-116.97	93.7474	two.sided	0	0.95	0.898125	0.967318	-0.0479374
KPN_00883	34	66	100	393.412	388.515	4.89661	59013.5	85086.8	54.999	78.2974	0.089031	0.929285	-104.591	114.385	two.sided	0	0.95	0.960252	1.0126	0.0180692
KPN_00884	34	66	100	439.794	304.621	135.173	53387.2	15151.9	42.4239	42.8895	3.18625	0.00268774	49.6106	220.735	two.sided	0	0.95	0.0262365	1.44374	0.529812
KPN_00885	34	66	100	920.706	689.379	231.327	148487	69750.2	73.6484	49.4339	3.14096	0.00284216	83.3579	379.296	two.sided	0	0.95	0.0274425	1.33556	0.417443
KPN_00886	34	66	100	722.265	609.348	112.916	83473.8	167375	70.6476	88.4638	1.5983	0.113542	-27.4709	253.303	two.sided	0	0.95	0.407556	1.18531	0.24526
KPN_00887	34	66	100	546.029	512	34.0294	59850.3	91334.8	56.0728	80.1365	0.606879	0.545647	-77.5562	145.615	two.sided	0	0.95	0.711526	1.06646	0.0928349
KPN_00888	34	66	100	475.353	436.47	38.8832	52658.3	86468.1	53.4687	82.4799	0.727216	0.469153	-67.4737	145.24	two.sided	0	0.95	0.671602	1.08909	0.123118
KPN_00889	34	66	100	283.765	286.182	-2.41711	17179.3	17186.5	27.6709	66.7748	-0.0873523	0.930653	-57.6518	52.8176	two.sided	0	0.95	0.961434	0.991554	-0.0122369
KPN_00890	34	66	100	546.235	566.742	-20.5071	134495	164794	80.3282	73.0343	-0.255292	0.799215	-180.6	139.585	two.sided	0	0.95	0.879629	0.963816	-0.0531707
KPN_00891	34	66	100	422.029	365.667	56.3627	28274.3	63088.3	42.2786	91.2535	1.33313	0.185809	-27.6153	140.341	two.sided	0	0.95	0.577243	1.15414	0.206814
KPN_00892	34	66	100	761.735	732.909	28.8262	193553	290591	100.477	79.6092	0.286893	0.774939	-171.145	228.797	two.sided	0	0.95	0.861321	1.03933	0.0556555
KPN_00893	34	66	100	853.088	435.212	417.876	634090	37222.2	138.613	35.0098	3.01469	0.00476233	136.479	699.274	two.sided	0	0.95	0.0405846	1.96017	0.970976
KPN_00894	34	66	100	415.441	468	-52.5588	19510.7	30656.1	32.2231	81.0753	-1.63109	0.10675	-116.672	11.5542	two.sided	0	0.95	0.38924	0.887695	-0.171864
KPN_00895	34	66	100	386.235	485.621	-99.3859	37007.2	20325.5	37.3686	52.1943	-2.65961	0.0103654	-174.365	-24.4071	two.sided	0	0.95	0.069889	0.795343	-0.330351
KPN_00896	34	66	100	593.588	1030.27	-436.684	13960.9	692338	104.406	69.9771	-4.18257	8.22649e-05	-644.917	-228.452	two.sided	0	0.95	0.00214343	0.576147	-0.795492
KPN_00897	34	66	100	451	483.924	-32.9242	23489.9	22040	32.0128	64.9118	-1.02847	0.307545	-96.8599	31.0114	two.sided	0	0.95	0.669859	0.931964	-0.101654
KPN_00898	34	66	100	359.235	559.212	-199.977	23421.8	85356.4	44.5214	97.9488	-4.4917	1.93417e-05	-288.329	-111.625	two.sided	0	0.95	0.000862278	0.642395	-0.638467
KPN_00899	34	66	100	551.559	582.106	-30.5472	102231	100710	67.3254	66.3212	-0.453725	0.651508	-164.955	103.86	two.sided	0	0.95	0.783774	0.947523	-0.0777673
KPN_00900	34	66	100	463.618	479.212	-15.5945	69293.9	80012.6	57.012	71.1538	-0.27353	0.785238	-129.269	98.0799	two.sided	0	0.95	0.868301	0.967458	-0.0477289
KPN_00901	34	66	100	615.676	592.288	23.3886	50307.7	75402.5	51.2064	79.5548	0.456751	0.649095	-78.5242	125.301	two.sided	0	0.95	0.782505	1.03949	0.0558739
KPN_00902	34	66	100	853.529	774.273	79.2567	110712	214616	80.6721	87.5115	0.982454	0.328585	-81.0747	239.588	two.sided	0	0.95	0.669859	1.10236	0.140599
KPN_00903	34	66	100	758.235	619.606	138.629	88399.6	57599.8	58.9297	55.6866	2.35245	0.0222105	20.5641	256.694	two.sided	0	0.95	0.124613	1.22374	0.291294
KPN_00904	34	66	100	1230.85	1562.76	-331.905	241044	354918	111.656	78.979	-2.97256	0.00391361	-554.151	-109.658	two.sided	0	0.95	0.0354756	0.787616	-0.344436
KPN_00905	34	66	100	202.912	245.53	-42.6185	22447.7	16054.7	30.0579	57.8123	-1.41788	0.161593	-102.79	17.5531	two.sided	0	0.95	0.5313	0.826422	-0.275049
KPN_00906	34	66	100	407.676	469.773	-62.0963	118029	111467	71.8355	65.0977	-0.864423	0.39053	-205.558	81.3651	two.sided	0	0.95	0.669859	0.867816	-0.204538
KPN_00907	34	66	100	724.765	860.97	-136.205	395792	351668	130.266	63.3817	-1.04559	0.299721	-396.49	124.08	two.sided	0	0.95	0.669859	0.8418	-0.24845
KPN_00908	34	66	100	425.471	446.909	-21.4385	92984.1	108822	66.2091	71.5775	-0.3238	0.747034	-153.437	110.56	two.sided	0	0.95	0.845899	0.952029	-0.070922
KPN_00909	34	66	100	364.588	356.742	7.84581	43900.2	58665.1	46.691	75.8296	0.168037	0.867002	-85.1507	100.842	two.sided	0	0.95	0.922891	1.02199	0.0313852
KPN_00910	34	66	100	907.735	1089.7	-181.962	223382	91952	89.2372	47.3974	-2.03908	0.04704	-361.444	-2.47926	two.sided	0	0.95	0.21192	0.833016	-0.263583
KPN_00911	34	66	100	714.471	714.061	0.409982	44496.9	63989.9	47.7313	78.213	0.00858938	0.993169	-94.6117	95.4316	two.sided	0	0.95	0.995473	1.00057	0.000828094
KPN_00912	34	66	100	1126.12	1111.92	14.1934	203554	314397	103.684	80.5246	0.13689	0.891459	-192.125	220.511	two.sided	0	0.95	0.936746	1.01276	0.0182991
KPN_00913	34	66	100	2175	541.818	1633.18	2.76566e+07	289976	904.335	33.357	1.80595	0.0799575	-205.954	3472.32	two.sided	0	0.95	0.316232	4.01426	2.00513
KPN_00914	34	66	100	652.794	809.318	-156.524	399887	555467	142.048	77.0861	-1.10191	0.273929	-439.372	126.324	two.sided	0	0.95	0.669859	0.806598	-0.310079
KPN_00915	34	66	100	5295.03	5331.02	-35.9857	3.29682e+07	2.15852e+07	1138.73	55.7926	-0.0316017	0.974902	-2317.32	2245.35	two.sided	0	0.95	0.985601	0.99325	-0.00977158
KPN_00916	34	66	100	1010.79	178.03	832.764	3.3079e+06	4191.41	312.017	33.0431	2.66897	0.0117024	197.992	1467.54	two.sided	0	0.95	0.076806	5.67765	2.50529
KPN_00917	34	66	100	419.059	371.879	47.18	26297.5	53158.5	39.7352	88.6876	1.18736	0.238256	-31.7768	126.137	two.sided	0	0.95	0.669859	1.12687	0.17232
KPN_00918	34	66	100	899.147	908.803	-9.65597	274878	320910	113.785	71.5001	-0.0848619	0.932608	-236.508	217.197	two.sided	0	0.95	0.962696	0.989375	-0.0154106
KPN_00919	34	66	100	909.676	912.727	-3.0508	274292	370691	116.978	76.1944	-0.02608	0.979262	-236.024	229.922	two.sided	0	0.95	0.986706	0.996657	-0.0048303
KPN_00920	34	66	100	1297.32	723.485	573.839	1.56076e+06	38620.9	215.615	33.8439	2.6614	0.0118141	135.581	1012.1	two.sided	0	0.95	0.0774411	1.79316	0.842504
KPN_00921	34	66	100	1570.53	532.561	1037.97	2.51369e+06	62288.5	273.635	33.8451	3.79327	0.000586076	481.783	1594.15	two.sided	0	0.95	0.00839449	2.94902	1.56023
KPN_00922	34	66	100	3176.09	2903.52	272.573	358193	458091	132.196	74.4091	2.06188	0.0427115	9.19031	535.956	two.sided	0	0.95	0.19809	1.09388	0.12945
KPN_00923	34	66	100	659.059	637.712	21.3467	219571	106842	89.871	50.022	0.237526	0.813219	-159.163	201.856	two.sided	0	0.95	0.888441	1.03347	0.0475019
KPN_00924	34	66	100	876.647	831.318	45.3289	156126	95991.9	77.7583	54.4422	0.582946	0.562337	-110.538	201.196	two.sided	0	0.95	0.724042	1.05453	0.0765954
KPN_00925	34	66	100	2393.68	2039.5	354.176	2.33045e+06	2.15301e+06	318.063	64.472	1.11354	0.26961	-281.137	989.49	two.sided	0	0.95	0.669859	1.17366	0.231013
KPN_00926	34	66	100	1530.53	1648.73	-118.198	754807	429775	169.446	52.8881	-0.697555	0.488511	-458.08	221.685	two.sided	0	0.95	0.679218	0.92831	-0.107322
KPN_00927	34	66	100	335.706	355.894	-20.1881	40368	31724.3	40.8407	60.1255	-0.494312	0.622887	-101.878	61.502	two.sided	0	0.95	0.766503	0.943275	-0.0842495
KPN_00928	34	66	100	464.382	498.5	-34.1176	74632.1	65711.8	56.4862	63.1314	-0.603999	0.548008	-146.992	78.7565	two.sided	0	0.95	0.713926	0.931559	-0.10228
KPN_00929	34	66	100	613.853	566.561	47.2923	111017	182185	77.6247	82.4605	0.609244	0.544038	-107.115	201.7	two.sided	0	0.95	0.710782	1.08347	0.115663
KPN_00930	34	66	100	687.706	555.288	132.418	77100.3	19109.3	50.5687	41.6204	2.61858	0.0122623	30.3387	234.497	two.sided	0	0.95	0.079674	1.23847	0.308556
KPN_00931	34	66	100	22159.6	10250.5	11909.1	1.39398e+09	1.64857e+08	6595.25	37.0736	1.80571	0.079088	-1453.21	25271.5	two.sided	0	0.95	0.313868	2.16181	1.11224
KPN_00932	34	66	100	2418.88	1004.79	1414.09	1.11727e+07	360921	577.994	34.1027	2.44655	0.019731	239.599	2588.59	two.sided	0	0.95	0.11342	2.40736	1.26745
KPN_00933	34	66	100	970.382	916.742	53.6399	223326	361156	109.729	81.9954	0.48884	0.62626	-164.646	271.926	two.sided	0	0.95	0.769477	1.05851	0.0820369
KPN_00934	34	66	100	346.676	451.682	-105.005	47330.2	23481.2	41.8072	50.3536	-2.51166	0.0152677	-188.963	-21.0478	two.sided	0	0.95	0.0933528	0.767524	-0.381717
KPN_00935	34	66	100	2763.68	1054.48	1709.19	9.24462e+06	188064	524.166	33.6934	3.26078	0.00254469	643.601	2774.78	two.sided	0	0.95	0.025228	2.62088	1.39005
KPN_00936	34	66	100	1111.15	706.803	404.344	120041	156771	76.8501	75.0858	5.26147	1.30663e-06	251.254	557.434	two.sided	0	0.95	0.000138263	1.57207	0.65267
KPN_00937	34	66	100	537.794	567.788	-29.9938	17309.4	21241.8	28.8261	73.0838	-1.04051	0.301535	-87.4431	27.4555	two.sided	0	0.95	0.669859	0.947174	-0.0782981
KPN_00938	34	66	100	15059.3	12398.8	2660.51	2.62763e+08	2.53782e+08	3401.98	65.7444	0.782046	0.436995	-4132.27	9453.28	two.sided	0	0.95	0.669859	1.21458	0.280456
KPN_00939	34	66	100	1038.29	761.394	276.9	864079	648781	187.734	58.9853	1.47496	0.145541	-98.7569	652.557	two.sided	0	0.95	0.49212	1.36368	0.4475
KPN_00940	34	66	100	938.471	1080.89	-142.423	786962	776095	186.829	66.3532	-0.76232	0.44857	-515.402	230.555	two.sided	0	0.95	0.669859	0.868236	-0.203842
KPN_00941	34	66	100	1216.56	1099.41	117.15	156422	143269	82.2884	64.2282	1.42365	0.159388	-47.229	281.528	two.sided	0	0.95	0.525383	1.10656	0.146078
KPN_00942	34	66	100	538.088	528.667	9.42157	80604.1	96828.2	61.95	72.404	0.152083	0.879544	-114.062	132.905	two.sided	0	0.95	0.931462	1.01782	0.0254844
KPN_00943	34	66	100	558	586.212	-28.2121	117930	132362	73.9866	70.2668	-0.381314	0.704121	-175.764	119.34	two.sided	0	0.95	0.818147	0.951874	-0.0711577
KPN_00944	34	66	100	120.088	120.364	-0.275401	949.901	1530.82	7.1507	81.8847	-0.0385139	0.969372	-14.5007	13.9499	two.sided	0	0.95	0.983418	0.997712	-0.00330478
KPN_00945	34	66	100	642.735	518.818	123.917	19214.6	18589.5	29.0997	65.7939	4.25836	6.68774e-05	65.8142	182.02	two.sided	0	0.95	0.00189486	1.23884	0.308996
KPN_00946	34	66	100	561.706	523.333	38.3725	68030.5	55742.1	53.343	61.2021	0.719355	0.47466	-68.2862	145.031	two.sided	0	0.95	0.673054	1.07332	0.102085
KPN_00947	34	66	100	431.118	400.273	30.8449	50995.1	74772.1	51.3105	78.8431	0.601143	0.549469	-71.2892	132.979	two.sided	0	0.95	0.71511	1.07706	0.107098
KPN_00948	34	66	100	571.412	473.939	97.4724	12736.7	49022.1	33.427	97.999	2.91597	0.00439523	31.1375	163.807	two.sided	0	0.95	0.0381377	1.20566	0.269828
KPN_00949	34	66	100	866.529	821.788	44.7415	41471	89961	50.8211	90.5535	0.880373	0.380988	-56.215	145.698	two.sided	0	0.95	0.669859	1.05444	0.0764827
KPN_00950	34	66	100	427.5	491.455	-63.9545	21710.4	12052	28.6556	52.3975	-2.23183	0.0299271	-121.446	-6.46316	two.sided	0	0.95	0.15303	0.869867	-0.201134
KPN_00951	34	66	100	2973.18	3385.91	-412.733	602348	259087	147.111	48.0469	-2.80558	0.00723044	-708.512	-116.953	two.sided	0	0.95	0.054491	0.878103	-0.187538
KPN_00952	34	66	100	1357.09	1400.76	-43.6693	236751	92696.2	91.4755	46.6903	-0.477389	0.635313	-227.726	140.388	two.sided	0	0.95	0.775436	0.968824	-0.0456928
KPN_00953	34	66	100	907.647	430.015	477.632	729978	26358	147.883	34.2331	3.2298	0.00273455	177.173	778.09	two.sided	0	0.95	0.0265517	2.11073	1.07774
KPN_00954	34	66	100	876.618	451.864	424.754	782001	17077.4	152.508	33.7445	2.78512	0.00871086	114.733	734.775	two.sided	0	0.95	0.0622977	1.94	0.95606
KPN_00955	34	66	100	2035.97	1327.64	708.334	2.41227e+06	490905	279.977	40.0583	2.52997	0.015442	142.505	1274.16	two.sided	0	0.95	0.093975	1.53353	0.616857
KPN_00956	34	66	100	1957.74	1026.77	930.963	4.93986e+06	2.80812e+06	433.402	52.8564	2.14803	0.0363138	61.6129	1800.31	two.sided	0	0.95	0.176299	1.90669	0.931069
KPN_00957	34	66	100	42.3824	51.6667	-9.28431	1861.03	1744.41	9.00925	64.8832	-1.03053	0.306587	-27.2777	8.70902	two.sided	0	0.95	0.669859	0.820304	-0.28577
KPN_00958	34	66	100	807.265	1259.91	-452.644	671504	743995	176.133	69.8657	-2.5699	0.0123079	-803.942	-101.347	two.sided	0	0.95	0.0797706	0.640733	-0.642206
KPN_00959	34	66	100	1299.32	1858.35	-559.025	1.7396e+06	1.41824e+06	269.543	61.071	-2.07398	0.042305	-1098	-20.0539	two.sided	0	0.95	0.197259	0.699182	-0.51626
KPN_00960	34	66	100	535.882	647.727	-111.845	241171	210799	101.426	62.9312	-1.10273	0.274345	-314.532	90.8425	two.sided	0	0.95	0.669859	0.827327	-0.27347
KPN_00961	34	66	100	2064.65	1224.06	840.586	1.4127e+06	138713	208.93	36.3756	4.02329	0.00027803	417.009	1264.16	two.sided	0	0.95	0.00477346	1.68672	0.75422
KPN_00962	34	66	100	216.265	236.455	-20.1898	25582.9	26966.4	34.0737	68.3389	-0.592534	0.555449	-88.1768	47.7971	two.sided	0	0.95	0.718757	0.914614	-0.128765
KPN_00963	34	66	100	475.765	551.455	-75.6898	203048	201365	94.9894	66.5171	-0.796824	0.428388	-265.315	113.935	two.sided	0	0.95	0.669859	0.862745	-0.212994
KPN_00964	34	66	100	544.853	629.758	-84.9046	243233	240451	103.909	66.4236	-0.817104	0.41679	-292.341	122.532	two.sided	0	0.95	0.669859	0.865179	-0.20893
KPN_00965	34	66	100	524.118	603.818	-79.7005	228161	219846	100.208	65.6763	-0.795353	0.429274	-279.79	120.389	two.sided	0	0.95	0.669859	0.868006	-0.204224
KPN_00966	34	66	100	533.118	598	-64.8824	166082	168389	86.2329	67.1716	-0.752408	0.454434	-236.996	107.231	two.sided	0	0.95	0.669859	0.891501	-0.165692
KPN_00967	34	66	100	825.971	718.606	107.365	45539.6	115179	55.5386	93.9994	1.93315	0.056227	-2.90873	217.638	two.sided	0	0.95	0.240542	1.14941	0.200889
KPN_00968	34	66	100	2120.53	2701.88	-581.349	1.87512e+06	1.46018e+06	277.983	59.8934	-2.09131	0.04075	-1137.42	-25.2796	two.sided	0	0.95	0.192081	0.784835	-0.349538
KPN_00969	34	66	100	350.529	381.803	-31.2736	77333.5	83332.2	59.4737	69.01	-0.525839	0.600686	-149.92	87.3729	two.sided	0	0.95	0.752216	0.91809	-0.123293
KPN_00970	34	66	100	340.059	387.318	-47.2594	90961.6	91827.1	63.7704	67.043	-0.741086	0.461229	-174.544	80.0253	two.sided	0	0.95	0.669859	0.877983	-0.187735
KPN_00971	34	66	100	479.029	550.818	-71.7888	196247	198800	93.7235	67.1457	-0.765963	0.446383	-258.854	115.277	two.sided	0	0.95	0.669859	0.869669	-0.201462
KPN_00972	34	66	100	397.676	460.167	-62.4902	141042	144729	79.6314	67.5298	-0.784743	0.435349	-221.412	96.4319	two.sided	0	0.95	0.669859	0.864201	-0.210561
KPN_00973	34	66	100	246.412	273.742	-27.3307	48970	50856.9	47.0197	67.8901	-0.58126	0.56299	-121.16	66.4985	two.sided	0	0.95	0.724524	0.900159	-0.151748
KPN_00974	34	66	100	924.294	573.121	351.173	299865	91277	101.008	43.6163	3.47669	0.0011618	147.555	554.791	two.sided	0	0.95	0.0141773	1.61274	0.689512
KPN_00975	34	66	100	565.824	383.485	182.339	40598.5	7408.9	36.1432	39.32	5.0449	1.06676e-05	109.251	255.426	two.sided	0	0.95	0.00060396	1.47548	0.561183
KPN_00976	34	66	100	717.824	578.227	139.596	46537.8	113996	55.6415	93.3586	2.50885	0.0138366	29.1088	250.084	two.sided	0	0.95	0.0865415	1.24142	0.311993
KPN_00977	34	66	100	1222.26	1258.7	-36.4323	237693	276831	105.761	71.4243	-0.344477	0.7315	-247.292	174.427	two.sided	0	0.95	0.83524	0.971056	-0.0423742
KPN_00978	34	66	100	1241.24	1252.83	-11.598	137222	129587	77.4558	65.0965	-0.149738	0.881435	-166.284	143.087	two.sided	0	0.95	0.932634	0.990743	-0.0134179
KPN_00979	34	66	100	691.941	772.288	-80.3467	94880.9	84235.6	63.7723	63.3595	-1.2599	0.212327	-207.771	47.078	two.sided	0	0.95	0.626945	0.895963	-0.158489
KPN_00980	34	66	100	1028.65	1181.11	-152.459	150000	61712.3	73.1219	47.3897	-2.085	0.0424816	-299.529	-5.3887	two.sided	0	0.95	0.197625	0.870918	-0.19939
KPN_00981	34	66	100	385.294	350.97	34.3244	18735.6	19603.8	29.1217	68.1158	1.17865	0.242637	-23.7853	92.4341	two.sided	0	0.95	0.669859	1.0978	0.134614
KPN_00982	34	66	100	14358	1580.77	12777.2	1.77567e+09	6.61003e+06	7233.66	33.1266	1.76636	0.0865505	-1937.62	27492.1	two.sided	0	0.95	0.333902	9.0829	3.18315
KPN_00983	34	66	100	833.647	694.606	139.041	244113	265781	105.862	69.327	1.31342	0.193373	-72.1303	350.212	two.sided	0	0.95	0.589441	1.20017	0.263242
KPN_00984	34	66	100	1098.59	995.076	103.512	144327	252874	89.8685	84.504	1.15182	0.252643	-75.1853	282.21	two.sided	0	0.95	0.669859	1.10402	0.142772
KPN_00985	34	66	100	388.794	331.152	57.6426	15305.8	7509.67	23.7477	50.163	2.42729	0.0188441	9.94777	105.337	two.sided	0	0.95	0.109292	1.17407	0.231515
KPN_00986	34	66	100	19956.6	24673.7	-4717.09	4.51374e+08	1.21297e+09	5626.19	95.0906	-0.838417	0.403899	-15886.4	6452.17	two.sided	0	0.95	0.669859	0.808821	-0.306108
KPN_00987	34	66	100	414.559	397.924	16.6346	25986.9	14853.9	31.4544	52.9639	0.528847	0.599121	-46.456	79.7252	two.sided	0	0.95	0.750892	1.0418	0.059083
KPN_00988	34	66	100	305.588	323.045	-17.4572	39762	43508.8	42.7632	69.481	-0.40823	0.684361	-102.757	67.8426	two.sided	0	0.95	0.806317	0.94596	-0.0801482
KPN_00989	34	66	100	1048.06	1141.5	-93.4412	454923	472772	143.329	67.9105	-0.651933	0.516645	-379.457	192.575	two.sided	0	0.95	0.695189	0.918142	-0.123211
KPN_00990	34	66	100	237.324	235.288	2.03565	15339.2	22490.8	28.1411	78.8424	0.0723372	0.942517	-53.9796	58.0509	two.sided	0	0.95	0.96848	1.00865	0.0124281
KPN_00991	34	66	100	1216.71	1288.48	-71.779	221341	193877	97.1985	62.9891	-0.738478	0.462967	-266.015	122.457	two.sided	0	0.95	0.669859	0.944292	-0.0826951
KPN_00992	34	66	100	418.029	377.985	40.0446	15855.3	10566.1	25.0285	56.1854	1.59996	0.115216	-10.0899	90.179	two.sided	0	0.95	0.410735	1.10594	0.145276
KPN_00993	34	66	100	515.471	416.045	99.4251	209923	21023.5	80.5775	36.4437	1.23391	0.225136	-63.9245	262.775	two.sided	0	0.95	0.651906	1.23898	0.309149
KPN_00994	34	66	100	6304.59	5662.98	641.603	2.87839e+07	2.14163e+07	1082.16	58.7626	0.59289	0.555529	-1523.98	2807.19	two.sided	0	0.95	0.718757	1.1133	0.154839
KPN_00995	34	66	100	702.647	685.303	17.344	305335	316781	117.389	67.8598	0.147749	0.882979	-216.91	251.599	two.sided	0	0.95	0.933003	1.02531	0.0360581
KPN_00996	34	66	100	1006.76	1022.92	-16.1595	674506	713444	175.066	68.4437	-0.0923053	0.926725	-365.458	333.139	two.sided	0	0.95	0.959281	0.984203	-0.0229728
KPN_00997	34	66	100	577.912	579.106	-1.1943	212493	230392	98.6944	69.199	-0.0121009	0.99038	-198.074	195.686	two.sided	0	0.95	0.994215	0.997938	-0.00297836
KPN_00998	34	66	100	1667.06	1477.89	189.165	2.05103e+06	1.41611e+06	285.973	56.9894	0.661479	0.510971	-383.488	761.818	two.sided	0	0.95	0.690988	1.128	0.173762
KPN_00999	34	66	100	411.706	418.409	-6.70321	101275	119307	69.1836	71.785	-0.0968901	0.923084	-144.625	131.219	two.sided	0	0.95	0.957369	0.983979	-0.0233001
KPN_01000	34	66	100	361.382	242.788	118.594	62908.4	3379.62	43.6057	34.8383	2.7197	0.0101207	30.0556	207.133	two.sided	0	0.95	0.0687179	1.48847	0.57383
KPN_01001	34	66	100	541.5	667.197	-125.697	164574	125190	82.0806	59.3073	-1.53138	0.130992	-289.922	38.5281	two.sided	0	0.95	0.450392	0.811604	-0.301151
KPN_01002	34	66	100	234.294	266.212	-31.918	45848.3	45221.4	45.096	66.3572	-0.707778	0.481562	-121.946	58.1101	two.sided	0	0.95	0.675174	0.880103	-0.184256
KPN_01003	34	66	100	379.088	391.152	-12.0633	64900.6	85868	56.6557	75.5064	-0.212923	0.831961	-124.915	100.788	two.sided	0	0.95	0.90132	0.96916	-0.0451939
KPN_01004	34	66	100	193.029	153.985	39.0446	3302.21	8707.58	15.1346	94.7676	2.57982	0.0114217	8.99758	69.0915	two.sided	0	0.95	0.0752499	1.25356	0.326032
KPN_01005	34	66	100	224.912	208.439	16.4724	3579.17	6804.96	14.4352	86.9518	1.14112	0.256951	-12.2194	45.1641	two.sided	0	0.95	0.669859	1.07903	0.109731
KPN_01006	34	66	100	1233.24	508.712	724.523	6.20531e+06	22923.8	427.617	33.1257	1.69433	0.0995866	-145.345	1594.39	two.sided	0	0.95	0.371747	2.42423	1.27753
KPN_01007	34	66	100	949.735	950.788	-1.05258	238333	172040	98.0636	58.032	-0.0107337	0.991473	-197.346	195.241	two.sided	0	0.95	0.994897	0.998893	-0.00159804
KPN_01009	34	66	100	33.2059	32.4545	0.751337	727.259	685.236	5.6367	65.0316	0.133294	0.894373	-10.5058	12.0085	two.sided	0	0.95	0.938159	1.02315	0.0330183
KPN_01010	34	66	100	505.294	555.409	-50.115	136095	140957	78.3487	67.8086	-0.63964	0.524562	-206.465	106.235	two.sided	0	0.95	0.700812	0.909769	-0.136427
KPN_01011	34	66	100	441.706	500.803	-59.0971	120509	111846	72.381	64.6021	-0.816473	0.41723	-203.669	85.4745	two.sided	0	0.95	0.669859	0.881995	-0.181157
KPN_01012	34	66	100	671.441	787.909	-116.468	305403	231000	111.725	59.1665	-1.04245	0.301442	-340.016	107.08	two.sided	0	0.95	0.669859	0.852181	-0.230768
KPN_01013	34	66	100	536.5	621.379	-84.8788	177561	127032	84.5406	57.8198	-1.004	0.319562	-254.116	84.3588	two.sided	0	0.95	0.669859	0.863403	-0.211895
KPN_01014	34	66	100	412.618	455.545	-42.9278	117599	120762	72.7221	67.5518	-0.590299	0.55696	-188.06	102.204	two.sided	0	0.95	0.7198	0.905766	-0.142789
KPN_01015	34	66	100	483.529	570.167	-86.6373	152424	142129	81.465	64.7346	-1.06349	0.291511	-249.347	76.0722	two.sided	0	0.95	0.669859	0.848049	-0.23778
KPN_01016	34	66	100	457.882	535.227	-77.3449	98144.4	76160	63.5652	59.8054	-1.21678	0.228468	-204.503	49.813	two.sided	0	0.95	0.655203	0.855491	-0.225175
KPN_01017	34	66	100	550.176	763.47	-213.293	238125	176670	98.3894	58.693	-2.16785	0.0342378	-410.192	-16.3949	two.sided	0	0.95	0.169708	0.720626	-0.472676
KPN_01018	34	66	100	628.853	830.818	-201.965	330839	248022	116.14	58.9473	-1.73898	0.0872578	-434.365	30.4343	two.sided	0	0.95	0.335881	0.756908	-0.40181
KPN_01019	34	66	100	318.088	384.258	-66.1693	23064.4	42900.4	36.4468	86.3083	-1.8155	0.0729196	-138.62	6.28088	two.sided	0	0.95	0.293701	0.8278	-0.272647
KPN_01020	34	66	100	409.882	458.439	-48.557	52425.8	61499.9	49.7368	71.6516	-0.976279	0.332211	-147.714	50.5997	two.sided	0	0.95	0.669859	0.894082	-0.161521
KPN_01021	34	66	100	686.147	909.788	-223.641	241465	302696	108.112	73.7659	-2.0686	0.0420886	-439.07	-8.2116	two.sided	0	0.95	0.196958	0.754184	-0.407012
KPN_01022	34	66	100	628.971	759.182	-130.211	244559	198896	101.027	61.0074	-1.28887	0.202308	-332.227	71.8047	two.sided	0	0.95	0.60599	0.828485	-0.271453
KPN_01023	34	66	100	54.3529	60.9697	-6.61676	2176.11	2136.31	9.81691	66.2197	-0.674016	0.502647	-26.2156	12.9821	two.sided	0	0.95	0.686668	0.891475	-0.165734
KPN_01024	34	66	100	123.971	127.803	-3.83244	3410.21	3657.3	12.4785	68.8646	-0.307123	0.759677	-28.7273	21.0624	two.sided	0	0.95	0.853875	0.970013	-0.0439242
KPN_01025	34	66	100	335.941	384.97	-49.0285	89677	90533.9	63.3189	67.0442	-0.774311	0.441469	-175.412	77.355	two.sided	0	0.95	0.669859	0.872643	-0.196536
KPN_01026	34	66	100	224.206	233.727	-9.52139	21047.5	23685.6	31.2717	70.3489	-0.304473	0.761666	-71.8853	52.8425	two.sided	0	0.95	0.854849	0.959263	-0.060002
KPN_01027	34	66	100	1053.35	1090.94	-37.5865	521273	64623.5	127.713	37.2725	-0.294303	0.770159	-296.294	221.121	two.sided	0	0.95	0.858671	0.965547	-0.050582
KPN_01028	34	66	100	523.706	1449.68	-925.976	543870	6.04583e+06	328.024	84.6018	-2.82289	0.00593179	-1578.22	-273.732	two.sided	0	0.95	0.0471723	0.361256	-1.46891
KPN_01029	34	66	100	1008.79	1748.86	-740.07	1.46721e+06	3.85101e+06	318.593	94.6861	-2.32293	0.0223242	-1372.58	-107.555	two.sided	0	0.95	0.125001	0.576828	-0.793786
KPN_01030	34	66	100	221.471	138.424	83.0463	132882	9150	63.6155	35.3601	1.30544	0.200173	-46.0531	212.146	two.sided	0	0.95	0.60266	1.59994	0.678018
KPN_01031	34	66	100	403	453.364	-50.3636	123218	131655	74.9589	68.7509	-0.671883	0.50391	-199.912	99.185	two.sided	0	0.95	0.686668	0.888911	-0.169889
KPN_01032	34	66	100	537.471	627.97	-90.4991	277292	271647	110.777	66.1581	-0.81695	0.416889	-311.662	130.664	two.sided	0	0.95	0.669859	0.855886	-0.224509
KPN_01033	34	66	100	200	235.879	-35.8788	39503.3	37829.5	41.6538	65.4979	-0.861358	0.392183	-119.055	47.2975	two.sided	0	0.95	0.669859	0.847893	-0.238046
KPN_01034	34	66	100	268.588	286.364	-17.7754	44018	50043.4	45.3087	70.6672	-0.392317	0.696005	-108.126	72.575	two.sided	0	0.95	0.812296	0.937927	-0.0924522
KPN_01035	34	66	100	334.941	382.697	-47.7558	98037.9	95877.4	65.8495	66.108	-0.725226	0.470873	-179.225	83.7129	two.sided	0	0.95	0.671835	0.875213	-0.192295
KPN_01036	34	66	100	160.853	186	-25.1471	24753.7	24116	33.0673	65.9966	-0.760482	0.449675	-91.168	40.8739	two.sided	0	0.95	0.669859	0.864801	-0.20956
KPN_01037	34	66	100	286.324	338.212	-51.8886	80518.6	79406.4	59.7605	66.353	-0.868275	0.388373	-171.193	67.4153	two.sided	0	0.95	0.669859	0.84658	-0.240282
KPN_01038	34	66	100	444.5	517.636	-73.1364	191404	186620	91.9626	66.0196	-0.795284	0.429298	-256.745	110.472	two.sided	0	0.95	0.669859	0.858711	-0.219756
KPN_01039	34	66	100	466.029	462.333	3.69608	17538.8	9946.29	25.8176	52.8097	0.143161	0.886708	-48.0918	55.484	two.sided	0	0.95	0.935038	1.00799	0.0114876
KPN_01040	34	66	100	256.676	236.939	19.7371	6857.62	10257.8	18.8975	79.4898	1.04443	0.299453	-17.8739	57.348	two.sided	0	0.95	0.669859	1.0833	0.115433
KPN_01041	34	66	100	2010.44	4947.42	-2936.98	1.96272e+06	8.30084e+06	428.366	97.7854	-6.85625	6.40264e-10	-3787.08	-2086.88	two.sided	0	0.95	7.93793e-07	0.406361	-1.29917
KPN_01042	34	66	100	902.059	1750.41	-848.35	197672	1.10089e+06	149.98	95.3836	-5.65641	1.6124e-07	-1146.08	-550.617	two.sided	0	0.95	3.63491e-05	0.515342	-0.956399
KPN_01043	34	66	100	253.971	216.394	37.5766	11690.6	25791.3	27.1039	90.9755	1.38639	0.169015	-16.262	91.4153	two.sided	0	0.95	0.545667	1.17365	0.231001
KPN_01044	34	66	100	624.029	579.424	44.6052	126814	202908	82.4876	81.6561	0.54075	0.590152	-119.499	208.71	two.sided	0	0.95	0.746144	1.07698	0.106994
KPN_01045	34	66	100	598.882	399.424	199.458	236078	103203	92.2342	48.2934	2.16252	0.0355602	14.0379	384.878	two.sided	0	0.95	0.173615	1.49936	0.584351
KPN_01046	34	66	100	1007.15	555.97	451.177	427002	180321	123.657	47.772	3.64862	0.000651253	202.518	699.837	two.sided	0	0.95	0.00910174	1.81151	0.857196
KPN_01047	34	66	100	1017.53	620.576	396.954	551473	241537	140.995	48.3226	2.81538	0.00703088	113.514	680.393	two.sided	0	0.95	0.0534351	1.63965	0.713391
KPN_01048	34	66	100	2631.65	1583.23	1048.42	2.51353e+07	1.91124e+06	876.488	35.6082	1.19616	0.239539	-729.86	2826.7	two.sided	0	0.95	0.669859	1.6622	0.733098
KPN_01050	34	66	100	308.853	690.561	-381.708	59037.5	467469	93.911	90.1095	-4.06457	0.0001027	-568.275	-195.14	two.sided	0	0.95	0.0025	0.44725	-1.16085
KPN_01051	34	66	100	496.853	871.364	-374.511	199956	357336	106.279	85.1083	-3.52384	0.000687049	-585.818	-163.203	two.sided	0	0.95	0.0094996	0.570202	-0.810456
KPN_01052	34	66	100	300.471	344.197	-43.7264	67022.3	65076.1	54.3806	65.8986	-0.804081	0.424241	-152.304	64.851	two.sided	0	0.95	0.669859	0.872961	-0.196011
KPN_01053	34	66	100	228.676	276.485	-47.8084	53894.9	49794.3	48.3694	64.4737	-0.9884	0.326652	-144.424	48.807	two.sided	0	0.95	0.669859	0.827085	-0.273892
KPN_01054	34	66	100	351.853	419.848	-67.9955	127586	121935	74.8334	65.4398	-0.908625	0.366882	-217.429	81.4381	two.sided	0	0.95	0.669859	0.838047	-0.254896
KPN_01056	34	66	100	498.618	500.955	-2.3369	77081.2	94326	60.797	72.9938	-0.0384377	0.969444	-123.505	118.832	two.sided	0	0.95	0.983418	0.995335	-0.00674576
KPN_01057	34	66	100	539.706	458.485	81.221	44829.5	29405.2	42.0006	55.8332	1.93381	0.058212	-2.92176	165.364	two.sided	0	0.95	0.246996	1.17715	0.235299
KPN_01058	34	66	100	420.559	338.182	82.377	15770.5	19433.3	27.5369	73.2158	2.99151	0.00378089	27.4987	137.255	two.sided	0	0.95	0.0345748	1.24359	0.314509
KPN_01059	34	66	100	228.706	243.394	-14.6881	26981.9	30189.3	35.3694	70.1697	-0.415275	0.679207	-85.2272	55.8511	two.sided	0	0.95	0.802939	0.939653	-0.0897998
KPN_01060	34	66	100	303.324	287.455	15.869	20057.9	26894.2	31.582	75.9386	0.502469	0.616792	-47.0329	78.7709	two.sided	0	0.95	0.76272	1.05521	0.0775236
KPN_01061	34	66	100	362.382	351.773	10.6096	18582.2	22595.5	29.8143	72.7911	0.355857	0.722977	-48.813	70.0323	two.sided	0	0.95	0.830638	1.03016	0.0428691
KPN_01062	34	66	100	625	657.621	-32.6212	100939	115700	68.7154	70.9236	-0.474729	0.636439	-169.638	104.396	two.sided	0	0.95	0.776018	0.950395	-0.0734006
KPN_01063	34	66	100	1916.15	1210.56	705.586	1.08673e+06	40016.5	180.468	34.2576	3.90975	0.000415356	338.932	1072.24	two.sided	0	0.95	0.00642872	1.58286	0.662533
KPN_01064	34	66	100	2214.41	1842.98	371.427	220044	143187	92.959	55.6574	3.9956	0.000191431	185.182	557.671	two.sided	0	0.95	0.00375189	1.20154	0.264879
KPN_01065	34	66	100	236.853	255.227	-18.3743	63069	30596.8	48.1514	49.971	-0.381595	0.70438	-115.091	78.342	two.sided	0	0.95	0.818147	0.928008	-0.107791
KPN_01066	34	66	100	392.559	472.545	-79.9866	173523	99844.2	81.3413	53.0945	-0.983346	0.329897	-243.13	83.1566	two.sided	0	0.95	0.669859	0.830732	-0.267544
KPN_01067	34	66	100	511.176	588.545	-77.369	231626	224130	101.037	65.7989	-0.76575	0.446563	-279.107	124.369	two.sided	0	0.95	0.669859	0.868542	-0.203332
KPN_01068	34	66	100	552.088	530.606	21.4822	75419.2	66279.9	56.7666	63.0797	0.37843	0.706382	-91.9541	134.918	two.sided	0	0.95	0.819372	1.04049	0.0572577
KPN_01069	34	66	100	603.441	557.136	46.3048	73275.8	96592.8	60.1556	75.3872	0.769751	0.443853	-73.5212	166.131	two.sided	0	0.95	0.669859	1.08311	0.115183
KPN_01070	34	66	100	74.6471	71.3939	3.25312	1319.08	786.581	7.12141	53.8106	0.456808	0.649648	-11.0256	17.5318	two.sided	0	0.95	0.782739	1.04557	0.0642838
KPN_01071	34	66	100	722.706	631.182	91.5241	63378.9	103486	58.5837	82.301	1.56228	0.12206	-25.0113	208.059	two.sided	0	0.95	0.428953	1.145	0.195353
KPN_01072	34	66	100	1194.88	796.348	398.534	1.79205e+06	1.07827e+06	262.764	53.9946	1.5167	0.135176	-128.277	925.345	two.sided	0	0.95	0.462155	1.50045	0.585397
KPN_01073	34	66	100	175.147	138.576	36.5713	3416.43	6293.02	13.994	86.019	2.61336	0.010582	8.75224	64.3904	two.sided	0	0.95	0.0710718	1.26391	0.337892
KPN_01074	34	66	100	673.382	548.152	125.231	81274.6	121119	65.0043	79.3688	1.9265	0.0576217	-4.14771	254.609	two.sided	0	0.95	0.244892	1.22846	0.296851
KPN_01075	34	66	100	489.088	325.712	163.376	63182.2	25518.9	47.3809	47.1253	3.44814	0.00119858	68.0647	258.688	two.sided	0	0.95	0.0144863	1.5016	0.586497
KPN_01076	34	66	100	569.265	597.788	-28.5232	169325	202001	89.6704	72.1836	-0.318089	0.751336	-207.27	150.224	two.sided	0	0.95	0.848604	0.952285	-0.070534
KPN_01077	34	66	100	459.441	573.758	-114.316	22981.1	56358.3	39.113	93.3825	-2.92272	0.00435255	-191.983	-36.6499	two.sided	0	0.95	0.0379689	0.800758	-0.320561
KPN_01078	34	66	100	482.618	561.318	-78.7005	31026.7	31107.5	37.2005	66.8394	-2.11558	0.0381104	-152.956	-4.44483	two.sided	0	0.95	0.18229	0.859793	-0.217938
KPN_01079	34	66	100	578.971	682.606	-103.635	53924.3	28423.6	44.9073	51.4295	-2.30776	0.0250697	-193.772	-13.4985	two.sided	0	0.95	0.134562	0.848177	-0.237563
KPN_01080	34	66	100	713.529	756.303	-42.7736	242567	288627	107.273	72.1014	-0.398737	0.691266	-256.613	171.066	two.sided	0	0.95	0.810801	0.943444	-0.0839915
KPN_01081	34	66	100	510.029	578.318	-68.2888	226528	225931	100.428	66.6846	-0.679978	0.498872	-268.761	132.184	two.sided	0	0.95	0.684119	0.881918	-0.181283
KPN_01082	34	66	100	417.147	461.939	-44.7923	110385	122628	71.4467	69.9483	-0.626934	0.532744	-187.29	97.7054	two.sided	0	0.95	0.704347	0.903034	-0.147148
KPN_01083	34	66	100	3154.82	2731.26	423.566	827054	319981	170.802	46.5269	2.47987	0.0168223	79.8645	767.267	two.sided	0	0.95	0.0996839	1.15508	0.207994
KPN_01084	34	66	100	543.853	534.53	9.32264	73799.2	100503	60.7728	76.4434	0.153401	0.878486	-111.706	130.351	two.sided	0	0.95	0.930721	1.01744	0.0249449
KPN_01085	34	66	100	344.059	351.424	-7.36542	11295.9	17396.3	24.4093	80.431	-0.301747	0.763624	-55.9374	41.2066	two.sided	0	0.95	0.855899	0.979041	-0.0305585
KPN_01086	34	66	100	3113.15	1760.71	1352.43	1.01152e+07	3.35973e+06	590.265	44.5962	2.29124	0.0267288	163.284	2541.59	two.sided	0	0.95	0.141401	1.76812	0.822215
KPN_01087	34	66	100	1359.62	418.273	941.345	2.01273e+06	199728	249.448	36.4118	3.77372	0.000573469	435.64	1447.05	two.sided	0	0.95	0.00825975	3.25055	1.70069
KPN_01088	34	66	100	2465.62	1292.09	1173.53	4.5283e+06	560658	376.404	37.2669	3.11773	0.00350411	411.044	1936.01	two.sided	0	0.95	0.0327366	1.90824	0.932242
KPN_01089	34	66	100	934.088	762.212	171.876	194042	24601.2	77.9735	37.3704	2.20429	0.0337387	13.9397	329.812	two.sided	0	0.95	0.167723	1.2255	0.293366
KPN_01090	34	66	100	1017.56	849.924	167.635	209894	113962	88.8822	51.9775	1.88603	0.064884	-10.7225	345.992	two.sided	0	0.95	0.267918	1.19723	0.259706
KPN_01091	34	66	100	1650.53	1735.02	-84.4857	1.33098e+06	2.27605e+06	271.352	83.7532	-0.311351	0.756308	-624.123	455.151	two.sided	0	0.95	0.85175	0.951305	-0.0720194
KPN_01092	34	66	100	3902.71	1206.67	2696.04	2.06645e+07	2.22263e+06	800.909	36.7011	3.36622	0.00179845	1072.8	4319.28	two.sided	0	0.95	0.019427	3.23429	1.69345
KPN_01093	34	66	100	2164.47	1836.85	327.622	1.89117e+06	1.5185e+06	280.411	60.6757	1.16836	0.24723	-233.155	888.399	two.sided	0	0.95	0.669859	1.17836	0.236782
KPN_01094	34	66	100	424.559	403.015	21.5437	53607	87187	53.8302	82.1764	0.400215	0.690037	-85.5383	128.626	two.sided	0	0.95	0.810199	1.05346	0.0751304
KPN_01095	34	66	100	568.588	522.924	45.664	68611.6	118994	61.8136	84.1899	0.738736	0.462122	-77.2552	168.583	two.sided	0	0.95	0.669859	1.08732	0.120782
KPN_01096	34	66	100	364.559	342.485	22.074	27648.3	43293.9	38.3295	80.9655	0.5759	0.56628	-54.1903	98.3382	two.sided	0	0.95	0.726956	1.06445	0.0901115
KPN_01097	34	66	100	542.941	540.03	2.91087	72980.5	100961	60.6316	76.9532	0.0480092	0.961833	-117.823	123.645	two.sided	0	0.95	0.980846	1.00539	0.00775554
KPN_01098	34	66	100	468.647	466.561	2.08645	36474.4	46268.3	42.1166	74.1465	0.0495399	0.960622	-81.83	86.0029	two.sided	0	0.95	0.980285	1.00447	0.00643733
KPN_01099	34	66	100	5340.32	1673.91	3666.41	4.15137e+07	650228	1109.43	33.5336	3.30476	0.00226967	1410.62	5922.21	two.sided	0	0.95	0.0233497	3.19033	1.67371
KPN_01100	34	66	100	488.529	371.061	117.469	95040.2	19490.6	55.5933	40.1137	2.113	0.0408708	5.12051	229.817	two.sided	0	0.95	0.192475	1.31658	0.396791
KPN_01101	34	66	100	349.882	294.788	55.0945	25379.5	14489.5	31.0804	52.9406	1.77264	0.0820416	-7.24661	117.436	two.sided	0	0.95	0.32178	1.1869	0.247193
KPN_01102	34	66	100	484.147	618.848	-134.701	34447.5	54336	42.8536	81.1997	-3.14329	0.00233296	-219.964	-49.4393	two.sided	0	0.95	0.023765	0.782335	-0.354141
KPN_01103	34	66	100	433.118	593.697	-160.579	59980.8	44644.8	49.4022	58.7717	-3.25045	0.00190908	-259.441	-61.7177	two.sided	0	0.95	0.0205365	0.729526	-0.454968
KPN_01104	34	66	100	678.882	793.227	-114.345	34205.3	23348.1	36.8754	56.7273	-3.10085	0.00300373	-188.194	-40.4955	two.sided	0	0.95	0.0285768	0.855848	-0.224573
KPN_01105	34	66	100	893.265	725.561	167.704	560028	212643	140.333	46.2736	1.19505	0.238158	-114.726	450.134	two.sided	0	0.95	0.669859	1.23114	0.299992
KPN_01106	34	66	100	845.588	657.591	187.997	107224	219154	80.4622	88.9898	2.33647	0.0217128	28.1205	347.874	two.sided	0	0.95	0.122637	1.28589	0.362765
KPN_01107	34	66	100	350.765	389.985	-39.2201	35097.9	40949.7	40.6539	71.4803	-0.964732	0.337932	-120.272	41.832	two.sided	0	0.95	0.669859	0.899432	-0.152914
KPN_01108	34	66	100	1655.76	1083.08	572.689	1.47041e+06	670871	231.111	48.9622	2.47798	0.0167096	108.245	1037.13	two.sided	0	0.95	0.0991298	1.52876	0.612364
KPN_01109	34	66	100	382.324	308.409	73.9144	32841.3	37778.5	39.2215	71.0353	1.88454	0.0635834	-4.29025	152.119	two.sided	0	0.95	0.264591	1.23966	0.309949
KPN_01110	34	66	100	199.5	138.379	61.1212	44217.8	6937.13	37.4918	38.4222	1.63026	0.111219	-14.7495	136.992	two.sided	0	0.95	0.401861	1.44169	0.527766
KPN_01111	34	66	100	571.176	512.182	58.9947	306279	100502	102.62	44.4547	0.574882	0.568269	-147.764	265.753	two.sided	0	0.95	0.728244	1.11518	0.157281
KPN_01112	34	66	100	1889.56	2205.5	-315.941	903135	522629	185.692	53.2073	-1.70143	0.0947001	-688.358	56.4754	two.sided	0	0.95	0.358933	0.856749	-0.223056
KPN_01113	34	66	100	680.412	649.833	30.5784	100936	148673	72.2587	78.9904	0.42318	0.673314	-113.249	174.406	two.sided	0	0.95	0.799435	1.04706	0.0663383
KPN_01114	34	66	100	387.147	394.273	-7.12567	35681.6	42523.9	41.1553	72.1513	-0.173141	0.863026	-89.1644	74.913	two.sided	0	0.95	0.921019	0.981927	-0.0263122
KPN_01115	34	66	100	806.118	732.258	73.8601	51231.9	107667	56.0191	89.7347	1.31848	0.190698	-37.436	185.156	two.sided	0	0.95	0.586177	1.10087	0.138639
KPN_01116	34	66	100	552.029	543.682	8.34759	36007.4	54664.4	43.443	79.9687	0.192151	0.848111	-78.1072	94.8023	two.sided	0	0.95	0.911768	1.01535	0.0219826
KPN_01117	34	66	100	493.765	452.242	41.5223	30373.6	59215.7	42.3149	87.6742	0.981269	0.32916	-42.574	125.619	two.sided	0	0.95	0.669859	1.09181	0.126727
KPN_01118	34	66	100	188.059	187.576	0.483066	9223.03	11943	21.2655	74.8106	0.022716	0.981937	-41.8817	42.8478	two.sided	0	0.95	0.988035	1.00258	0.00371061
KPN_01119	34	66	100	705.235	493.727	211.508	75918.5	120306	63.6845	81.3477	3.32119	0.00134396	84.8041	338.212	two.sided	0	0.95	0.0155894	1.42839	0.51439
KPN_01120	34	66	100	355.912	385.333	-29.4216	84642.1	95803.2	62.7777	70.529	-0.468663	0.640756	-154.611	95.768	two.sided	0	0.95	0.778061	0.923646	-0.114587
KPN_01121	34	66	100	449.5	504.394	-54.8939	133535	141665	77.9355	68.5341	-0.704351	0.483601	-210.39	100.602	two.sided	0	0.95	0.67622	0.891169	-0.16623
KPN_01122	34	66	100	723.412	827.015	-103.603	442732	439296	140.277	66.5328	-0.738565	0.462769	-383.633	176.426	two.sided	0	0.95	0.669859	0.874726	-0.193097
KPN_01123	34	66	100	417.5	485.652	-68.1515	166987	159282	85.5848	65.384	-0.796304	0.428737	-239.057	102.754	two.sided	0	0.95	0.669859	0.85967	-0.218145
KPN_01124	34	66	100	153.971	179.227	-25.2567	23477.1	22051.8	32.0097	64.9427	-0.789032	0.432965	-89.1856	38.6722	two.sided	0	0.95	0.669859	0.85908	-0.219135
KPN_01125	34	66	100	184.147	217.106	-32.959	32872.6	32441.2	38.1887	66.3735	-0.863057	0.391214	-109.197	43.2791	two.sided	0	0.95	0.669859	0.848189	-0.237542
KPN_01126	34	66	100	394.735	455.97	-61.2344	140523	138481	78.9381	66.3318	-0.775727	0.440667	-218.825	96.3558	two.sided	0	0.95	0.669859	0.865705	-0.208052
KPN_01127	34	66	100	2450.71	1812.98	637.721	1.86079e+06	547425	251.045	43.256	2.54027	0.0147473	131.528	1143.91	two.sided	0	0.95	0.0910163	1.35175	0.43483
KPN_01128	34	66	100	770.235	823.712	-53.4768	320494	336713	120.532	68.2389	-0.443673	0.658683	-293.98	187.026	two.sided	0	0.95	0.789658	0.935078	-0.096841
KPN_01129	34	66	100	752.559	791.697	-39.1381	24265	123819	50.8893	96.3861	-0.769084	0.443724	-140.147	61.8711	two.sided	0	0.95	0.669859	0.950564	-0.073144
KPN_01130	34	66	100	385.853	390.788	-4.93494	61657	83284.9	55.4557	76.1784	-0.0889888	0.929324	-115.38	105.51	two.sided	0	0.95	0.960252	0.987372	-0.0183346
KPN_01131	34	66	100	427.324	431	-3.67647	71629.5	97316.8	59.8435	76.3662	-0.0614347	0.951173	-122.856	115.503	two.sided	0	0.95	0.974286	0.99147	-0.0123591
KPN_01132	34	66	100	610.824	592.061	18.7629	96292.3	149241	71.3678	80.6355	0.262905	0.793295	-123.246	160.772	two.sided	0	0.95	0.874784	1.03169	0.0450108
KPN_01133	34	66	100	951.735	1226.36	-274.628	206119	237635	98.2997	71.1053	-2.79379	0.00668994	-470.627	-78.6293	two.sided	0	0.95	0.0519272	0.776063	-0.365755
KPN_01134	34	66	100	1079.41	792.727	286.684	149164	25879.2	69.1324	39.0043	4.14689	0.000176044	146.852	426.517	two.sided	0	0.95	0.00357956	1.36164	0.445349
KPN_01135	34	66	100	1340.88	929.318	411.564	200228	170000	92.0044	62.1446	4.47331	3.34391e-05	227.658	595.47	two.sided	0	0.95	0.00125639	1.44287	0.528938
KPN_01136	34	66	100	880.147	448.864	431.283	317957	24545.8	98.6082	35.6483	4.37371	0.00010152	231.228	631.339	two.sided	0	0.95	0.00248293	1.96083	0.971467
KPN_01137	34	66	100	368.941	396.076	-27.1346	81289.9	93310.5	61.682	70.9682	-0.439911	0.661339	-150.126	95.8569	two.sided	0	0.95	0.791378	0.931491	-0.102386
KPN_01138	34	66	100	198.824	180.924	17.8993	9883.97	17498.9	23.5763	84.8232	0.759208	0.449833	-28.978	64.7766	two.sided	0	0.95	0.669859	1.09893	0.136103
KPN_01139	34	66	100	1469.91	1043.79	426.124	308733	127721	104.955	47.4698	4.06006	0.000182351	215.037	637.211	two.sided	0	0.95	0.00366174	1.40825	0.493901
KPN_01140	34	66	100	490.294	386.076	104.218	12535.4	28101.3	28.1862	91.367	3.69749	0.000371238	48.2329	160.204	two.sided	0	0.95	0.00591345	1.26994	0.344763
KPN_01141	34	66	100	1092.09	808.348	283.74	67973.3	36700.9	50.5499	51.8732	5.61307	7.85787e-07	182.298	385.181	two.sided	0	0.95	9.93733e-05	1.35101	0.43404
KPN_01142	34	66	100	262.941	247.53	15.4109	20175	20981.4	30.1875	67.9318	0.510506	0.611352	-44.8284	75.6501	two.sided	0	0.95	0.759248	1.06226	0.0871349
KPN_01143	34	66	100	365.029	324.182	40.8476	42506.7	43784.3	43.7447	67.644	0.933773	0.353742	-46.4519	128.147	two.sided	0	0.95	0.669859	1.126	0.17121
KPN_01144	34	66	100	6406.76	4100.09	2306.67	6.51072e+07	1.9091e+07	1484.65	43.2219	1.55369	0.127552	-686.957	5300.3	two.sided	0	0.95	0.442461	1.56259	0.64394
KPN_01145	34	66	100	404.412	410.273	-5.86096	40156.7	41425.2	42.5292	67.6885	-0.13781	0.890799	-90.7337	79.0118	two.sided	0	0.95	0.936746	0.985714	-0.0207583
KPN_01146	34	66	100	163.971	209.197	-45.2264	23766.7	17897.4	31.1479	59.0576	-1.45199	0.151797	-107.552	17.0992	two.sided	0	0.95	0.50658	0.78381	-0.351425
KPN_01147	34	66	100	136.324	155.803	-19.4795	15724.7	15890.3	26.5189	67.0729	-0.734551	0.465174	-72.4105	33.4515	two.sided	0	0.95	0.669979	0.874974	-0.192689
KPN_01148	34	66	100	497	592.015	-95.0152	212174	196645	96.0203	64.5622	-0.989532	0.326097	-286.806	96.7753	two.sided	0	0.95	0.669859	0.839506	-0.252388
KPN_01149	34	66	100	240.029	804.409	-564.38	216777	4.21497e+06	265.026	77.1125	-2.12952	0.0364017	-1092.1	-36.6569	two.sided	0	0.95	0.17656	0.298392	-1.74472
KPN_01150	34	66	100	221.824	943.636	-721.813	32659.4	3.89757e+06	244.979	67.0968	-2.94643	0.00441676	-1210.78	-232.846	two.sided	0	0.95	0.0381377	0.235073	-2.08882
KPN_01151	34	66	100	239.294	1931.44	-1692.15	30872.2	3.15972e+07	692.57	65.2463	-2.44329	0.0172687	-3075.2	-309.087	two.sided	0	0.95	0.101288	0.123894	-3.01282
KPN_01152	34	66	100	439.029	2231.27	-1792.24	99402	3.35721e+07	715.256	65.745	-2.50574	0.0147036	-3220.4	-364.085	two.sided	0	0.95	0.0908682	0.196762	-2.34548
KPN_01153	34	66	100	655.5	887.803	-232.303	255754	293908	109.432	71.0039	-2.12281	0.0372575	-450.504	-14.1024	two.sided	0	0.95	0.179369	0.738339	-0.437644
KPN_01154	34	66	100	486.176	586.379	-100.202	125348	129781	75.1871	67.7982	-1.33271	0.18709	-250.244	49.8393	two.sided	0	0.95	0.58018	0.829117	-0.270353
KPN_01155	34	66	100	83.2647	95.2424	-11.9777	5840.93	5973.17	16.1955	67.4277	-0.73957	0.462128	-44.3003	20.3449	two.sided	0	0.95	0.669859	0.87424	-0.193899
KPN_01156	34	66	100	43.6765	50.9697	-7.29323	1671.98	1636.4	8.60058	66.1305	-0.847993	0.399501	-24.4642	9.87774	two.sided	0	0.95	0.669859	0.856911	-0.222783
KPN_01157	34	66	100	312.294	325.894	-13.5998	41027.9	49013.6	44.1513	72.228	-0.308028	0.758948	-101.609	74.4094	two.sided	0	0.95	0.85361	0.958269	-0.0614971
KPN_01158	34	66	100	77.8529	82.4545	-4.6016	3625.22	4562.77	13.2573	73.8947	-0.347099	0.729504	-31.0181	21.8148	two.sided	0	0.95	0.834247	0.944192	-0.0828475
KPN_01159	34	66	100	477.912	364.364	113.548	55020.7	52572.1	49.1407	65.4335	2.31068	0.0240123	15.4198	211.676	two.sided	0	0.95	0.130919	1.31163	0.391365
KPN_01160	34	66	100	86.4412	80.0758	6.36542	3812.13	4022.5	13.1556	68.3706	0.483858	0.630033	-19.8835	32.6143	two.sided	0	0.95	0.771909	1.07949	0.110353
KPN_01161	34	66	100	644.618	724.515	-79.8975	330660	334257	121.613	67.0831	-0.65698	0.513441	-322.633	162.838	two.sided	0	0.95	0.691973	0.889723	-0.168572
KPN_01162	34	66	100	394.353	438	-43.6471	105456	111538	69.2215	68.4423	-0.630542	0.53044	-181.76	94.4661	two.sided	0	0.95	0.703322	0.900349	-0.151443
KPN_01163	34	66	100	826.118	901.379	-75.2611	382461	406256	131.925	68.5722	-0.570484	0.570214	-338.474	187.952	two.sided	0	0.95	0.730015	0.916504	-0.125786
KPN_01164	34	66	100	671.588	686.197	-14.6087	132614	120995	75.721	64.1197	-0.192928	0.847625	-165.873	136.656	two.sided	0	0.95	0.911434	0.978711	-0.0310458
KPN_01165	34	66	100	511.265	486.288	24.9768	107568	147166	73.4407	76.5928	0.340095	0.734716	-121.275	171.228	two.sided	0	0.95	0.837806	1.05136	0.0722598
KPN_01166	34	66	100	64.1471	76.3939	-12.2469	3578.25	3541.72	12.6058	66.4602	-0.971531	0.334807	-37.4118	12.9181	two.sided	0	0.95	0.669859	0.839688	-0.252075
KPN_01167	34	66	100	1011.24	444.576	566.66	796057	119591	158.825	38.1893	3.56782	0.000989762	245.187	888.132	two.sided	0	0.95	0.012567	2.27461	1.18562
KPN_01168	34	66	100	584	321.121	262.879	95784.9	53583.1	60.2417	52.5451	4.36373	6.01026e-05	142.025	383.733	two.sided	0	0.95	0.00184398	1.81863	0.86285
KPN_01169	34	66	100	276.971	227.333	49.6373	15543.4	6083.55	23.4379	46.6853	2.11782	0.0395444	2.47792	96.7966	two.sided	0	0.95	0.187764	1.21835	0.284924
KPN_01170	34	66	100	32.7059	35.6212	-2.91533	784.153	839.716	5.98217	68.8191	-0.487337	0.627568	-14.85	9.01932	two.sided	0	0.95	0.769982	0.918157	-0.123186
KPN_01171	34	66	100	74.9118	50.1818	24.7299	1165.48	1410.58	7.45997	72.6421	3.31502	0.00143203	9.86101	39.5989	two.sided	0	0.95	0.0163548	1.49281	0.578028
KPN_01172	34	66	100	824.5	554.03	270.47	82819.7	100567	62.9255	72.7469	4.29825	5.25837e-05	145.052	395.887	two.sided	0	0.95	0.00166248	1.48819	0.573555
KPN_01173	34	66	100	162.265	131.03	31.2344	2981.53	5823.41	13.2637	87.7265	2.35488	0.02076	4.87444	57.5944	two.sided	0	0.95	0.118416	1.23838	0.308449
KPN_01174	34	66	100	205.941	199.864	6.07754	10343.3	11166	21.7577	69.066	0.279329	0.780827	-37.3271	49.4821	two.sided	0	0.95	0.865453	1.03041	0.0432163
KPN_01175	34	66	100	245.088	240.136	4.95187	27890.6	29264.6	35.5488	68.2003	0.139298	0.889625	-65.9808	75.8845	two.sided	0	0.95	0.936746	1.02062	0.0294473
KPN_01176	34	66	100	494.176	564.227	-70.0508	204547	216718	96.4349	68.4947	-0.726405	0.470066	-262.458	122.357	two.sided	0	0.95	0.671602	0.875846	-0.19125
KPN_01177	34	66	100	371.176	396.939	-25.7629	77022.5	84053.1	59.4886	69.3979	-0.433073	0.666305	-144.427	92.9015	two.sided	0	0.95	0.795485	0.935096	-0.0968135
KPN_01178	34	66	100	214.559	219.833	-5.27451	20791.5	27015.8	31.9506	74.9216	-0.165083	0.869323	-68.9245	58.3755	two.sided	0	0.95	0.924603	0.976007	-0.0350369
KPN_01179	34	66	100	244.235	247.712	-3.47683	33653.5	35220.2	39.0314	68.1221	-0.0890778	0.929281	-81.3602	74.4065	two.sided	0	0.95	0.960252	0.985964	-0.0203928
KPN_01180	34	66	100	508.794	495.045	13.7487	124779	157447	77.8172	73.9761	0.176679	0.860243	-141.306	168.804	two.sided	0	0.95	0.919662	1.02777	0.039521
KPN_01181	34	66	100	120	121.652	-1.65152	6559.82	7639.62	17.5695	71.4229	-0.0939989	0.925373	-36.6805	33.3775	two.sided	0	0.95	0.95827	0.986424	-0.0197199
KPN_01182	34	66	100	571.235	1041.15	-469.916	265964	769130	139.556	96.1853	-3.36722	0.00109294	-746.926	-192.906	two.sided	0	0.95	0.0136881	0.548657	-0.866023
KPN_01183	34	66	100	182.559	206.712	-24.1533	25722.3	24928.9	33.6786	65.8445	-0.717171	0.475805	-91.3977	43.0911	two.sided	0	0.95	0.673054	0.883155	-0.179262
KPN_01184	34	66	100	532.706	614.333	-81.6275	235241	231649	102.121	66.3098	-0.799322	0.426958	-285.501	122.246	two.sided	0	0.95	0.669859	0.867128	-0.205682
KPN_01185	34	66	100	429.882	445.697	-15.8146	89960.8	114255	66.1593	74.1856	-0.239039	0.811735	-147.634	116.005	two.sided	0	0.95	0.887306	0.964517	-0.0521213
KPN_01186	34	66	100	320.676	359.288	-38.6114	80326.8	83289.4	60.2039	67.8423	-0.641344	0.52346	-158.752	81.5287	two.sided	0	0.95	0.699701	0.892534	-0.164022
KPN_01187	34	66	100	501.059	577.864	-76.8048	232898	230974	101.733	66.5179	-0.754967	0.452934	-279.891	126.282	two.sided	0	0.95	0.669859	0.867088	-0.205749
KPN_01188	34	66	100	346.735	386.015	-39.2799	87186.6	84617.4	62.0193	65.8857	-0.633349	0.528698	-163.109	84.5497	two.sided	0	0.95	0.703069	0.898243	-0.154823
KPN_01189	34	66	100	160.882	150.742	10.1399	8280.05	14645.9	21.574	84.7954	0.470006	0.639557	-32.7565	53.0364	two.sided	0	0.95	0.777333	1.06727	0.0939206
KPN_01190	34	66	100	236.206	233.409	2.79679	23104.1	34249.9	34.6189	79.1983	0.0807879	0.935814	-66.1078	71.7014	two.sided	0	0.95	0.965035	1.01198	0.0171841
KPN_01191	34	66	100	379.618	291.348	88.2692	29884.3	38582.8	38.2562	74.7148	2.30732	0.0238091	12.0541	164.484	two.sided	0	0.95	0.130084	1.30297	0.381801
KPN_01192	34	66	100	1337.82	1700.98	-363.161	1.96758e+06	1.26243e+06	277.484	55.3501	-1.30876	0.196023	-919.174	192.851	two.sided	0	0.95	0.594721	0.786499	-0.346482
KPN_01193	34	66	100	3259.71	6687.64	-3427.93	2.71408e+07	5.84083e+07	1297.4	90.351	-2.64216	0.00970866	-6005.3	-850.564	two.sided	0	0.95	0.0669407	0.487423	-1.03675
KPN_01194	34	66	100	1027.88	984.576	43.3066	242197	361093	112.225	79.3832	0.385889	0.700611	-180.056	266.669	two.sided	0	0.95	0.815414	1.04399	0.062101
KPN_01195	34	66	100	473.618	474.848	-1.23084	67168.2	81163.8	56.6153	72.5911	-0.0217404	0.982715	-114.076	111.614	two.sided	0	0.95	0.988434	0.997408	-0.00374441
KPN_01196	34	66	100	847.118	679.621	167.496	256684	20776.8	88.681	35.7779	1.88875	0.067053	-12.3957	347.389	two.sided	0	0.95	0.275055	1.24646	0.317831
KPN_01197	34	66	100	22304.2	13733.8	8570.33	9.09103e+08	2.73712e+08	5557.47	43.4993	1.54213	0.130287	-2633.66	19774.3	two.sided	0	0.95	0.448862	1.62403	0.699578
KPN_01198	34	66	100	489.412	470.303	19.1087	226809	77685.2	88.5883	44.9622	0.215703	0.830195	-159.321	197.539	two.sided	0	0.95	0.900724	1.04063	0.0574582
KPN_01199	34	66	100	374.912	264.818	110.094	118548	10935.6	60.4351	36.1694	1.82168	0.0767816	-12.4545	232.642	two.sided	0	0.95	0.306949	1.41573	0.501549
KPN_01200	34	66	100	284.441	252.818	31.623	4943.22	5474.46	15.1108	69.8521	2.09275	0.040006	1.4844	61.7616	two.sided	0	0.95	0.189435	1.12508	0.17003
KPN_01201	34	66	100	620.735	673.758	-53.0223	174226	161566	87.0187	64.5783	-0.609321	0.54445	-226.832	120.787	two.sided	0	0.95	0.710823	0.921304	-0.118251
KPN_01202	34	66	100	341.765	353.697	-11.9323	40710.5	38599.9	42.2163	65.2116	-0.282646	0.778343	-96.2388	72.3743	two.sided	0	0.95	0.863623	0.966264	-0.0495104
KPN_01203	34	66	100	565.824	572.076	-6.25223	93866.4	96205.6	64.9495	67.4943	-0.0962629	0.923597	-135.875	123.37	two.sided	0	0.95	0.957369	0.989071	-0.015854
KPN_01204	34	66	100	1101.38	1083.59	17.7914	195319	252339	97.8161	74.7363	0.181887	0.856164	-177.08	212.662	two.sided	0	0.95	0.917192	1.01642	0.0234952
KPN_01205	34	66	100	390.471	348.712	41.7585	39844.8	14403.4	37.2846	45.6316	1.11999	0.268577	-33.3079	116.825	two.sided	0	0.95	0.669859	1.11975	0.163177
KPN_01206	34	66	100	1477.5	1503.85	-26.3485	4.5033e+06	1.48668e+06	393.669	44.5251	-0.0669305	0.946937	-819.473	766.776	two.sided	0	0.95	0.971165	0.982479	-0.0255011
KPN_01207	34	66	100	746.206	694.061	52.1453	58409.9	39413.8	48.1156	56.466	1.08375	0.283082	-44.2244	148.515	two.sided	0	0.95	0.669859	1.07513	0.104512
KPN_01208	34	66	100	1104.47	1190.65	-86.1809	245498	227918	103.314	64.6105	-0.834163	0.407263	-292.537	120.176	two.sided	0	0.95	0.669859	0.927619	-0.108396
KPN_01209	34	66	100	627.824	638.636	-10.8128	124444	60300.3	67.6295	49.9511	-0.159883	0.873618	-146.654	125.028	two.sided	0	0.95	0.927269	0.983069	-0.0246356
KPN_01210	34	66	100	2100.06	755.03	1345.03	3.80989e+06	153888	338.212	34.38	3.97688	0.00034123	657.979	2032.08	two.sided	0	0.95	0.00557118	2.78142	1.47582
KPN_01211	34	66	100	194.059	203.212	-9.1533	20717.1	25406.9	31.5322	73.0629	-0.290284	0.772421	-71.996	53.6894	two.sided	0	0.95	0.859259	0.954957	-0.0664924
KPN_01212	34	66	100	291.882	310.485	-18.6025	45741.2	52637.9	46.2912	71.0474	-0.401858	0.688995	-110.903	73.6984	two.sided	0	0.95	0.809405	0.940086	-0.0891359
KPN_01213	34	66	100	687.147	653.667	33.4804	162657	231530	91.0606	77.8803	0.367671	0.714116	-147.812	214.773	two.sided	0	0.95	0.82502	1.05122	0.0720638
KPN_01214	34	66	100	278	310.788	-32.7879	53030.5	57094.5	49.2422	68.9835	-0.66585	0.507728	-131.024	65.448	two.sided	0	0.95	0.689154	0.894501	-0.160845
KPN_01215	34	66	100	636.882	737.318	-100.436	362371	355104	126.643	66.1671	-0.793065	0.430574	-353.274	152.402	two.sided	0	0.95	0.669859	0.863782	-0.21126
KPN_01216	34	66	100	508.265	568.288	-60.0232	197981	199822	94.0774	67.0366	-0.638019	0.525635	-247.801	127.754	two.sided	0	0.95	0.701342	0.894379	-0.161042
KPN_01217	34	66	100	238.235	269.697	-31.4617	45032.3	47337.6	45.1854	68.2558	-0.69628	0.488618	-121.622	58.6982	two.sided	0	0.95	0.679218	0.883344	-0.178952
KPN_01218	34	66	100	296.147	338.348	-42.2014	79055.5	78248.5	59.2515	66.4602	-0.712242	0.478808	-160.486	76.0828	two.sided	0	0.95	0.674075	0.875272	-0.192196
KPN_01219	34	66	100	289.853	314.955	-25.1016	57835.2	65161.4	51.8491	70.3858	-0.484128	0.629798	-128.501	78.2982	two.sided	0	0.95	0.771804	0.920301	-0.119823
KPN_01220	34	66	100	558.912	508.697	50.2148	40609.2	30061.8	40.6186	58.6389	1.23625	0.221294	-31.0733	131.503	two.sided	0	0.95	0.644975	1.09871	0.135814
KPN_01221	34	66	100	954.529	1115.23	-160.698	2.37194e+06	939572	289.825	46.8518	-0.554464	0.581898	-743.8	422.404	two.sided	0	0.95	0.739677	0.855906	-0.224476
KPN_01222	34	66	100	891.206	1095.68	-204.476	2.38735e+06	1.0425e+06	293.278	48.2767	-0.69721	0.489016	-794.063	385.111	two.sided	0	0.95	0.679589	0.81338	-0.297998
KPN_01223	34	66	100	1352.53	1020.82	331.711	6.26573e+06	316097	434.828	34.7256	0.762856	0.450701	-551.286	1214.71	two.sided	0	0.95	0.669859	1.32495	0.405934
KPN_01224	34	66	100	989.088	825.545	163.543	1.99532e+06	186533	248.016	36.2124	0.659404	0.513809	-339.355	666.441	two.sided	0	0.95	0.691973	1.1981	0.260752
KPN_01225	34	66	100	560.029	636.682	-76.6524	246923	118306	95.1575	49.7614	-0.805532	0.424345	-267.805	114.5	two.sided	0	0.95	0.669859	0.879606	-0.18507
KPN_01226	34	66	100	641.235	465.864	175.372	1.52835e+06	35502.1	213.283	33.7921	0.82225	0.416699	-258.169	608.912	two.sided	0	0.95	0.669859	1.37644	0.460946
KPN_01227	34	66	100	464.559	448.742	15.8164	60602.9	87687.7	55.7767	78.4121	0.283566	0.77749	-95.2173	126.85	two.sided	0	0.95	0.863084	1.03525	0.0499737
KPN_01228	34	66	100	747	655.348	91.6515	60021.7	42341.5	49.06	57.4885	1.86815	0.0668401	-6.57132	189.874	two.sided	0	0.95	0.274399	1.13985	0.188846
KPN_01229	34	66	100	2002.44	3038.02	-1035.57	7.16945e+06	2.323e+07	750.224	97.3733	-1.38035	0.170639	-2524.49	453.342	two.sided	0	0.95	0.54886	0.659128	-0.601369
KPN_01230	34	66	100	189.176	159	30.1765	14915.8	7111.57	23.3763	49.6798	1.2909	0.202713	-16.7837	77.1366	two.sided	0	0.95	0.606852	1.18979	0.250706
KPN_01231	34	66	100	537.176	649.106	-111.93	227753	187402	97.6629	61.3127	-1.14608	0.256215	-307.198	83.3392	two.sided	0	0.95	0.669859	0.827563	-0.273058
KPN_01232	34	66	100	152.147	178.545	-26.3984	17189.3	15001.9	27.0715	62.8899	-0.975135	0.333229	-80.4984	27.7016	two.sided	0	0.95	0.669859	0.852147	-0.230825
KPN_01233	34	66	100	400	453.879	-53.8788	72601.5	65677	55.9504	63.8806	-0.962974	0.339192	-165.657	57.899	two.sided	0	0.95	0.669859	0.881293	-0.182307
KPN_01234	34	66	100	576	710.53	-134.53	262351	205395	104.059	60.0292	-1.29283	0.201024	-342.677	73.6164	two.sided	0	0.95	0.603538	0.810662	-0.302827
KPN_01235	34	66	100	332.382	385.652	-53.2692	79040.4	71048.3	58.3199	63.7033	-0.913397	0.364478	-169.787	63.2486	two.sided	0	0.95	0.669859	0.861872	-0.214454
KPN_01236	34	66	100	1318.71	2536.29	-1217.58	1.11789e+06	5.49253e+06	340.733	96.7583	-3.57342	0.000551474	-1893.86	-541.299	two.sided	0	0.95	0.00807739	0.519935	-0.943596
KPN_01237	34	66	100	216.912	177.803	39.1087	10366.4	11677.8	21.9507	70.3809	1.78167	0.0791177	-4.6663	82.8838	two.sided	0	0.95	0.313868	1.21996	0.286828
KPN_01238	34	66	100	854.588	801.379	53.2094	124134	159589	77.904	74.5781	0.683013	0.496715	-101.998	208.417	two.sided	0	0.95	0.683531	1.0664	0.0927451
KPN_01239	34	66	100	289.588	305.682	-16.0936	36946.9	40345.4	41.2064	69.4177	-0.39056	0.697318	-98.2893	66.1021	two.sided	0	0.95	0.813224	0.947352	-0.0780278
KPN_01240	34	66	100	362.706	398.106	-35.4002	62463.7	66575	53.3468	68.6753	-0.663586	0.509177	-141.833	71.0327	two.sided	0	0.95	0.689857	0.911079	-0.134353
KPN_01241	34	66	100	396.853	406.015	-9.16221	22409.5	31013.5	33.6007	76.9662	-0.272679	0.78583	-76.0702	57.7457	two.sided	0	0.95	0.868584	0.977434	-0.0329291
KPN_01242	34	66	100	352	327.015	24.9848	10304.7	17029.5	23.6876	82.6818	1.05476	0.294605	-22.1315	72.1012	two.sided	0	0.95	0.669859	1.0764	0.106218
KPN_01243	34	66	100	236.353	202.258	34.0954	4211.93	12247.5	17.5912	96.2572	1.93821	0.0555275	-0.821615	69.0123	two.sided	0	0.95	0.238514	1.16857	0.224749
KPN_01244	34	66	100	997.265	1058.77	-61.508	628230	689104	170.054	69.5559	-0.361697	0.718675	-400.708	277.692	two.sided	0	0.95	0.828257	0.941906	-0.0863445
KPN_01245	34	66	100	362.147	309.136	53.0107	22766.9	23312.5	31.9818	67.4664	1.65753	0.102056	-10.8171	116.838	two.sided	0	0.95	0.377382	1.17148	0.228332
KPN_01246	34	66	100	495.529	397.03	98.4991	63768.7	57560.1	52.4182	63.8193	1.8791	0.0647987	-6.22407	203.222	two.sided	0	0.95	0.267918	1.24809	0.319722
KPN_01247	34	66	100	200.5	219.758	-19.2576	18415.8	18512.3	28.6728	66.9171	-0.671631	0.50413	-76.4901	37.9749	two.sided	0	0.95	0.686668	0.912369	-0.132311
KPN_01248	34	66	100	1157.94	4271.53	-3113.59	9.03112e+06	4.62768e+07	983.252	96.3425	-3.16662	0.00206561	-5065.24	-1161.94	two.sided	0	0.95	0.0216806	0.271083	-1.88319
KPN_01249	34	66	100	418.059	399.03	19.0285	82669.9	37712.7	54.7985	48.96	0.347246	0.729895	-91.0954	129.152	two.sided	0	0.95	0.834327	1.04769	0.0672076
KPN_01250	34	66	100	1488.68	1090.74	397.934	2.76994e+06	792087	305.729	42.9654	1.30159	0.199992	-218.641	1014.51	two.sided	0	0.95	0.602532	1.36483	0.44872
KPN_01251	34	66	100	406.176	452.273	-46.0963	132119	139352	77.4419	68.358	-0.595236	0.553651	-200.615	108.422	two.sided	0	0.95	0.71858	0.898079	-0.155086
KPN_01252	34	66	100	278.324	235.076	43.2478	19415.4	33707.8	32.8902	84.2223	1.31491	0.192108	-22.1555	108.651	two.sided	0	0.95	0.587312	1.18397	0.243637
KPN_01253	34	66	100	793.471	424.864	368.607	99720.9	73679.3	63.6343	58.5924	5.79259	2.90443e-07	241.257	495.957	two.sided	0	0.95	5.60508e-05	1.86759	0.901177
KPN_01254	34	66	100	1258.79	658.636	600.158	339144	131298	109.381	46.5358	5.48686	1.63723e-06	380.054	820.262	two.sided	0	0.95	0.000154689	1.91121	0.934488
KPN_01255	34	66	100	1311.59	728.273	583.316	270078	190626	104.076	57.5012	5.60473	6.18495e-07	374.947	791.684	two.sided	0	0.95	8.93204e-05	1.80096	0.848764
KPN_01256	34	66	100	1071.85	802.697	269.156	172664	334023	100.694	87.4527	2.673	0.00896811	69.03	469.282	two.sided	0	0.95	0.0631272	1.33531	0.41718
KPN_01257	34	66	100	1125.15	749.758	375.389	328216	364222	123.174	69.9145	3.04763	0.00325397	129.721	621.058	two.sided	0	0.95	0.030732	1.50068	0.585617
KPN_01258	34	66	100	458.676	514.182	-55.5053	50824.6	42971.1	46.3241	62.0321	-1.1982	0.235398	-148.105	37.0942	two.sided	0	0.95	0.669798	0.892051	-0.164802
KPN_01259	34	66	100	617.382	472.485	144.898	57107.8	3841.45	41.6875	35.3052	3.47581	0.00136831	60.2936	229.501	two.sided	0	0.95	0.0158011	1.30667	0.385896
KPN_01260	34	66	100	399.059	460.212	-61.1533	102877	99594.5	67.341	65.8124	-0.908113	0.367132	-195.611	73.3046	two.sided	0	0.95	0.669859	0.867119	-0.205698
KPN_01261	34	66	100	176.265	199.758	-23.4929	27153.5	27708.1	34.9063	67.363	-0.673026	0.503233	-93.1593	46.1735	two.sided	0	0.95	0.686668	0.882393	-0.180507
KPN_01262	34	66	100	586.353	656.864	-70.5107	272294	293256	111.588	68.9934	-0.631883	0.529552	-293.123	152.102	two.sided	0	0.95	0.703322	0.892656	-0.163825
KPN_01263	34	66	100	211.529	241.773	-30.2433	37773.3	39834.4	41.4069	68.3528	-0.730393	0.467646	-112.862	52.3752	two.sided	0	0.95	0.671488	0.87491	-0.192793
KPN_01264	34	66	100	99.1176	109.712	-10.5945	7806.71	8424.95	18.9013	69.0561	-0.560515	0.576942	-48.301	27.1121	two.sided	0	0.95	0.735918	0.903434	-0.146509
KPN_01265	34	66	100	809.029	618.091	190.939	64319.1	26621.5	47.9071	47.477	3.9856	0.000230729	94.5873	287.29	two.sided	0	0.95	0.00418297	1.30892	0.388373
KPN_01266	34	66	100	404.559	329.242	75.3164	15411.4	31899.4	30.6039	89.3306	2.461	0.0157772	14.5102	136.123	two.sided	0	0.95	0.0952701	1.22876	0.297199
KPN_01267	34	66	100	532.118	432.076	100.042	24466.1	64790.4	41.2464	94.8418	2.42547	0.0171809	18.1557	181.928	two.sided	0	0.95	0.101198	1.23154	0.300461
KPN_01268	34	66	100	595.029	631.682	-36.6524	76943.8	82177.9	59.2298	68.7383	-0.618817	0.538083	-154.821	81.5159	two.sided	0	0.95	0.706318	0.941976	-0.0862371
KPN_01269	34	66	100	440.529	214.333	226.196	138992	5192.81	64.5499	34.276	3.50421	0.0012967	95.0539	357.338	two.sided	0	0.95	0.0152458	2.05535	1.03938
KPN_01270	34	66	100	2697.09	2969.44	-272.351	839607	1.58645e+06	220.752	86.771	-1.23374	0.22063	-711.136	166.434	two.sided	0	0.95	0.644125	0.908282	-0.138788
KPN_01271	34	66	100	875.676	568.182	307.495	126307	73851.5	69.5261	53.4134	4.42272	4.82449e-05	168.068	446.921	two.sided	0	0.95	0.00157863	1.54119	0.624045
KPN_01272	34	66	100	3269.47	4321.97	-1052.5	1.35993e+07	1.23003e+07	765.733	63.8762	-1.3745	0.17409	-2582.28	477.286	two.sided	0	0.95	0.556792	0.756477	-0.402632
KPN_01273	34	66	100	463.5	433.303	30.197	19992.4	14728.8	28.4812	58.5221	1.06024	0.29339	-26.8034	87.1974	two.sided	0	0.95	0.669859	1.06969	0.097193
KPN_01274	34	66	100	427.559	428.591	-1.03209	42508.3	52119.8	45.1657	73.056	-0.0228511	0.981831	-91.046	88.9818	two.sided	0	0.95	0.988035	0.997592	-0.00347833
KPN_01275	34	66	100	281.441	189.106	92.3351	8058.25	5624.87	17.9508	57.2421	5.14378	3.418e-06	56.3925	128.278	two.sided	0	0.95	0.000262939	1.48827	0.573638
KPN_01276	34	66	100	906.676	806.682	99.9947	18432.6	36398.3	33.07	88.0362	3.02373	0.00327097	34.2753	165.714	two.sided	0	0.95	0.0307803	1.12396	0.168588
KPN_01277	34	66	100	348.324	340.136	8.18717	42702.8	63191	47.0468	79.1407	0.174022	0.862293	-85.4546	101.829	two.sided	0	0.95	0.920781	1.02407	0.0343147
KPN_01278	34	66	100	190.941	175.121	15.82	6232.6	11540	18.9251	86.1731	0.835924	0.405509	-21.8008	53.4408	two.sided	0	0.95	0.669859	1.09034	0.124774
KPN_01279	34	66	100	241.735	126.833	114.902	102016	6575.56	55.6785	35.2082	2.06367	0.0464812	1.89242	227.912	two.sided	0	0.95	0.210134	1.90593	0.930494
KPN_01280	34	66	100	507.971	407.879	100.092	13736.8	54814.4	35.1361	97.9607	2.84869	0.0053506	30.365	169.819	two.sided	0	0.95	0.0436075	1.2454	0.316604
KPN_01281	34	66	100	113.529	96.3485	17.1809	1289.83	3430.11	9.48196	94.9142	1.81196	0.0731547	-1.64336	36.0052	two.sided	0	0.95	0.294036	1.17832	0.236732
KPN_01282	34	66	100	1816.76	1199.71	617.053	349620	195871	115.112	52.5736	5.36047	1.87917e-06	386.124	847.981	two.sided	0	0.95	0.000170938	1.51433	0.598683
KPN_01283	34	66	100	868.324	561.152	307.172	196266	197887	93.6527	67.0059	3.27991	0.00164963	120.241	494.103	two.sided	0	0.95	0.018045	1.5474	0.629842
KPN_01284	34	66	100	1011.82	1049.94	-38.1159	218362	412278	112.557	86.7483	-0.338636	0.735702	-261.844	185.612	two.sided	0	0.95	0.837824	0.963697	-0.0533484
KPN_01285	34	66	100	238.324	273.061	-34.7371	44245.2	42751.9	44.1484	65.7572	-0.786824	0.434211	-122.888	53.4142	two.sided	0	0.95	0.669859	0.872786	-0.1963
KPN_01286	34	66	100	628.176	735.258	-107.081	235559	204906	100.164	62.7999	-1.06906	0.289136	-307.255	93.0932	two.sided	0	0.95	0.669859	0.854362	-0.22708
KPN_01287	34	66	100	443.176	449.879	-6.70232	50366	59217.6	48.7708	71.7232	-0.137425	0.89108	-103.931	90.5268	two.sided	0	0.95	0.936746	0.985102	-0.0216551
KPN_01288	34	66	100	550.088	522.591	27.4973	69405.6	107959	60.639	80.7517	0.453459	0.651434	-93.1609	148.156	two.sided	0	0.95	0.783774	1.05262	0.073981
KPN_01289	34	66	100	446	464.439	-18.4394	78362	90694.7	60.6542	71.2271	-0.304009	0.762008	-139.374	102.495	two.sided	0	0.95	0.854849	0.960298	-0.0584466
KPN_01290	34	66	100	506.706	512.152	-5.44563	81867.6	101174	62.7759	73.3084	-0.0867472	0.931109	-130.549	119.658	two.sided	0	0.95	0.961713	0.989367	-0.0154221
KPN_01291	34	66	100	969.559	882.803	86.7558	205702	278071	101.308	76.2034	0.856359	0.394484	-115.007	288.519	two.sided	0	0.95	0.669859	1.09827	0.135237
KPN_01292	34	66	100	422.441	432.848	-10.4073	75303.8	87324.3	59.4804	71.288	-0.17497	0.861599	-128.999	108.185	two.sided	0	0.95	0.920509	0.975956	-0.0351116
KPN_01293	34	66	100	1134.65	1176.91	-42.262	586891	674240	165.763	70.9944	-0.254955	0.799495	-372.784	288.26	two.sided	0	0.95	0.87975	0.964091	-0.0527593
KPN_01294	34	66	100	479.382	556.667	-77.2843	212324	210780	97.1518	66.5473	-0.795501	0.429151	-271.224	116.656	two.sided	0	0.95	0.669859	0.861166	-0.215637
KPN_01295	34	66	100	590.206	669.652	-79.4456	290801	291043	113.854	66.7872	-0.697786	0.487733	-306.712	147.821	two.sided	0	0.95	0.678899	0.881363	-0.182192
KPN_01296	34	66	100	447.647	499.561	-51.9135	122478	126759	74.3161	67.7863	-0.69855	0.487223	-200.218	96.3904	two.sided	0	0.95	0.678899	0.896082	-0.158298
KPN_01297	34	66	100	469.971	462.364	7.60695	69361.6	17253.3	47.9735	41.6519	0.158566	0.874777	-89.2315	104.445	two.sided	0	0.95	0.928083	1.01645	0.0235425
KPN_01298	34	66	100	124.294	126.318	-2.02406	4957.61	4503.14	14.6302	63.9949	-0.138349	0.890399	-31.2512	27.2031	two.sided	0	0.95	0.936746	0.983976	-0.0233043
KPN_01299	34	66	100	198.529	205.258	-6.72816	11231.3	10602.5	22.158	65.0861	-0.303645	0.762367	-50.9797	37.5234	two.sided	0	0.95	0.855045	0.967221	-0.0480827
KPN_01300	34	66	100	100.824	111.197	-10.3734	5881.6	6177.45	16.3275	68.2301	-0.635337	0.527334	-42.9524	22.2055	two.sided	0	0.95	0.702413	0.906711	-0.141285
KPN_01301	34	66	100	711.324	739.106	-27.7825	215858	213947	97.9305	66.5005	-0.283696	0.777525	-223.28	167.715	two.sided	0	0.95	0.863084	0.962411	-0.0552755
KPN_01302	34	66	100	539.853	551.47	-11.6168	121552	134370	74.9065	69.7958	-0.155083	0.877203	-161.021	137.787	two.sided	0	0.95	0.929742	0.978935	-0.0307151
KPN_01303	34	66	100	422.059	455.5	-33.4412	96869.6	102588	66.3586	68.481	-0.503946	0.615917	-165.841	98.9585	two.sided	0	0.95	0.76272	0.926584	-0.110007
KPN_01304	34	66	100	577.471	637.152	-59.6809	236325	248979	103.553	68.3235	-0.576335	0.566283	-266.299	146.937	two.sided	0	0.95	0.726956	0.906332	-0.141889
KPN_01305	34	66	100	868.206	878.197	-9.99109	155438	193238	86.5999	73.4988	-0.115371	0.908466	-182.565	162.583	two.sided	0	0.95	0.948324	0.988623	-0.0165074
KPN_01306	34	66	100	499.029	526.833	-27.8039	130221	147619	77.889	70.5768	-0.356969	0.72218	-183.126	127.518	two.sided	0	0.95	0.830335	0.947224	-0.0782218
KPN_01308	34	66	100	510.735	508.924	1.81105	84924.7	104976	63.9401	73.3158	0.0283242	0.977481	-125.612	129.234	two.sided	0	0.95	0.98623	1.00356	0.00512484
KPN_01309	34	66	100	396.471	377.894	18.5766	43233.7	52833.3	45.5201	72.9498	0.408097	0.684397	-72.1459	109.299	two.sided	0	0.95	0.806317	1.04916	0.0692325
KPN_01310	34	66	100	1178.44	1173.62	4.81996	229396	47756.6	86.4322	40.223	0.0557659	0.955804	-169.836	179.476	two.sided	0	0.95	0.977677	1.00411	0.00591289
KPN_01311	34	66	100	194	207.47	-13.4697	16070.6	16243.4	26.81	67.0793	-0.502413	0.617022	-66.9815	40.0421	two.sided	0	0.95	0.76272	0.935076	-0.096844
KPN_01312	34	66	100	369.265	408.152	-38.8868	95087.5	98848.9	65.5317	67.9198	-0.593405	0.554881	-169.656	91.8824	two.sided	0	0.95	0.718757	0.904725	-0.144449
KPN_01313	34	66	100	409.147	449.848	-40.7014	92267.8	98118.9	64.8106	68.6066	-0.628006	0.532085	-170.008	88.6053	two.sided	0	0.95	0.703971	0.909522	-0.13682
KPN_01314	34	66	100	504.471	595.121	-90.6506	217510	195057	96.7097	63.6378	-0.937347	0.352124	-283.872	102.57	two.sided	0	0.95	0.669859	0.847677	-0.238413
KPN_01315	34	66	100	390.882	429.591	-38.7086	88645.6	84933.2	62.4026	65.5127	-0.620303	0.53721	-163.317	85.8996	two.sided	0	0.95	0.705737	0.909894	-0.136229
KPN_01316	34	66	100	33.7353	39.5909	-5.85561	1174.5	1109.14	7.16585	65.0962	-0.817156	0.41682	-20.1664	8.45517	two.sided	0	0.95	0.669859	0.852097	-0.23091
KPN_01317	34	66	100	148.529	147.288	1.24153	11779.5	14498.8	23.7936	73.1793	0.0521793	0.958528	-46.1771	48.6602	two.sided	0	0.95	0.978725	1.00843	0.0121099
KPN_01318	34	66	100	464.824	468.879	-4.05526	92727.1	103959	65.5928	70.2325	-0.0618248	0.950878	-134.868	126.758	two.sided	0	0.95	0.974176	0.991351	-0.0125319
KPN_01319	34	66	100	307.324	353.561	-46.2371	80711.5	80807.3	59.9852	66.7976	-0.770809	0.443538	-165.975	73.5005	two.sided	0	0.95	0.669859	0.869224	-0.202199
KPN_01320	34	66	100	724.353	819.97	-95.6168	256802	247644	106.326	65.6998	-0.899281	0.371787	-307.921	116.688	two.sided	0	0.95	0.669859	0.88339	-0.178878
KPN_01321	34	66	100	349.618	283.303	66.3146	68564.8	37807.2	50.8866	52.2694	1.30318	0.198224	-35.7844	168.414	two.sided	0	0.95	0.598945	1.23408	0.303432
KPN_01322	34	66	100	201.559	235.212	-33.6533	38308.3	36130.9	40.9164	65.0603	-0.822489	0.413803	-115.368	48.0609	two.sided	0	0.95	0.669859	0.856924	-0.222761
KPN_01323	34	66	100	633.882	743.909	-110.027	382747	355897	129.033	64.6551	-0.852699	0.396974	-367.75	147.697	two.sided	0	0.95	0.669859	0.852097	-0.230911
KPN_01324	34	66	100	545.882	636.652	-90.7692	293866	278235	113.397	65.1708	-0.800457	0.426354	-317.227	135.688	two.sided	0	0.95	0.669859	0.857427	-0.221914
KPN_01325	34	66	100	277.029	324.697	-47.6676	76861.6	73757.8	58.1221	65.5578	-0.820128	0.415115	-163.727	68.3916	two.sided	0	0.95	0.669859	0.853194	-0.229055
KPN_01326	34	66	100	690.324	809.015	-118.692	471758	453593	144.041	65.6143	-0.824012	0.412918	-406.311	168.927	two.sided	0	0.95	0.669859	0.853289	-0.228894
KPN_01327	34	66	100	202.765	237.955	-35.1898	37093.2	35766.7	40.4091	65.6968	-0.870839	0.387013	-115.876	45.4965	two.sided	0	0.95	0.669859	0.852115	-0.230879
KPN_01328	34	66	100	1048.94	1232.94	-183.998	1.09438e+06	1.04895e+06	219.273	65.5235	-0.839127	0.404449	-621.851	253.855	two.sided	0	0.95	0.669859	0.850765	-0.233168
KPN_01329	34	66	100	1024.71	1196.12	-171.415	1.04296e+06	993496	213.842	65.3452	-0.801598	0.425691	-598.444	255.614	two.sided	0	0.95	0.669859	0.856691	-0.223154
KPN_01330	34	66	100	488.382	575.136	-86.754	241827	228843	102.859	65.1557	-0.84343	0.402074	-292.167	118.659	two.sided	0	0.95	0.669859	0.849159	-0.235893
KPN_01331	34	66	100	162.471	191.545	-29.0749	27219.9	25543	34.4616	64.9154	-0.843689	0.401941	-97.9011	39.7513	two.sided	0	0.95	0.669859	0.848209	-0.237508
KPN_01332	34	66	100	41.8824	48.5909	-6.70856	1813.08	1664.89	8.86292	64.3006	-0.756924	0.45186	-24.4127	10.9956	two.sided	0	0.95	0.669859	0.861938	-0.214344
KPN_01333	34	66	100	101.794	119.258	-17.4635	10253.3	10006.5	21.288	66.0474	-0.820341	0.414972	-59.9658	25.0389	two.sided	0	0.95	0.669859	0.853565	-0.228427
KPN_01334	34	66	100	731.176	835.136	-103.96	470942	478627	145.269	67.2427	-0.715636	0.476694	-393.899	185.98	two.sided	0	0.95	0.673194	0.875517	-0.191792
KPN_01335	34	66	100	104.559	123.697	-19.1381	10940.7	10718.1	22.0041	66.1584	-0.869752	0.387581	-63.0689	24.7926	two.sided	0	0.95	0.669859	0.845282	-0.242495
KPN_01336	34	66	100	310.235	364	-53.7647	94884	92440.6	64.7404	65.9969	-0.830466	0.40927	-183.023	75.4938	two.sided	0	0.95	0.669859	0.852295	-0.230576
KPN_01337	34	66	100	171.176	191.076	-19.8993	20740.8	21395.1	30.5645	67.6873	-0.651058	0.517213	-80.8949	41.0964	two.sided	0	0.95	0.695189	0.895857	-0.15866
KPN_01338	34	66	100	248.706	239.53	9.17558	22262.4	30355.3	33.3872	76.4833	0.274823	0.784193	-57.314	75.6652	two.sided	0	0.95	0.86785	1.03831	0.0542324
KPN_01339	34	66	100	139.382	162.136	-22.754	17882.2	18313.2	28.3447	67.4703	-0.802761	0.424932	-79.323	33.815	two.sided	0	0.95	0.669859	0.859661	-0.21816
KPN_01340	34	66	100	55.1471	64.7121	-9.56506	3006.31	2941.69	11.5322	66.1241	-0.829421	0.40985	-32.5891	13.4589	two.sided	0	0.95	0.669859	0.852191	-0.230752
KPN_01341	34	66	100	505.765	577.439	-71.6747	221415	220792	99.2852	66.6793	-0.721907	0.472876	-269.866	126.517	two.sided	0	0.95	0.672338	0.875875	-0.191203
KPN_01342	34	66	100	1427.24	1617.41	-190.174	1.67189e+06	1.72909e+06	274.539	67.7649	-0.692703	0.490863	-738.042	357.694	two.sided	0	0.95	0.681061	0.882421	-0.180461
KPN_01343	34	66	100	666	773.136	-107.136	390128	375084	130.986	65.6126	-0.817919	0.416364	-368.688	154.415	two.sided	0	0.95	0.669859	0.861426	-0.215201
KPN_01344	34	66	100	434.824	502.318	-67.4947	175373	171567	88.0769	66.1179	-0.766315	0.446216	-243.34	108.351	two.sided	0	0.95	0.669859	0.865634	-0.208171
KPN_01345	34	66	100	190.559	221.485	-30.926	35572.9	34341.4	39.5801	65.7311	-0.781353	0.4374	-109.956	48.1042	two.sided	0	0.95	0.669859	0.86037	-0.216972
KPN_01346	34	66	100	410.382	465.197	-54.8146	137880	140970	78.6841	67.4211	-0.696641	0.488422	-211.851	102.222	two.sided	0	0.95	0.679218	0.882169	-0.180873
KPN_01347	34	66	100	722.206	840.258	-118.052	483378	472221	146.191	66.0767	-0.807516	0.422267	-409.925	173.822	two.sided	0	0.95	0.669859	0.859505	-0.218421
KPN_01348	34	66	100	23.7941	27.9545	-4.16043	579.805	555.49	5.04674	65.511	-0.824379	0.412716	-14.238	5.91712	two.sided	0	0.95	0.669859	0.851172	-0.232478
KPN_01349	34	66	100	160.912	185.076	-24.164	22128.1	20874.9	31.0985	65.0664	-0.777016	0.439965	-86.2707	37.9427	two.sided	0	0.95	0.669859	0.869437	-0.201846
KPN_01350	34	66	100	306.765	361.152	-54.3868	71169.9	66480.1	55.6822	64.7848	-0.976736	0.332333	-165.599	56.8252	two.sided	0	0.95	0.669859	0.849407	-0.235472
KPN_01351	34	66	100	280.5	286.848	-6.34848	47335	53213.4	46.8878	70.317	-0.135397	0.892685	-99.8559	87.1589	two.sided	0	0.95	0.936957	0.977868	-0.0322881
KPN_01352	34	66	100	321.294	364.212	-42.918	83334.2	84040.4	61.0274	67.0124	-0.703258	0.484331	-164.729	78.8928	two.sided	0	0.95	0.676615	0.882162	-0.180884
KPN_01353	34	66	100	422.353	426.333	-3.98039	86854.8	113005	65.3204	74.9642	-0.0609364	0.951572	-134.106	126.146	two.sided	0	0.95	0.974501	0.990664	-0.0135328
KPN_01354	34	66	100	386.794	443.742	-56.9483	130988	133093	76.6103	67.2356	-0.743351	0.459859	-209.853	95.9566	two.sided	0	0.95	0.669859	0.871664	-0.198157
KPN_01355	34	66	100	393.5	443.136	-49.6364	118678	115478	72.3892	65.9606	-0.685687	0.495313	-194.168	94.8949	two.sided	0	0.95	0.683531	0.887989	-0.171387
KPN_01356	34	66	100	386.735	451.515	-64.7799	127121	121379	74.6856	65.4134	-0.867368	0.388911	-213.919	84.3596	two.sided	0	0.95	0.669859	0.856528	-0.223428
KPN_01357	34	66	100	379.206	429.621	-50.4153	116454	113255	71.7015	65.9454	-0.703128	0.484451	-193.574	92.7435	two.sided	0	0.95	0.676615	0.882652	-0.180084
KPN_01358	34	66	100	387.882	437.333	-49.451	122738	127681	74.4614	67.9406	-0.664116	0.508864	-198.039	99.1368	two.sided	0	0.95	0.689857	0.886926	-0.173114
KPN_01359	34	66	100	240.353	265.121	-24.7683	41558.4	44149.4	43.4883	68.576	-0.569538	0.570852	-111.535	61.9981	two.sided	0	0.95	0.730471	0.906578	-0.141498
KPN_01360	34	66	100	429.618	499.485	-69.8672	168054	161782	85.9884	65.6499	-0.812519	0.419431	-241.566	101.831	two.sided	0	0.95	0.669859	0.860121	-0.217388
KPN_01361	34	66	100	484.147	562.894	-78.7469	222348	212598	98.7969	65.4533	-0.797058	0.428299	-276.032	118.538	two.sided	0	0.95	0.669859	0.860104	-0.217418
KPN_01362	34	66	100	335.382	388.848	-53.4661	102371	97313.9	66.9728	65.2857	-0.798326	0.427576	-187.209	80.2767	two.sided	0	0.95	0.669859	0.862501	-0.213401
KPN_01363	34	66	100	425.147	492.848	-67.7014	161224	160107	84.6626	66.5575	-0.799662	0.426752	-236.709	101.306	two.sided	0	0.95	0.669859	0.862632	-0.213182
KPN_01364	34	66	100	275	317.697	-42.697	70791.9	68957.3	55.9189	65.992	-0.763552	0.447856	-154.343	68.9489	two.sided	0	0.95	0.669859	0.865605	-0.20822
KPN_01365	34	66	100	503.471	588.439	-84.9688	243952	238253	103.851	66.0685	-0.818183	0.416194	-292.309	122.372	two.sided	0	0.95	0.669859	0.855603	-0.224986
KPN_01366	34	66	100	258.647	296.076	-37.4287	56068.8	57719.6	50.2357	67.6261	-0.745062	0.458816	-137.682	62.8251	two.sided	0	0.95	0.669859	0.873584	-0.194982
KPN_01367	34	66	100	228.294	232.803	-4.50891	25938.9	34349.7	35.824	75.5354	-0.125863	0.900175	-75.8657	66.8479	two.sided	0	0.95	0.94272	0.980632	-0.0282162
KPN_01368	34	66	100	567.5	657.727	-90.2273	295141	292419	114.504	66.4895	-0.787982	0.433508	-318.811	138.356	two.sided	0	0.95	0.669859	0.86282	-0.212869
KPN_01369	34	66	100	335	367.727	-32.7273	71442.2	77418.5	57.2211	69.1825	-0.571945	0.569213	-146.875	81.4202	two.sided	0	0.95	0.729274	0.911001	-0.134475
KPN_01370	34	66	100	178.059	157.5	20.5588	6953.81	3180.01	15.8967	48.9992	1.29327	0.20198	-11.3869	52.5045	two.sided	0	0.95	0.605357	1.13053	0.177002
KPN_01371	34	66	100	517.676	571.061	-53.3841	148815	139278	80.5432	64.8399	-0.662802	0.509807	-214.247	107.479	two.sided	0	0.95	0.690379	0.906518	-0.141593
KPN_01372	34	66	100	327.765	369.788	-42.0232	79459.9	78760.7	59.4172	66.502	-0.707257	0.481878	-160.637	76.5903	two.sided	0	0.95	0.675174	0.886359	-0.174037
KPN_01373	34	66	100	528.441	557.606	-29.1649	84418.9	79977.7	60.784	65.1885	-0.479812	0.632967	-150.552	92.2225	two.sided	0	0.95	0.773312	0.947696	-0.0775034
KPN_01374	34	66	100	716.235	703.621	12.6141	178279	233366	93.6981	75.1602	0.134625	0.893268	-174.036	199.264	two.sided	0	0.95	0.93738	1.01793	0.0256346
KPN_01375	34	66	100	632.353	496.818	135.535	22603.6	92257.8	45.4165	97.9088	2.98426	0.00358936	45.4062	225.663	two.sided	0	0.95	0.0332931	1.27281	0.348012
KPN_01376	34	66	100	497.412	586.758	-89.3458	255000	240282	105.549	65.0335	-0.846484	0.400387	-300.14	121.449	two.sided	0	0.95	0.669859	0.84773	-0.238324
KPN_01377	34	66	100	85.2059	100.773	-15.5668	7490.47	7144.39	18.1261	65.3823	-0.858807	0.393585	-51.7632	20.6295	two.sided	0	0.95	0.669859	0.845525	-0.24208
KPN_01378	34	66	100	105.706	123.424	-17.7184	11532.3	10702.6	22.3908	64.6003	-0.791323	0.431651	-62.4411	27.0044	two.sided	0	0.95	0.669859	0.856443	-0.22357
KPN_01379	34	66	100	122.147	145.621	-23.4742	15389.9	14853.8	26.0327	65.7247	-0.901718	0.370499	-75.4542	28.5059	two.sided	0	0.95	0.669859	0.8388	-0.253601
KPN_01380	34	66	100	246.147	289.288	-43.1408	62479.9	58518.9	52.1948	64.8609	-0.826535	0.411531	-147.385	61.1036	two.sided	0	0.95	0.669859	0.850872	-0.232985
KPN_01381	34	66	100	84.5294	100.227	-15.6979	7372.8	7023.32	17.9795	65.346	-0.8731	0.385806	-51.6017	20.206	two.sided	0	0.95	0.669859	0.843377	-0.24575
KPN_01382	34	66	100	399.5	474.591	-75.0909	164504	157421	84.9912	65.4772	-0.883514	0.380191	-244.807	94.6249	two.sided	0	0.95	0.669859	0.841778	-0.248489
KPN_01383	34	66	100	1249.82	1476.55	-226.722	1.6095e+06	1.51011e+06	264.988	64.911	-0.855592	0.395371	-755.954	302.51	two.sided	0	0.95	0.669859	0.846451	-0.240501
KPN_01384	34	66	100	143.265	169.424	-26.1595	21173.5	19835.4	30.3856	64.867	-0.860918	0.392455	-86.8462	34.5272	two.sided	0	0.95	0.669859	0.845597	-0.241957
KPN_01385	34	66	100	123.706	149.636	-25.9305	15785	14268.6	26.0856	63.8594	-0.994055	0.323948	-78.0446	26.1836	two.sided	0	0.95	0.669859	0.82671	-0.274547
KPN_01386	34	66	100	69.5	82.6515	-13.1515	4987.83	4645.55	14.7339	64.7017	-0.892602	0.375378	-42.5797	16.2767	two.sided	0	0.95	0.669859	0.84088	-0.250028
KPN_01387	34	66	100	353.206	430.121	-76.9153	128614	122317	75.0737	65.299	-1.02453	0.309365	-226.835	73.0041	two.sided	0	0.95	0.669859	0.821178	-0.284234
KPN_01388	34	66	100	187.088	222	-34.9118	36098.6	34333.2	39.7734	65.3006	-0.877767	0.383288	-114.338	44.5143	two.sided	0	0.95	0.669859	0.84274	-0.246841
KPN_01389	34	66	100	317.824	376.924	-59.1007	104104	98614.7	67.4984	65.1849	-0.875587	0.38447	-193.897	75.6956	two.sided	0	0.95	0.669859	0.843203	-0.246049
KPN_01390	34	66	100	354.471	421.409	-66.9385	129544	122366	75.2605	65.1036	-0.889424	0.37705	-217.24	83.3626	two.sided	0	0.95	0.669859	0.841156	-0.249556
KPN_01391	34	66	100	299.382	355.515	-56.1328	92389.7	87051.7	63.532	65.0318	-0.883537	0.380201	-183.014	70.7481	two.sided	0	0.95	0.669859	0.842109	-0.247922
KPN_01392	34	66	100	79.8529	94.3485	-14.4955	6581.4	6268.72	16.9868	65.3428	-0.853342	0.396587	-48.4171	19.4261	two.sided	0	0.95	0.669859	0.846362	-0.240654
KPN_01393	34	66	100	101.559	118.076	-16.5169	10637.3	9758.56	21.4644	64.2737	-0.769505	0.444412	-59.3934	26.3595	two.sided	0	0.95	0.669859	0.860116	-0.217397
KPN_01394	34	66	100	107.265	127.697	-20.4323	11869.9	11381	22.8376	65.5336	-0.894678	0.374234	-66.035	25.1705	two.sided	0	0.95	0.669859	0.839994	-0.251549
KPN_01395	34	66	100	742.176	880.167	-137.99	566726	540840	157.68	65.3982	-0.875129	0.384707	-452.862	176.882	two.sided	0	0.95	0.669859	0.843223	-0.246014
KPN_01396	34	66	100	178.382	211.727	-33.3449	32815.9	31137.9	37.9073	65.2332	-0.879644	0.382281	-109.046	42.356	two.sided	0	0.95	0.669859	0.84251	-0.247234
KPN_01397	34	66	100	53.5294	63.2727	-9.74332	2958.74	2788.36	11.3697	65.0375	-0.856956	0.394616	-32.4499	12.9633	two.sided	0	0.95	0.669859	0.846011	-0.241252
KPN_01398	34	66	100	93.5882	110.439	-16.8512	9039.22	8558.28	19.8879	65.1704	-0.847305	0.399926	-56.5682	22.8658	two.sided	0	0.95	0.669859	0.847417	-0.238856
KPN_01399	34	66	100	238.324	283.621	-45.2977	58556.3	55911.4	50.6891	65.4134	-0.893637	0.374792	-146.519	55.9234	two.sided	0	0.95	0.669859	0.840288	-0.251044
KPN_01400	34	66	100	137.882	164.439	-26.557	19619.1	18960.7	29.3992	65.763	-0.903324	0.369651	-85.2584	32.1444	two.sided	0	0.95	0.669859	0.8385	-0.254118
KPN_01401	34	66	100	302.941	359.273	-56.3316	94620.3	90592.3	64.4636	65.4919	-0.87385	0.385393	-185.056	72.3929	two.sided	0	0.95	0.669859	0.843207	-0.246042
KPN_01402	34	66	100	155.147	183.061	-27.9135	24829.8	23499.5	32.9597	65.1592	-0.846899	0.400151	-93.7356	37.9085	two.sided	0	0.95	0.669859	0.847517	-0.238685
KPN_01403	34	66	100	161.088	187.227	-26.139	26764.5	24667.6	34.0726	64.4043	-0.767157	0.445791	-94.1987	41.9206	two.sided	0	0.95	0.669859	0.860389	-0.216939
KPN_01404	34	66	100	112.118	133.318	-21.2005	12975	12475.1	23.8879	65.6135	-0.887499	0.378052	-68.8996	26.4985	two.sided	0	0.95	0.669859	0.840978	-0.24986
KPN_01405	34	66	100	252.618	295.758	-43.1399	65186.8	60985	53.3036	64.8286	-0.809325	0.421289	-149.6	63.3201	two.sided	0	0.95	0.669859	0.854138	-0.22746
KPN_01406	34	66	100	71.0294	84.1061	-13.0766	5205.36	4854.87	15.0551	64.741	-0.868583	0.388284	-43.1461	16.9928	two.sided	0	0.95	0.669859	0.844522	-0.243793
KPN_01407	34	66	100	72.1765	87	-14.8235	5384.27	5195.08	15.3972	65.7155	-0.962741	0.339207	-45.5675	15.9205	two.sided	0	0.95	0.669859	0.829615	-0.269487
KPN_01408	34	66	100	208.147	246.818	-38.6711	44690.2	42042.9	44.175	64.9874	-0.875407	0.384576	-126.895	49.5528	two.sided	0	0.95	0.669859	0.843321	-0.245846
KPN_01409	34	66	100	150.412	182.712	-32.3004	23337.9	22261.6	31.9954	65.3847	-1.00953	0.316442	-96.1925	31.5918	two.sided	0	0.95	0.669859	0.823217	-0.280655
KPN_01410	34	66	100	57.5588	68.8182	-11.2594	3420.13	3340.74	12.2967	66.0728	-0.915639	0.363186	-35.81	13.2913	two.sided	0	0.95	0.669859	0.83639	-0.257753
KPN_01411	34	66	100	197.5	235.955	-38.4545	40228.6	38623.1	42.0522	65.572	-0.914447	0.363832	-122.425	45.5157	two.sided	0	0.95	0.669859	0.837026	-0.256656
KPN_01412	34	66	100	402.382	476.53	-74.148	166873	158398	85.4868	65.2435	-0.867361	0.388923	-244.865	96.569	two.sided	0	0.95	0.669859	0.8444	-0.244001
KPN_01413	34	66	100	518.853	620.333	-101.48	277446	268656	110.593	65.8193	-0.917605	0.362176	-322.297	119.336	two.sided	0	0.95	0.669859	0.83641	-0.257718
KPN_01414	34	66	100	571.382	675.076	-103.693	336487	315916	121.175	64.9297	-0.855735	0.395291	-345.701	138.314	two.sided	0	0.95	0.669859	0.846397	-0.240593
KPN_01415	34	66	100	411.206	487.121	-75.9153	174308	164866	87.3194	65.1413	-0.869398	0.387822	-250.297	98.4664	two.sided	0	0.95	0.669859	0.844155	-0.24442
KPN_01416	34	66	100	306.353	362.167	-55.8137	96752	91436	65.0465	65.1177	-0.858059	0.394007	-185.716	74.0886	two.sided	0	0.95	0.669859	0.845889	-0.241459
KPN_01417	34	66	100	312.324	368.894	-56.5704	100563	95011.9	66.3122	65.11	-0.853093	0.396735	-189.001	75.8599	two.sided	0	0.95	0.669859	0.846649	-0.240165
KPN_01418	34	66	100	144.559	169.682	-25.123	21553	20146.1	30.6456	64.8038	-0.81979	0.415341	-86.3301	36.0841	two.sided	0	0.95	0.669859	0.851941	-0.231175
KPN_01419	34	66	100	85.7647	100.5	-14.7353	7596	7102.35	18.194	64.8125	-0.809897	0.420963	-51.0733	21.6027	two.sided	0	0.95	0.669859	0.85338	-0.22874
KPN_01420	34	66	100	162	194.364	-32.3636	27061.2	26400.5	34.5821	66.0369	-0.935848	0.352761	-101.408	36.6811	two.sided	0	0.95	0.669859	0.833489	-0.262765
KPN_01421	34	66	100	119.647	141.106	-21.459	14769.2	13998.7	25.4262	65.2019	-0.843973	0.401771	-72.2356	29.3176	two.sided	0	0.95	0.669859	0.847923	-0.237995
KPN_01422	34	66	100	151.647	182.303	-30.656	23724.8	23035.8	32.3545	65.8985	-0.947502	0.346845	-95.2557	33.9438	two.sided	0	0.95	0.669859	0.831841	-0.265621
KPN_01423	34	66	100	221.882	263.909	-42.0267	50753.9	48012	47.1192	65.1456	-0.891924	0.375716	-136.126	52.0728	two.sided	0	0.95	0.669859	0.840753	-0.250246
KPN_01424	34	66	100	157.676	186.864	-29.1872	25634.3	24414.6	33.5241	65.3406	-0.870631	0.387143	-96.1329	37.7585	two.sided	0	0.95	0.669859	0.843805	-0.245018
KPN_01425	34	66	100	373.206	441.879	-68.6729	143652	135980	79.2802	65.1644	-0.866205	0.389556	-226.999	89.653	two.sided	0	0.95	0.669859	0.844589	-0.243679
KPN_01426	34	66	100	199.353	234.53	-35.1774	40981.8	38209.2	42.2406	64.7312	-0.832785	0.408028	-119.544	49.1897	two.sided	0	0.95	0.669859	0.850009	-0.234449
KPN_01427	34	66	100	148.147	174.621	-26.4742	22635.5	21253.7	31.4289	64.9325	-0.842351	0.402683	-89.2432	36.2949	two.sided	0	0.95	0.669859	0.848391	-0.237199
KPN_01428	34	66	100	1250.5	1476.79	-226.288	1.61133e+06	1.50833e+06	265.039	64.8451	-0.853792	0.396363	-755.631	303.055	two.sided	0	0.95	0.669859	0.84677	-0.239958
KPN_01429	34	66	100	136	161.076	-25.0758	19079.2	17231.7	28.6747	63.8356	-0.87449	0.38513	-82.3629	32.2114	two.sided	0	0.95	0.669859	0.844323	-0.244133
KPN_01430	34	66	100	189.529	222.394	-32.8645	37024.7	34716.9	40.1868	64.8933	-0.817795	0.416467	-113.126	47.3965	two.sided	0	0.95	0.669859	0.852224	-0.230696
KPN_01431	34	66	100	193.059	229.667	-36.6078	38431.6	37122.1	41.1436	65.7475	-0.889757	0.37684	-118.76	45.544	two.sided	0	0.95	0.669859	0.840604	-0.250501
KPN_01432	34	66	100	1234.76	1461.35	-226.584	1.57126e+06	1.49531e+06	262.43	65.3179	-0.863405	0.391074	-750.645	297.478	two.sided	0	0.95	0.669859	0.844949	-0.243064
KPN_01433	34	66	100	1058.26	1249.24	-190.978	1.15392e+06	1.09477e+06	224.781	65.2293	-0.849619	0.398645	-639.865	257.91	two.sided	0	0.95	0.669859	0.847125	-0.239353
KPN_01434	34	66	100	343.235	407.348	-64.1132	121475	116298	73.0402	65.4906	-0.877779	0.383272	-209.964	81.7375	two.sided	0	0.95	0.669859	0.842608	-0.247066
KPN_01435	34	66	100	70	82.3788	-12.3788	5066.79	4782.67	14.8825	65.0834	-0.83177	0.40858	-42.1004	17.3428	two.sided	0	0.95	0.669859	0.849733	-0.234918
KPN_01436	34	66	100	110.235	132.606	-22.3708	12541.4	12273.1	23.5546	66.1272	-0.94974	0.345703	-69.3974	24.6559	two.sided	0	0.95	0.669859	0.831299	-0.266561
KPN_01437	34	66	100	166.5	241.182	-74.6818	28590.3	13650.5	32.3685	49.7032	-2.30724	0.0252458	-139.705	-9.65821	two.sided	0	0.95	0.134964	0.690351	-0.534599
KPN_01438	34	66	100	166.529	204.864	-38.3342	28606.8	25649.8	35.0715	63.6335	-1.09303	0.278501	-108.405	31.7369	two.sided	0	0.95	0.669859	0.812879	-0.298887
KPN_01439	34	66	100	437.029	526.227	-89.1979	196854	174367	91.8246	63.2962	-0.971394	0.33505	-272.678	94.2821	two.sided	0	0.95	0.669859	0.830496	-0.267956
KPN_01440	34	66	100	556.235	657.273	-101.037	318890	296160	117.756	64.6206	-0.858027	0.394049	-336.238	134.163	two.sided	0	0.95	0.669859	0.846278	-0.240797
KPN_01441	34	66	100	200.647	238.682	-38.0348	41512.1	38415.4	42.4617	64.5192	-0.895743	0.37372	-122.849	46.7791	two.sided	0	0.95	0.669859	0.840647	-0.250429
KPN_01442	34	66	100	263.824	313.409	-49.5856	71756.9	66287.1	55.8108	64.4693	-0.888458	0.377597	-161.065	61.8937	two.sided	0	0.95	0.669859	0.841786	-0.248474
KPN_01443	34	66	100	269.471	322.773	-53.3021	74849.6	71170.7	57.2696	65.2932	-0.930724	0.355425	-167.668	61.0633	two.sided	0	0.95	0.669859	0.834862	-0.260391
KPN_01444	34	66	100	886.941	1367.58	-480.635	2.00412e+06	2.55991e+06	312.62	74.3694	-1.53744	0.12843	-1103.49	142.223	two.sided	0	0.95	0.444756	0.64855	-0.62471
KPN_01445	34	66	100	479.588	556.545	-76.9572	205888	197769	95.1422	65.5864	-0.808865	0.421517	-266.937	113.023	two.sided	0	0.95	0.669859	0.861723	-0.214703
KPN_01446	34	66	100	1605.03	2098.73	-493.698	1.55261e+06	816422	240.905	51.3857	-2.04935	0.0455491	-977.246	-10.15	two.sided	0	0.95	0.207351	0.764763	-0.386915
KPN_01447	34	66	100	156.353	152.773	3.58021	4860.66	4499.01	14.5302	64.5251	0.246398	0.806157	-25.4427	32.6031	two.sided	0	0.95	0.884338	1.02343	0.0334193
KPN_01448	34	66	100	244.941	244.015	0.926025	12884.4	17180.7	25.2837	75.7595	0.0366253	0.97088	-49.4335	51.2855	two.sided	0	0.95	0.983501	1.00379	0.00546459
KPN_01449	34	66	100	1049.94	759.061	290.881	458709	20146	117.459	34.5012	2.47644	0.0183268	52.3022	529.459	two.sided	0	0.95	0.106649	1.38321	0.468022
KPN_01450	34	66	100	326.735	252.939	73.7959	28985.7	32584	36.6908	70.3157	2.01129	0.0481292	0.624159	146.968	two.sided	0	0.95	0.215244	1.29175	0.369331
KPN_01451	34	66	100	1268.85	1352.35	-83.4955	732569	852488	185.641	71.3983	-0.449769	0.65424	-453.618	286.627	two.sided	0	0.95	0.786147	0.938259	-0.0919421
KPN_01452	34	66	100	96.6471	103.833	-7.18627	2929.99	3143.77	11.5676	68.879	-0.621242	0.536491	-30.2637	15.8912	two.sided	0	0.95	0.705737	0.93079	-0.103472
KPN_01453	34	66	100	162.941	161.894	1.04724	9972.48	13900.5	22.4482	77.1989	0.0466512	0.962912	-43.651	45.7455	two.sided	0	0.95	0.981076	1.00647	0.00930225
KPN_01454	34	66	100	482.559	458.985	23.574	86814.6	102028	64.0254	71.7097	0.368197	0.713811	-104.067	151.215	two.sided	0	0.95	0.824998	1.05136	0.0722583
KPN_01455	34	66	100	892.706	875.303	17.4029	444512	200334	126.922	48.7674	0.137114	0.891505	-237.688	272.493	two.sided	0	0.95	0.936746	1.01988	0.0284024
KPN_01456	34	66	100	471.912	445.061	26.8512	100157	105894	67.4555	68.4307	0.398057	0.691827	-107.739	161.441	two.sided	0	0.95	0.810801	1.06033	0.0845153
KPN_01457	34	66	100	296.412	350.348	-53.9367	90602.6	84331	62.7895	64.6835	-0.859008	0.393508	-179.348	71.4742	two.sided	0	0.95	0.669859	0.846048	-0.241188
KPN_01458	34	66	100	332.706	394.606	-61.9002	114099	108854	70.747	65.3895	-0.874951	0.384803	-203.176	79.3755	two.sided	0	0.95	0.669859	0.843134	-0.246166
KPN_01459	34	66	100	347.588	413.985	-66.3966	124555	120037	74.0414	65.6815	-0.89675	0.373128	-214.238	81.4452	two.sided	0	0.95	0.669859	0.839616	-0.252199
KPN_01460	34	66	100	611.765	720.985	-109.22	385774	364933	129.906	65.1456	-0.840763	0.403556	-368.649	150.209	two.sided	0	0.95	0.669859	0.848513	-0.236992
KPN_01461	34	66	100	366.324	439.97	-73.6462	138376	125625	77.287	63.9803	-0.952892	0.344231	-228.046	80.7532	two.sided	0	0.95	0.669859	0.832611	-0.264286
KPN_01462	34	66	100	505.765	594.545	-88.7807	263611	247931	107.284	64.9801	-0.827532	0.410964	-303.042	125.481	two.sided	0	0.95	0.669859	0.850675	-0.233321
KPN_01463	34	66	100	174.647	205.409	-30.762	31458.9	29592.1	37.0625	64.9843	-0.830005	0.409575	-104.781	43.2572	two.sided	0	0.95	0.669859	0.85024	-0.234058
KPN_01464	34	66	100	463	550.758	-87.7576	220896	212839	98.5991	65.6754	-0.890044	0.376691	-284.635	109.12	two.sided	0	0.95	0.669859	0.84066	-0.250405
KPN_01465	34	66	100	329.441	387.167	-57.7255	111888	105041	69.874	64.9279	-0.826137	0.411752	-197.276	81.8254	two.sided	0	0.95	0.669859	0.850903	-0.232934
KPN_01466	34	66	100	476.441	481.424	-4.98307	127834	139762	76.6644	69.4552	-0.0649984	0.948362	-157.906	147.94	two.sided	0	0.95	0.971982	0.989649	-0.0150107
KPN_01467	34	66	100	1072.88	1112.39	-39.5116	664763	714993	174.313	68.953	-0.22667	0.821351	-387.261	308.238	two.sided	0	0.95	0.895062	0.964481	-0.0521759
KPN_01468	34	66	100	1287.38	1013.17	274.216	3.2697e+06	590439	324.213	39.2528	0.84579	0.402797	-381.431	929.862	two.sided	0	0.95	0.669859	1.27065	0.345569
KPN_01469	34	66	100	697.735	457.167	240.569	1.66147e+06	122873	225.23	35.5362	1.0681	0.292677	-216.426	697.563	two.sided	0	0.95	0.669859	1.52622	0.60996
KPN_01470	34	66	100	185.235	148.348	36.8868	77245.6	10326.5	49.2787	37.6112	0.748534	0.458794	-62.9066	136.68	two.sided	0	0.95	0.669859	1.24865	0.320369
KPN_01471	34	66	100	529.529	378.742	150.787	792429	78117.5	156.494	36.3892	0.963533	0.34164	-166.48	468.053	two.sided	0	0.95	0.669859	1.39813	0.483494
KPN_01472	34	66	100	336.529	243.5	93.0294	286203	34182.8	94.5286	37.1144	0.98414	0.331419	-98.4838	284.543	two.sided	0	0.95	0.669859	1.38205	0.466811
KPN_01473	34	66	100	715.059	539.212	175.847	1.23223e+06	155821	196.476	37.359	0.895003	0.376516	-222.123	573.816	two.sided	0	0.95	0.669859	1.32612	0.407209
KPN_01474	34	66	100	428.353	380.545	47.8075	248259	83395.3	92.5489	44.7295	0.516564	0.608005	-138.627	234.242	two.sided	0	0.95	0.756904	1.12563	0.170731
KPN_01475	34	66	100	455.559	390.227	65.3316	316126	88012.9	103.109	42.6988	0.633619	0.529709	-142.649	273.312	two.sided	0	0.95	0.703322	1.16742	0.223323
KPN_01476	34	66	100	712.5	713.621	-1.12121	472536	283063	134.859	53.9035	-0.00831396	0.993397	-271.508	269.266	two.sided	0	0.95	0.995509	0.998429	-0.00226849
KPN_01477	34	66	100	233.294	209.879	23.4153	71684.1	25247.6	49.9089	45.3042	0.469162	0.641204	-77.0877	123.918	two.sided	0	0.95	0.778105	1.11157	0.152594
KPN_01478	34	66	100	666.824	602.697	64.1266	548061	199715	138.367	45.7344	0.463453	0.645238	-214.435	342.688	two.sided	0	0.95	0.780396	1.1064	0.145872
KPN_01479	34	66	100	738.206	698.697	39.5089	505670	211755	134.466	47.6479	0.293821	0.770171	-230.904	309.922	two.sided	0	0.95	0.858671	1.05655	0.0793564
KPN_01480	34	66	100	471.324	544	-72.6765	88820.5	64118.2	59.8653	58.0332	-1.214	0.229665	-192.508	47.1555	two.sided	0	0.95	0.657794	0.866404	-0.206889
KPN_01481	34	66	100	404.647	423.47	-18.8226	59985	12202	44.1491	40.0553	-0.426343	0.672141	-108.047	70.4022	two.sided	0	0.95	0.798591	0.955551	-0.0655946
KPN_01482	34	66	100	288.647	379.061	-90.4135	37094.1	22767.1	37.894	54.4058	-2.38596	0.0205435	-166.374	-14.4536	two.sided	0	0.95	0.117345	0.76148	-0.393122
KPN_01483	34	66	100	440.147	463.061	-22.9135	46128.6	9091.1	38.6583	39.8325	-0.59272	0.556719	-101.055	55.2281	two.sided	0	0.95	0.719668	0.950517	-0.0732154
KPN_01484	34	66	100	2358.56	2344.18	14.377	1.01605e+06	938543	210.01	64.4676	0.0684587	0.945632	-405.107	433.861	two.sided	0	0.95	0.970719	1.00613	0.00882111
KPN_01485	34	66	100	429.794	400.682	29.1123	66755.9	31521.7	49.4066	49.5196	0.589239	0.558379	-70.1476	128.372	two.sided	0	0.95	0.720771	1.07266	0.101189
KPN_01486	34	66	100	622.294	719.818	-97.5241	245791	217120	102.561	63.221	-0.950885	0.345284	-302.463	107.415	two.sided	0	0.95	0.669859	0.864516	-0.210036
KPN_01487	34	66	100	498.794	536.152	-37.3574	142495	160522	81.3828	70.3812	-0.459033	0.647625	-199.655	124.94	two.sided	0	0.95	0.781824	0.930323	-0.104196
KPN_01488	34	66	100	746.618	828.152	-81.5339	350039	360625	125.536	67.6494	-0.649486	0.518223	-332.061	168.993	two.sided	0	0.95	0.695931	0.901547	-0.149525
KPN_01489	34	66	100	202.235	212.894	-10.6586	23237	25738.3	32.763	69.857	-0.325325	0.745907	-76.0048	54.6875	two.sided	0	0.95	0.844992	0.949934	-0.0741001
KPN_01490	34	66	100	389.382	442.985	-53.6025	114389	112943	71.2436	66.3877	-0.752384	0.45448	-195.829	88.6244	two.sided	0	0.95	0.669859	0.878997	-0.18607
KPN_01491	34	66	100	415.824	479.333	-63.5098	117835	109324	71.5691	64.5916	-0.887391	0.378161	-206.46	79.4408	two.sided	0	0.95	0.669859	0.867504	-0.205058
KPN_01492	34	66	100	1604.88	3997.94	-2393.06	4.91615e+06	2.18047e+07	689.179	97.5441	-3.47233	0.000770662	-3760.79	-1025.32	two.sided	0	0.95	0.0103789	0.401427	-1.31679
KPN_01493	34	66	100	520.588	805.667	-285.078	209755	227086	98.0305	69.1533	-2.90806	0.00488527	-480.636	-89.5207	two.sided	0	0.95	0.0412274	0.646158	-0.63004
KPN_01494	34	66	100	433.118	974.848	-541.731	154338	424444	104.739	95.4625	-5.17218	1.27382e-06	-749.652	-333.81	two.sided	0	0.95	0.000137599	0.444292	-1.17042
KPN_01496	34	66	100	584.147	951.576	-367.429	250061	437860	118.275	84.4852	-3.10656	0.00257746	-602.612	-132.246	two.sided	0	0.95	0.0254849	0.613873	-0.703987
KPN_01497	34	66	100	431.029	614.803	-183.774	152926	141612	81.5074	64.5379	-2.25469	0.0275534	-346.577	-20.9699	two.sided	0	0.95	0.144428	0.701085	-0.512338
KPN_01498	34	66	100	604.265	840.318	-236.053	305734	220458	111.052	58.0065	-2.12562	0.0378039	-458.347	-13.7602	two.sided	0	0.95	0.181326	0.71909	-0.475755
KPN_01499	34	66	100	574.559	643.182	-68.623	249386	260065	106.185	68.0143	-0.646258	0.520287	-280.511	143.265	two.sided	0	0.95	0.697705	0.893307	-0.162772
KPN_01500	34	66	100	363.471	420.833	-57.3627	78553.3	73325.6	58.4926	64.7649	-0.980684	0.330398	-174.189	59.4631	two.sided	0	0.95	0.669859	0.863692	-0.21141
KPN_01501	34	66	100	658.559	690.727	-32.1684	256251	287486	109.053	70.2535	-0.294979	0.76888	-249.655	185.318	two.sided	0	0.95	0.857896	0.953428	-0.0688039
KPN_01502	34	66	100	632.265	683.939	-51.6747	198150	112609	86.7994	52.8509	-0.595335	0.554161	-225.784	122.434	two.sided	0	0.95	0.71869	0.924446	-0.11334
KPN_01503	34	66	100	105.441	190.182	-84.7406	3402.5	19323.7	19.8206	95.1357	-4.27538	4.53472e-05	-124.089	-45.3925	two.sided	0	0.95	0.00153676	0.554423	-0.850941
KPN_01504	34	66	100	317	241.636	75.3636	66969.5	12900.6	46.5312	39.6762	1.61964	0.113233	-18.7034	169.431	two.sided	0	0.95	0.40687	1.31189	0.391645
KPN_01505	34	66	100	198.765	156.682	42.0829	8534	4961.3	18.0602	53.2989	2.33014	0.0236164	5.86343	78.3023	two.sided	0	0.95	0.129744	1.26859	0.343224
KPN_01506	34	66	100	733	613.591	119.409	103130	187128	76.6061	85.5686	1.55874	0.122749	-32.8897	271.708	two.sided	0	0.95	0.429685	1.19461	0.256536
KPN_01507	34	66	100	163.647	176.455	-12.8075	15463.8	16525.6	26.5557	68.7566	-0.482287	0.631134	-65.788	40.1731	two.sided	0	0.95	0.772346	0.927418	-0.108709
KPN_01508	34	66	100	246.971	237.227	9.74332	21334	32241.1	33.4062	79.8217	0.291662	0.771302	-56.7394	76.226	two.sided	0	0.95	0.85875	1.04107	0.0580694
KPN_01509	34	66	100	467.647	117.303	350.344	575278	3558.55	130.284	33.2105	2.68908	0.0111192	85.3435	615.345	two.sided	0	0.95	0.0736312	3.98666	1.99518
KPN_01510	34	66	100	474.441	514.758	-40.3164	123033	139219	75.6835	70.5208	-0.532697	0.595918	-191.243	110.61	two.sided	0	0.95	0.748383	0.921679	-0.117664
KPN_01511	34	66	100	525.382	578.379	-52.9964	175506	192769	89.9038	69.597	-0.589479	0.557449	-232.322	126.329	two.sided	0	0.95	0.720252	0.908371	-0.138647
KPN_01512	34	66	100	722.588	788.652	-66.0633	329895	355793	122.856	69.0365	-0.537729	0.592493	-311.152	179.025	two.sided	0	0.95	0.746555	0.916233	-0.126214
KPN_01513	34	66	100	530.529	514.197	16.3324	107280	142006	72.8485	75.5216	0.224197	0.823209	-128.773	161.438	two.sided	0	0.95	0.895957	1.03176	0.0451116
KPN_01514	34	66	100	1133.15	943.955	189.193	298918	168514	106.513	52.6943	1.77624	0.0814665	-24.4739	402.859	two.sided	0	0.95	0.320488	1.20043	0.263546
KPN_01515	34	66	100	1027.62	803.091	224.527	202714	93888.2	85.9343	49.2039	2.61277	0.0118794	51.8533	397.2	two.sided	0	0.95	0.077771	1.27958	0.355668
KPN_01516	34	66	100	2054.76	1498.42	556.34	6.60148e+06	322424	446.146	34.6704	1.24699	0.220759	-349.692	1462.37	two.sided	0	0.95	0.64414	1.37128	0.455527
KPN_01517	34	66	100	726.853	1089.08	-362.223	229125	251324	102.698	69.5556	-3.52706	0.000748848	-567.071	-157.375	two.sided	0	0.95	0.0101896	0.667403	-0.583369
KPN_01518	34	66	100	437.794	478.47	-40.6756	102191	107469	68.0731	68.2689	-0.597528	0.552132	-176.504	95.1526	two.sided	0	0.95	0.717058	0.914988	-0.128175
KPN_01519	34	66	100	610.029	631.53	-21.5009	213037	249477	100.228	71.5969	-0.214519	0.830752	-221.322	178.32	two.sided	0	0.95	0.900952	0.965954	-0.0499732
KPN_01520	34	66	100	157.912	185.53	-27.6185	18089	16484.4	27.9606	64.0863	-0.987767	0.326981	-83.4747	28.2377	two.sided	0	0.95	0.669859	0.851137	-0.232536
KPN_01521	34	66	100	436.559	383.652	52.9073	23907.1	55101.7	39.2176	92.023	1.34907	0.180625	-24.9821	130.797	two.sided	0	0.95	0.566913	1.1379	0.18638
KPN_01522	34	66	100	187.118	170.591	16.5267	7400.96	14460.2	20.899	87.7361	0.790791	0.431199	-25.0074	58.0609	two.sided	0	0.95	0.669859	1.09688	0.133405
KPN_01523	34	66	100	442.735	373.197	69.5383	31023.2	63609	43.3153	89.0757	1.6054	0.111946	-16.5273	155.604	two.sided	0	0.95	0.403925	1.18633	0.246507
KPN_01524	34	66	100	602.088	677.955	-75.8663	260823	265131	108.113	67.2485	-0.701732	0.485268	-291.646	139.913	two.sided	0	0.95	0.677007	0.888095	-0.171214
KPN_01525	34	66	100	1025.94	602.348	423.593	232417	44891.2	86.6947	39.6943	4.88603	1.72858e-05	248.334	598.851	two.sided	0	0.95	0.00079966	1.70324	0.768278
KPN_01526	34	66	100	3613	1080.42	2532.58	1.87471e+07	103068	743.605	33.1871	3.40581	0.00174247	1020.02	4045.13	two.sided	0	0.95	0.018901	3.34406	1.7416
KPN_01527	34	66	100	3539.53	973	2566.53	1.61303e+07	62472.6	689.468	33.1317	3.72248	0.000731143	1164.01	3969.05	two.sided	0	0.95	0.0100026	3.63775	1.86305
KPN_01528	34	66	100	439.029	130.152	308.878	169404	3272.87	70.9369	33.6585	4.35426	0.000117961	164.663	453.093	two.sided	0	0.95	0.00278013	3.37322	1.75413
KPN_01529	34	66	100	1582.94	1612.26	-29.3164	2.28651e+06	1.24455e+06	293.44	52.0243	-0.0999059	0.920803	-618.14	559.508	two.sided	0	0.95	0.956595	0.981817	-0.0264746
KPN_01530	34	66	100	732.882	437.03	295.852	220854	47428.7	84.9372	40.454	3.48318	0.0012045	124.247	467.457	two.sided	0	0.95	0.014524	1.67696	0.745848
KPN_01531	34	66	100	253.059	261.833	-8.77451	29604.6	37873.8	38.0075	74.4198	-0.230863	0.818055	-84.499	66.95	two.sided	0	0.95	0.891845	0.966488	-0.049176
KPN_01532	34	66	100	769.765	764.379	5.38592	289545	307857	114.806	68.6018	0.046913	0.962719	-223.67	234.442	two.sided	0	0.95	0.981073	1.00705	0.0101298
KPN_01533	34	66	100	635.588	704.697	-69.1087	281730	301208	113.358	68.7701	-0.609653	0.544101	-295.264	157.047	two.sided	0	0.95	0.710782	0.901931	-0.148911
KPN_01534	34	66	100	568.206	635.394	-67.1881	241530	253473	104.615	68.2056	-0.64224	0.52287	-275.933	141.557	two.sided	0	0.95	0.699298	0.894258	-0.161238
KPN_01535	34	66	100	393.088	435.818	-42.7299	117202	120885	72.6547	67.6837	-0.588124	0.558407	-187.722	102.263	two.sided	0	0.95	0.720771	0.901955	-0.148873
KPN_01536	34	66	100	365.324	314.985	50.3387	27143.9	28058.6	34.9783	67.7498	1.43914	0.154715	-19.4641	120.141	two.sided	0	0.95	0.514559	1.15981	0.213892
KPN_01537	34	66	100	403.853	429.348	-25.4955	81163.9	71724.7	58.9399	63.2319	-0.432569	0.6668	-143.269	92.278	two.sided	0	0.95	0.795495	0.940618	-0.0883191
KPN_01538	34	66	100	406.324	331.045	75.2781	450192	71408	119.678	38.4829	0.629004	0.533063	-166.898	317.454	two.sided	0	0.95	0.704366	1.22739	0.2956
KPN_01539	34	66	100	373.412	313.53	59.8815	333561	66014.4	103.975	39.8615	0.575921	0.567906	-150.283	270.046	two.sided	0	0.95	0.728122	1.19099	0.252162
KPN_01540	34	66	100	738.941	632.167	106.775	1.23673e+06	166566	197.226	37.6461	0.541382	0.591434	-292.612	506.161	two.sided	0	0.95	0.746312	1.1689	0.225155
KPN_01541	34	66	100	705.176	701	4.17647	583726	220017	143.185	46.1755	0.0291683	0.976856	-284.011	292.364	two.sided	0	0.95	0.986042	1.00596	0.00856989
KPN_01542	34	66	100	417.853	454.758	-36.9046	144239	40125.4	69.6441	42.6909	-0.529904	0.598924	-177.385	103.575	two.sided	0	0.95	0.750827	0.918848	-0.122102
KPN_01543	34	66	100	201.559	247.909	-46.3503	20488.6	7747.84	26.8328	46.2191	-1.72738	0.0907783	-100.355	7.6544	two.sided	0	0.95	0.346092	0.813035	-0.29861
KPN_01544	34	66	100	535.412	613.909	-78.4973	216896	216121	98.254	66.657	-0.798922	0.427173	-274.632	117.637	two.sided	0	0.95	0.669859	0.872135	-0.197376
KPN_01545	34	66	100	141.176	164.288	-23.1114	16715.2	15714.2	27.0133	64.9677	-0.855556	0.395388	-77.0612	30.8384	two.sided	0	0.95	0.669859	0.859324	-0.218726
KPN_01546	34	66	100	704.441	795.424	-90.9831	391977	406213	132.979	67.8259	-0.68419	0.496186	-356.351	174.385	two.sided	0	0.95	0.683531	0.885617	-0.175245
KPN_01547	34	66	100	602.588	687.106	-84.5178	303975	311444	116.873	67.4841	-0.72316	0.472081	-317.767	148.731	two.sided	0	0.95	0.672239	0.876994	-0.18936
KPN_01548	34	66	100	1158.5	1343.85	-185.348	1.16476e+06	1.13911e+06	226.973	66.1084	-0.816609	0.417085	-638.502	267.805	two.sided	0	0.95	0.669859	0.862076	-0.214112
KPN_01549	34	66	100	446.824	482.288	-35.4643	104793	114634	69.4192	69.4721	-0.510872	0.61106	-173.935	103.006	two.sided	0	0.95	0.7591	0.926466	-0.110189
KPN_01550	34	66	100	367.088	383.606	-16.5178	37121.6	41063.9	41.4004	69.8167	-0.398978	0.691127	-99.0921	66.0564	two.sided	0	0.95	0.810801	0.956941	-0.0634986
KPN_01551	34	66	100	784.412	834.258	-49.8458	285679	312805	114.638	69.5013	-0.434812	0.665046	-278.512	178.821	two.sided	0	0.95	0.794165	0.940251	-0.0888817
KPN_01552	34	66	100	149.206	171.258	-22.0517	19269.6	18946.9	29.2203	66.2659	-0.75467	0.453121	-80.3876	36.2842	two.sided	0	0.95	0.669859	0.871237	-0.198863
KPN_01553	34	66	100	1211.59	1086.94	124.649	2.84242e+06	546139	303.109	39.6588	0.411234	0.683115	-488.123	737.42	two.sided	0	0.95	0.806088	1.11468	0.156628
KPN_01554	34	66	100	772.882	850.439	-77.557	348887	319599	122.898	64.2325	-0.631071	0.530233	-323.056	167.942	two.sided	0	0.95	0.703322	0.908804	-0.13796
KPN_01555	34	66	100	159.353	191.091	-31.738	26187.9	22636.6	33.3648	62.6282	-0.951241	0.345139	-98.42	34.944	two.sided	0	0.95	0.669859	0.833912	-0.262033
KPN_01556	34	66	100	489.706	602.5	-112.794	247144	211659	102.352	62.3774	-1.10202	0.274685	-317.368	91.7795	two.sided	0	0.95	0.669859	0.81279	-0.299046
KPN_01557	34	66	100	476.971	507.652	-30.6809	79149.4	85466.3	60.1903	69.0736	-0.509732	0.611864	-150.755	89.3931	two.sided	0	0.95	0.75952	0.939563	-0.0899382
KPN_01558	34	66	100	385.618	436	-50.3824	120324	123033	73.5057	67.4239	-0.685421	0.495428	-197.083	96.3186	two.sided	0	0.95	0.683531	0.884444	-0.177157
KPN_01559	34	66	100	259.294	295.773	-36.4786	58665.4	58963	51.1745	66.9122	-0.712828	0.478431	-138.626	65.6686	two.sided	0	0.95	0.674075	0.876667	-0.1899
KPN_01560	34	66	100	324.324	380.515	-56.1916	103927	100093	67.6256	65.663	-0.830922	0.409029	-191.223	78.8403	two.sided	0	0.95	0.669859	0.852328	-0.23052
KPN_01561	34	66	100	342.412	399.273	-56.861	109182	107434	69.5631	66.2876	-0.817401	0.416628	-195.737	82.015	two.sided	0	0.95	0.669859	0.857589	-0.221642
KPN_01562	34	66	100	338.824	399.727	-60.9037	116445	111843	71.5503	65.5837	-0.851202	0.397754	-203.775	81.9679	two.sided	0	0.95	0.669859	0.847637	-0.238482
KPN_01563	34	66	100	687.971	793.318	-105.348	415176	410865	135.78	66.455	-0.775868	0.440579	-376.407	165.712	two.sided	0	0.95	0.669859	0.867206	-0.205553
KPN_01564	34	66	100	511.529	560.091	-48.5615	104550	106192	68.4396	67.2248	-0.709553	0.480435	-185.159	88.0361	two.sided	0	0.95	0.674901	0.913297	-0.130844
KPN_01565	34	66	100	684.941	228	456.941	861144	8232.98	159.538	33.3254	2.86415	0.00718313	132.478	781.404	two.sided	0	0.95	0.0542133	3.00413	1.58695
KPN_01566	34	66	100	407.529	229.894	177.635	215591	3947.39	80.0044	33.6239	2.22032	0.0332442	14.9799	340.291	two.sided	0	0.95	0.165901	1.77268	0.825936
KPN_01567	34	66	100	589.265	454.106	135.159	84609.7	58797.5	58.1325	57.139	2.32501	0.0236466	18.7564	251.561	two.sided	0	0.95	0.129744	1.29764	0.375887
KPN_01568	34	66	100	52.4412	49.7727	2.66845	1162.31	1625.29	7.66885	77.302	0.347959	0.728816	-12.6012	17.9381	two.sided	0	0.95	0.833829	1.05361	0.0753446
KPN_01569	34	66	100	211.088	224.364	-13.2754	16979	21625.4	28.7583	74.2767	-0.46162	0.645703	-70.574	44.0232	two.sided	0	0.95	0.780777	0.940831	-0.0879927
KPN_01570	34	66	100	906.235	795.909	110.326	283069	230219	108.691	61.0079	1.01504	0.314093	-107.014	327.667	two.sided	0	0.95	0.669859	1.13862	0.187282
KPN_01571	34	66	100	45.6765	49.7424	-4.06595	892.407	937.917	6.36067	68.2502	-0.639233	0.524811	-16.7576	8.62573	two.sided	0	0.95	0.700817	0.91826	-0.123026
KPN_01572	34	66	100	1203.38	618.015	585.367	3.60158e+06	213684	330.403	35.0315	1.77167	0.085148	-85.3659	1256.1	two.sided	0	0.95	0.330954	1.94717	0.961381
KPN_01573	34	66	100	440.147	489.076	-48.9287	84691	83132.4	61.2413	66.2164	-0.79895	0.427176	-171.193	73.336	two.sided	0	0.95	0.669859	0.899957	-0.152072
KPN_01574	34	66	100	669.529	672.273	-2.74332	101816	141528	71.6864	77.1091	-0.0382683	0.969573	-145.486	139.999	two.sided	0	0.95	0.983418	0.995919	-0.00589919
KPN_01575	34	66	100	523.941	390.591	133.35	69411.4	40659.2	51.5515	53.4502	2.58674	0.0124457	29.9713	236.729	two.sided	0	0.95	0.0803624	1.34141	0.423746
KPN_01576	34	66	100	628.412	642.303	-13.8913	180546	230646	93.8339	74.3737	-0.148041	0.882711	-200.844	173.061	two.sided	0	0.95	0.93291	0.978373	-0.0315439
KPN_01577	34	66	100	290.353	300.045	-9.69251	41397	52355.8	44.8423	74.0502	-0.216147	0.829468	-99.0417	79.6567	two.sided	0	0.95	0.900123	0.967697	-0.0473734
KPN_01578	34	66	100	397.029	420.439	-23.41	89437.1	102330	64.6603	70.8665	-0.362046	0.718395	-152.343	105.523	two.sided	0	0.95	0.828257	0.94432	-0.082652
KPN_01579	34	66	100	303.441	323.742	-20.3012	41124	44352.3	43.3766	69.0365	-0.468023	0.641243	-106.834	66.232	two.sided	0	0.95	0.778105	0.937292	-0.0934296
KPN_01580	34	66	100	1110.62	1203.26	-92.6399	743529	820785	185.215	69.7525	-0.500175	0.618526	-462.063	276.783	two.sided	0	0.95	0.763767	0.923009	-0.115583
KPN_01581	34	66	100	353.176	362.47	-9.29323	108750	97371.6	68.3656	63.5944	-0.135934	0.892303	-145.886	127.3	two.sided	0	0.95	0.936746	0.974361	-0.0374712
KPN_01582	34	66	100	445.382	465.636	-20.254	21267.8	19735.7	30.4064	64.5973	-0.66611	0.507713	-80.987	40.479	two.sided	0	0.95	0.689154	0.956503	-0.0641593
KPN_01583	34	66	100	391.265	392.455	-1.18984	8555.11	17720.3	22.8059	89.3494	-0.0521724	0.958508	-46.5023	44.1226	two.sided	0	0.95	0.978725	0.996968	-0.00438059
KPN_01584	34	66	100	608.059	344.045	264.013	187495	13586.2	75.6335	35.4846	3.4907	0.00130749	110.544	417.483	two.sided	0	0.95	0.0153188	1.76738	0.821612
KPN_01585	34	66	100	146.471	157.076	-10.6052	14012.6	16257.5	25.6605	71.3039	-0.413288	0.680636	-61.7669	40.5566	two.sided	0	0.95	0.803905	0.932484	-0.10085
KPN_01586	34	66	100	547.971	696.742	-148.772	238538	169703	97.9136	57.6873	-1.51942	0.134119	-344.79	47.2462	two.sided	0	0.95	0.459622	0.786475	-0.346527
KPN_01587	34	66	100	639.059	1062.02	-422.956	290965	182056	106.378	54.8111	-3.97599	0.000206997	-636.159	-209.754	two.sided	0	0.95	0.00392842	0.601742	-0.732784
KPN_01588	34	66	100	905.529	542.682	362.848	7.57321e+06	421848	478.679	34.9065	0.758019	0.453527	-609.015	1334.71	two.sided	0	0.95	0.669859	1.66862	0.738655
KPN_01589	34	66	100	569.059	410.576	158.483	37562.7	32582.6	39.9808	62.723	3.96398	0.000191479	78.581	238.385	two.sided	0	0.95	0.00375189	1.386	0.470929
KPN_01590	34	66	100	720.912	547.212	173.7	113013	15197.9	59.617	37.6389	2.91359	0.00598198	52.9733	294.426	two.sided	0	0.95	0.0474986	1.31743	0.397723
KPN_01591	34	66	100	1247.68	1238.94	8.73708	309057	260620	114.187	61.9624	0.0765154	0.939256	-219.523	236.997	two.sided	0	0.95	0.96743	1.00705	0.0101383
KPN_01592	34	66	100	178.5	186.955	-8.45455	17264.1	22154.8	29.0421	74.5197	-0.291113	0.771774	-66.3156	49.4065	two.sided	0	0.95	0.858921	0.954778	-0.0667635
KPN_01593	34	66	100	525.412	427.97	97.4421	57265.9	89762.1	55.1754	80.9979	1.76604	0.0811567	-12.3397	207.224	two.sided	0	0.95	0.319755	1.22768	0.29594
KPN_01594	34	66	100	345.235	377.833	-32.598	49696.4	40546	45.5631	61.0904	-0.715449	0.477057	-123.704	58.5082	two.sided	0	0.95	0.673439	0.913724	-0.13017
KPN_01595	34	66	100	286.647	314.182	-27.5348	59770.8	65274	52.4115	69.4202	-0.525357	0.601009	-132.082	77.0121	two.sided	0	0.95	0.752216	0.91236	-0.132324
KPN_01596	34	66	100	759.588	583.848	175.74	968492	442619	187.594	48.9892	0.93681	0.353452	-201.246	552.726	two.sided	0	0.95	0.669859	1.301	0.379624
KPN_01597	34	66	100	352.588	302.727	49.861	32625.5	19596.5	35.447	53.9588	1.40663	0.16527	-21.2073	120.929	two.sided	0	0.95	0.539624	1.16471	0.219966
KPN_01598	34	66	100	833.588	617.697	215.891	196745	187043	92.8472	65.2883	2.32523	0.0231782	30.4781	401.304	two.sided	0	0.95	0.128671	1.34951	0.432436
KPN_01599	34	66	100	250.559	292.485	-41.926	59893.2	55096.6	50.9545	64.3511	-0.822813	0.413653	-143.709	59.8566	two.sided	0	0.95	0.669859	0.856656	-0.223213
KPN_01600	34	66	100	470.941	496.636	-25.6952	83730.8	98454.1	62.884	71.7257	-0.408612	0.684042	-151.06	99.67	two.sided	0	0.95	0.806317	0.948262	-0.076643
KPN_01601	34	66	100	594.324	674.273	-79.9492	263127	255999	107.786	65.9569	-0.741741	0.460877	-295.153	135.255	two.sided	0	0.95	0.669859	0.881429	-0.182084
KPN_01602	34	66	100	352.265	372.848	-20.5838	69204.7	80161.1	57.0087	71.2526	-0.361064	0.71912	-134.249	93.0814	two.sided	0	0.95	0.828316	0.944793	-0.0819295
KPN_01603	34	66	100	257.118	303.091	-45.9733	60306.1	55003.7	51.0598	64.1103	-0.900382	0.371287	-147.973	56.0269	two.sided	0	0.95	0.669859	0.848319	-0.237322
KPN_01604	34	66	100	514.706	606.652	-91.9456	257663	237497	105.72	64.4069	-0.869707	0.387691	-303.121	119.229	two.sided	0	0.95	0.669859	0.848437	-0.23712
KPN_01605	34	66	100	364.794	432.515	-67.721	129078	123891	75.323	65.5637	-0.899075	0.371903	-218.127	82.6849	two.sided	0	0.95	0.669859	0.843425	-0.245668
KPN_01606	34	66	100	315.941	379.061	-63.1194	71362.7	59941.3	54.8371	61.8571	-1.15104	0.254147	-172.742	46.5034	two.sided	0	0.95	0.669859	0.833485	-0.262773
KPN_01607	34	66	100	369.765	544	-174.235	103885	189981	77.032	85.8039	-2.26186	0.0262337	-327.375	-21.0958	two.sided	0	0.95	0.139367	0.679715	-0.556999
KPN_01608	34	66	100	137.735	144.773	-7.03743	9090.44	10024.3	20.4756	69.7196	-0.343699	0.732107	-47.8776	33.8027	two.sided	0	0.95	0.835382	0.95139	-0.0718916
KPN_01609	34	66	100	551.971	631.591	-79.6203	223289	217398	99.3038	65.978	-0.801785	0.425556	-277.888	118.647	two.sided	0	0.95	0.669859	0.873937	-0.194399
KPN_01610	34	66	100	1275.47	1507.56	-232.09	1.50923e+06	1.4183e+06	256.668	64.9567	-0.904241	0.369209	-744.699	280.519	two.sided	0	0.95	0.669859	0.846049	-0.241186
KPN_01611	34	66	100	450.882	532.697	-81.8146	168802	152549	85.3001	63.8526	-0.959139	0.341107	-252.229	88.5995	two.sided	0	0.95	0.669859	0.846414	-0.240564
KPN_01612	34	66	100	516.676	131.348	385.328	1.51899e+06	8479	211.671	33.1899	1.82041	0.0777241	-45.226	815.882	two.sided	0	0.95	0.31	3.93363	1.97586
KPN_01613	34	66	100	144.294	114.636	29.6578	1319.85	3173.16	9.32187	92.9645	3.18152	0.00199195	11.1463	48.1692	two.sided	0	0.95	0.0212079	1.25871	0.331948
KPN_01614	34	66	100	527.088	533.985	-6.89661	135585	172941	81.2903	74.3238	-0.0848393	0.932617	-168.859	155.066	two.sided	0	0.95	0.962696	0.987085	-0.0187543
KPN_01615	34	66	100	514.147	551.5	-37.3529	143285	163420	81.7944	70.7669	-0.456668	0.649308	-200.456	125.75	two.sided	0	0.95	0.782581	0.93227	-0.10118
KPN_01616	34	66	100	489.853	579.97	-90.1168	243864	227639	103.061	64.7654	-0.874402	0.38513	-295.958	115.724	two.sided	0	0.95	0.669859	0.844618	-0.243629
KPN_01617	34	66	100	633.735	747.273	-113.537	410978	389404	134.118	65.192	-0.846549	0.400344	-381.375	154.3	two.sided	0	0.95	0.669859	0.848064	-0.237755
KPN_01618	34	66	100	429.735	507.909	-78.1738	187984	179781	90.8455	65.4598	-0.860514	0.392647	-259.581	103.233	two.sided	0	0.95	0.669859	0.846087	-0.241122
KPN_01619	34	66	100	320.059	376.636	-56.5775	104254	97767.4	67.436	64.8968	-0.838981	0.40456	-191.261	78.1055	two.sided	0	0.95	0.669859	0.849782	-0.234835
KPN_01620	34	66	100	171.471	202.394	-30.9234	29369.7	27598.6	35.8047	64.9551	-0.863668	0.390948	-102.431	40.5844	two.sided	0	0.95	0.669859	0.847212	-0.239205
KPN_01621	34	66	100	504.735	592.212	-87.4768	229725	210147	99.7028	64.1933	-0.877375	0.383555	-286.645	111.691	two.sided	0	0.95	0.669859	0.852288	-0.230587
KPN_01622	34	66	100	371.5	440.924	-69.4242	126982	113089	73.8121	63.446	-0.940553	0.350501	-216.906	78.0572	two.sided	0	0.95	0.669859	0.842548	-0.247169
KPN_01623	34	66	100	94.7353	109.167	-14.4314	7584.69	6570.79	17.9621	62.6887	-0.803435	0.424759	-50.3292	21.4665	two.sided	0	0.95	0.669859	0.867804	-0.204558
KPN_01624	34	66	100	166.147	255.848	-89.7014	22880.3	18407	30.852	60.7254	-2.90748	0.00508115	-151.399	-28.0035	two.sided	0	0.95	0.0422886	0.649396	-0.622829
KPN_01625	34	66	100	189.353	214.03	-24.6774	30264.8	26153.3	35.8665	62.6204	-0.688034	0.493972	-96.3593	47.0046	two.sided	0	0.95	0.683499	0.884702	-0.176737
KPN_01626	34	66	100	43.2353	52.3788	-9.14349	1930.31	1737.75	9.1161	63.7453	-1.00301	0.319651	-27.3564	9.0694	two.sided	0	0.95	0.669859	0.825435	-0.276773
KPN_01627	34	66	100	278.588	357.47	-78.8815	68985.9	46625.3	52.3015	56.5024	-1.50821	0.137073	-183.633	25.8704	two.sided	0	0.95	0.467183	0.779334	-0.359687
KPN_01628	34	66	100	491.794	576.394	-84.5998	228079	215024	99.8305	65.0482	-0.847434	0.39986	-283.972	114.773	two.sided	0	0.95	0.669859	0.853226	-0.229001
KPN_01629	34	66	100	385.853	500.455	-114.602	135603	29473.8	66.5951	40.5457	-1.72087	0.092898	-249.139	19.9357	two.sided	0	0.95	0.353135	0.771005	-0.375188
KPN_01630	34	66	100	78.4706	95.8333	-17.3627	6358.32	5574.6	16.4764	63.0148	-1.05379	0.296002	-50.2881	15.5626	two.sided	0	0.95	0.669859	0.818824	-0.288376
KPN_01631	34	66	100	47.6471	43.5152	4.13191	670.599	1230.35	6.19396	85.9007	0.667087	0.506505	-8.18147	16.4453	two.sided	0	0.95	0.688215	1.09495	0.130869
KPN_01632	34	66	100	477.794	474.848	2.94563	81384.3	117376	64.5916	78.3069	0.045604	0.963742	-125.638	131.53	two.sided	0	0.95	0.981285	1.0062	0.00892184
KPN_01633	34	66	100	211.618	231.227	-19.6096	31890.5	35357.4	38.3885	69.8869	-0.510821	0.611086	-96.1752	56.9559	two.sided	0	0.95	0.7591	0.915193	-0.127852
KPN_01634	34	66	100	401.235	425.258	-24.0223	98063.3	117221	68.2663	72.247	-0.351891	0.725944	-160.101	112.056	two.sided	0	0.95	0.832196	0.943511	-0.0838884
KPN_01635	34	66	100	623.353	689.545	-66.1925	251757	260171	106.52	67.7417	-0.621406	0.536418	-278.765	146.38	two.sided	0	0.95	0.705737	0.904006	-0.145596
KPN_01636	34	66	100	473.559	525.136	-51.5775	90113.5	84432.1	62.6871	64.8716	-0.822778	0.413649	-176.777	73.6219	two.sided	0	0.95	0.669859	0.901783	-0.149148
KPN_01637	34	66	100	174.824	182.727	-7.90374	15260.9	18615.3	27.0352	72.8913	-0.29235	0.770849	-61.7862	45.9787	two.sided	0	0.95	0.85875	0.956746	-0.0637926
KPN_01638	34	66	100	854.324	762.803	91.5205	116171	212207	81.4375	85.7696	1.12381	0.264228	-70.3781	253.419	two.sided	0	0.95	0.669859	1.11998	0.163472
KPN_01639	34	66	100	235.647	256.621	-20.9742	37486.4	42298	41.7543	70.4323	-0.502323	0.617007	-104.241	62.2932	two.sided	0	0.95	0.76272	0.918268	-0.123013
KPN_01640	34	66	100	652.588	722.394	-69.8057	271934	280781	110.69	67.716	-0.63064	0.530399	-290.701	151.09	two.sided	0	0.95	0.703322	0.903369	-0.146613
KPN_01641	34	66	100	82.5882	51.3182	31.2701	2175.4	1192.16	9.05789	52.1525	3.45224	0.0011109	13.0953	49.4448	two.sided	0	0.95	0.0137253	1.60934	0.686466
KPN_01642	34	66	100	47.3235	44.2273	3.09626	1131.38	1353.72	7.33394	72.2779	0.422182	0.674145	-11.5227	17.7152	two.sided	0	0.95	0.79977	1.07001	0.0976214
KPN_01643	34	66	100	294.353	340.03	-45.6774	80151.5	81050.8	59.8785	67.0931	-0.762834	0.448236	-165.192	73.8377	two.sided	0	0.95	0.669859	0.865667	-0.208116
KPN_01644	34	66	100	174.088	183.076	-8.98752	18915.8	22296.3	29.9027	71.8028	-0.300559	0.764619	-68.6003	50.6252	two.sided	0	0.95	0.85592	0.950908	-0.0726221
KPN_01645	34	66	100	143.529	159.576	-16.0463	13792.3	14283.7	24.9415	67.8059	-0.643361	0.52216	-65.8188	33.7261	two.sided	0	0.95	0.699045	0.899444	-0.152895
KPN_01646	34	66	100	383.176	401.545	-18.369	75550.3	86866.6	59.483	71.0203	-0.308811	0.75837	-136.974	100.236	two.sided	0	0.95	0.85333	0.954254	-0.0675543
KPN_01647	34	66	100	216.941	170.985	45.9563	3005.03	6307.86	13.5631	89.7038	3.38834	0.0010462	19.0097	72.9029	two.sided	0	0.95	0.0131664	1.26877	0.343435
KPN_01648	34	66	100	781.559	578.015	203.544	119994	206637	81.6093	83.9705	2.49412	0.0145876	41.2538	365.834	two.sided	0	0.95	0.0902586	1.35214	0.435247
KPN_01649	34	66	100	187.735	197.939	-10.2041	21720.6	23910.3	31.6405	69.6658	-0.322501	0.748039	-73.3144	52.9062	two.sided	0	0.95	0.846297	0.948448	-0.0763589
KPN_01650	34	66	100	481.294	558.379	-77.0847	202569	199538	94.7693	66.3188	-0.813393	0.418903	-266.281	112.111	two.sided	0	0.95	0.669859	0.861949	-0.214325
KPN_01651	34	66	100	377.353	409.015	-31.6622	96806.5	104268	66.5362	68.996	-0.475864	0.635674	-164.398	101.074	two.sided	0	0.95	0.775523	0.922589	-0.11624
KPN_01652	34	66	100	304.265	319.773	-15.508	53766	62358.5	50.2611	71.2931	-0.308549	0.758564	-115.719	84.7026	two.sided	0	0.95	0.853364	0.951503	-0.0717199
KPN_01653	34	66	100	336.118	375.242	-39.1248	91432.8	96569.6	64.4389	68.3993	-0.60716	0.545755	-167.697	89.4475	two.sided	0	0.95	0.711526	0.895735	-0.158857
KPN_01654	34	66	100	354.882	382	-27.1176	91302.5	100577	64.8788	69.6874	-0.417974	0.677251	-156.525	102.289	two.sided	0	0.95	0.80154	0.929011	-0.106232
KPN_01655	34	66	100	435.559	486.939	-51.3806	152455	163610	83.4441	68.885	-0.615749	0.54009	-217.852	115.091	two.sided	0	0.95	0.70752	0.894483	-0.160875
KPN_01656	34	66	100	132.588	140.015	-7.42692	9790.92	11293.4	21.4261	71.1203	-0.346629	0.729894	-50.1482	35.2944	two.sided	0	0.95	0.834327	0.946956	-0.0786302
KPN_01657	34	66	100	144.206	154.5	-10.2941	11343.9	13713.2	23.2684	72.6042	-0.442408	0.659509	-56.6722	36.084	two.sided	0	0.95	0.790466	0.933371	-0.0994768
KPN_01658	34	66	100	322.765	363.03	-40.2656	82435.5	85560.7	60.9996	67.8721	-0.660096	0.511426	-161.993	81.4613	two.sided	0	0.95	0.691142	0.889085	-0.169607
KPN_01659	34	66	100	436.824	458.03	-21.2068	110395	129150	72.1368	71.5655	-0.29398	0.769624	-165.024	122.61	two.sided	0	0.95	0.858542	0.9537	-0.0683925
KPN_01660	34	66	100	502.441	587.197	-84.7558	246301	235279	103.966	65.4261	-0.815225	0.417901	-292.365	122.853	two.sided	0	0.95	0.669859	0.85566	-0.22489
KPN_01661	34	66	100	402.971	468.773	-65.8021	158678	151292	83.4225	65.3717	-0.788782	0.433091	-232.39	100.786	two.sided	0	0.95	0.669859	0.859629	-0.218214
KPN_01662	34	66	100	384.471	443.318	-58.8476	127052	129686	75.5101	67.3717	-0.779334	0.438512	-209.551	91.8559	two.sided	0	0.95	0.669859	0.867257	-0.205469
KPN_01663	34	66	100	470.353	549.742	-79.3895	210769	205619	96.5118	66.0363	-0.822589	0.413702	-272.079	113.301	two.sided	0	0.95	0.669859	0.855588	-0.225012
KPN_01664	34	66	100	563.206	656.212	-93.0062	299610	292322	115.07	66.0397	-0.808256	0.421845	-322.749	136.736	two.sided	0	0.95	0.669859	0.858268	-0.2205
KPN_01665	34	66	100	203.412	238.788	-35.3761	39270.1	38202.8	41.6393	65.9543	-0.849584	0.39863	-118.513	47.7606	two.sided	0	0.95	0.669859	0.851851	-0.231326
KPN_01666	34	66	100	134.029	155.924	-21.8948	16653.8	16630	27.2358	66.7202	-0.803899	0.42431	-76.2619	32.4722	two.sided	0	0.95	0.669859	0.85958	-0.218296
KPN_01667	34	66	100	129.235	142.909	-13.6738	10512.2	11175.8	21.8749	68.5983	-0.62509	0.533986	-57.3176	29.97	two.sided	0	0.95	0.705092	0.904318	-0.145098
KPN_01668	34	66	100	582.235	659.773	-77.5374	232361	236515	102.067	67.2884	-0.75967	0.450105	-281.248	126.174	two.sided	0	0.95	0.669859	0.882479	-0.180367
KPN_01669	34	66	100	703.471	694.939	8.53119	118854	174556	78.3613	78.896	0.10887	0.913582	-147.446	164.509	two.sided	0	0.95	0.951189	1.01228	0.0176029
KPN_01670	34	66	100	407.794	480.015	-72.221	155476	156759	83.3543	67.0058	-0.866434	0.389344	-238.597	94.1546	two.sided	0	0.95	0.669859	0.849544	-0.235239
KPN_01671	34	66	100	1013.41	1189.47	-176.058	1.00125e+06	979644	210.456	66.1217	-0.836556	0.405855	-596.232	244.116	two.sided	0	0.95	0.669859	0.851986	-0.231098
KPN_01672	34	66	100	279.5	330.909	-51.4091	78890.1	74672.7	58.7512	65.1628	-0.875031	0.384771	-168.738	65.9196	two.sided	0	0.95	0.669859	0.844643	-0.243587
KPN_01673	34	66	100	231.294	268.53	-37.2362	51995.5	48862.7	47.6406	64.9566	-0.781606	0.437286	-132.382	57.9098	two.sided	0	0.95	0.669859	0.861333	-0.215356
KPN_01674	34	66	100	392.647	406.091	-13.4439	61746.9	70803.4	53.7482	70.9354	-0.250127	0.803212	-120.616	93.7286	two.sided	0	0.95	0.881969	0.966894	-0.0485696
KPN_01675	34	66	100	109.735	109.439	0.2959	5068.32	6468.93	15.7189	74.3447	0.0188245	0.985032	-31.0222	31.614	two.sided	0	0.95	0.990188	1.0027	0.00389547
KPN_01676	34	66	100	155.324	132.939	22.3841	6561.56	6813.57	17.2111	67.8865	1.30056	0.197806	-11.9612	56.7294	two.sided	0	0.95	0.598381	1.16838	0.224508
KPN_01677	34	66	100	899.059	982.318	-83.2594	227327	178827	96.9309	60.1505	-0.858956	0.393775	-277.14	110.621	two.sided	0	0.95	0.669859	0.915242	-0.127775
KPN_01678	34	66	100	576.412	461.364	115.048	162482	118435	81.0763	58.265	1.41901	0.161223	-47.2279	277.324	two.sided	0	0.95	0.530421	1.24937	0.321195
KPN_01679	34	66	100	60.2059	66.9091	-6.70321	2745.99	3060.33	11.2753	70.0474	-0.594502	0.554092	-29.1909	15.7844	two.sided	0	0.95	0.71869	0.899816	-0.152298
KPN_01680	34	66	100	210.265	384.364	-174.099	22580.4	84384.4	44.0759	97.9885	-3.94998	0.000147386	-261.566	-86.6317	two.sided	0	0.95	0.0032109	0.547046	-0.870265
KPN_01681	34	66	100	635.735	1073.23	-437.492	236651	580556	125.525	93.3896	-3.48529	0.000750706	-686.747	-188.237	two.sided	0	0.95	0.0101896	0.592358	-0.755458
KPN_01682	34	66	100	574.441	668.455	-94.0134	253259	223161	104.067	63.1525	-0.903389	0.369753	-301.966	113.939	two.sided	0	0.95	0.669859	0.859357	-0.21867
KPN_01683	34	66	100	643.765	740.848	-97.0838	350688	346247	124.742	66.3872	-0.778278	0.43917	-346.112	151.944	two.sided	0	0.95	0.669859	0.868956	-0.202645
KPN_01684	34	66	100	358.088	353.939	4.14884	83386.4	63315.4	58.4112	59.262	0.0710282	0.943614	-112.721	121.019	two.sided	0	0.95	0.969224	1.01172	0.0168128
KPN_01685	34	66	100	401.412	453.955	-52.5428	98552.7	100507	66.494	67.3457	-0.790189	0.432191	-185.253	80.1672	two.sided	0	0.95	0.669859	0.884255	-0.177465
KPN_01686	34	66	100	61.5882	69.8485	-8.26025	2496.07	2633.08	10.6447	68.3623	-0.775999	0.440426	-29.4993	12.9788	two.sided	0	0.95	0.669859	0.88174	-0.181574
KPN_01687	34	66	100	461.882	426.682	35.2005	50289.8	85583	52.6861	83.6024	0.668118	0.505899	-69.5788	139.98	two.sided	0	0.95	0.687932	1.0825	0.114365
KPN_01688	34	66	100	534.559	599.167	-64.6078	165992	156863	85.1988	65.1161	-0.758319	0.450996	-234.756	105.54	two.sided	0	0.95	0.669859	0.89217	-0.164609
KPN_01689	34	66	100	493.5	568.106	-74.6061	202659	208665	95.5099	67.6317	-0.781134	0.437449	-265.212	116	two.sided	0	0.95	0.669859	0.868676	-0.20311
KPN_01690	34	66	100	561.941	644.985	-83.0437	264084	261466	108.3	66.4689	-0.766796	0.445918	-299.242	133.155	two.sided	0	0.95	0.669859	0.871247	-0.198846
KPN_01691	34	66	100	377.765	424.03	-46.2656	115066	116654	71.7759	67.1687	-0.644584	0.521392	-189.524	96.9931	two.sided	0	0.95	0.698197	0.890891	-0.166679
KPN_01692	34	66	100	562.206	640.03	-77.8244	265118	268903	108.958	67.1828	-0.71426	0.477541	-295.295	139.646	two.sided	0	0.95	0.673755	0.878405	-0.187042
KPN_01693	34	66	100	543.706	576.848	-33.1426	186130	211067	93.1257	70.5871	-0.355891	0.722984	-218.849	152.564	two.sided	0	0.95	0.830638	0.942545	-0.085366
KPN_01694	34	66	100	344.088	369.955	-25.8663	72672.9	69650.2	56.5044	65.5213	-0.457775	0.648628	-138.696	86.9637	two.sided	0	0.95	0.782307	0.930082	-0.104569
KPN_01695	34	66	100	729.794	779.121	-49.3271	351226	361502	125.728	67.6207	-0.392333	0.696046	-300.238	201.584	two.sided	0	0.95	0.812296	0.936689	-0.0943583
KPN_01696	34	66	100	709.735	758.682	-48.9465	336843	350522	123.362	67.9503	-0.396773	0.692778	-295.114	197.221	two.sided	0	0.95	0.810801	0.935485	-0.0962139
KPN_01697	34	66	100	156.706	199.379	-42.6729	24452.5	19368.8	31.8223	60.3264	-1.34098	0.184955	-106.32	20.974	two.sided	0	0.95	0.575335	0.785971	-0.347453
KPN_01698	34	66	100	537.735	682.985	-145.25	288220	224873	109.015	59.9421	-1.33238	0.187777	-363.316	72.8167	two.sided	0	0.95	0.580575	0.787331	-0.344957
KPN_01699	34	66	100	365.176	433.652	-68.475	132105	119221	75.4441	63.8142	-0.907626	0.367491	-219.2	82.2503	two.sided	0	0.95	0.669859	0.842097	-0.247942
KPN_01700	34	66	100	262.735	318.682	-55.9465	70307.6	62452.3	54.901	63.3741	-1.01904	0.312056	-165.645	53.7516	two.sided	0	0.95	0.669859	0.824444	-0.278507
KPN_01701	34	66	100	322.824	398.515	-75.6916	104424	86320.3	66.1755	61.4337	-1.1438	0.257143	-207.999	56.6155	two.sided	0	0.95	0.669859	0.810066	-0.303889
KPN_01702	34	66	100	303.529	390.576	-87.0463	91754.6	67582.6	61.0135	58.5169	-1.42667	0.158988	-209.155	35.0624	two.sided	0	0.95	0.524397	0.777133	-0.363766
KPN_01703	34	66	100	611.647	781.303	-169.656	360858	267355	121.096	58.6592	-1.401	0.166482	-411.998	72.6865	two.sided	0	0.95	0.541012	0.782855	-0.353183
KPN_01704	34	66	100	323.265	442.879	-119.614	93679	53158.1	59.6715	52.8216	-2.00454	0.0501502	-239.309	0.0812576	two.sided	0	0.95	0.221374	0.729917	-0.454196
KPN_01705	34	66	100	367.529	456.515	-88.9857	139204	112217	76.1215	60.7782	-1.169	0.24697	-241.211	63.2399	two.sided	0	0.95	0.669859	0.805076	-0.312803
KPN_01706	34	66	100	109.206	127.833	-18.6275	12301	11415.4	23.1247	64.5989	-0.80552	0.423475	-64.8162	27.5613	two.sided	0	0.95	0.669859	0.854283	-0.227214
KPN_01707	34	66	100	440.088	525.5	-85.4118	199598	181175	92.8204	63.9755	-0.920183	0.360934	-270.843	100.02	two.sided	0	0.95	0.669859	0.837466	-0.255898
KPN_01708	34	66	100	147.912	183.803	-35.8913	22585.2	18815.9	30.8117	61.6398	-1.16486	0.248565	-97.4901	25.7076	two.sided	0	0.95	0.669859	0.80473	-0.313424
KPN_01709	34	66	100	391.853	481.848	-89.9955	158226	134426	81.7953	62.1617	-1.10025	0.275465	-253.494	73.5025	two.sided	0	0.95	0.669859	0.813229	-0.298267
KPN_01710	34	66	100	406.118	496.167	-90.049	170005	142753	84.6349	61.8491	-1.06397	0.291478	-259.24	79.1419	two.sided	0	0.95	0.669859	0.818511	-0.288927
KPN_01711	34	66	100	35.0588	41.3788	-6.31996	1270.66	1200.02	7.4535	65.0981	-0.847919	0.39959	-21.2052	8.56527	two.sided	0	0.95	0.669859	0.847266	-0.239114
KPN_01712	34	66	100	49.2647	60.2424	-10.9777	2516.5	2558.65	10.6199	67.2553	-1.03369	0.304982	-32.1736	10.2182	two.sided	0	0.95	0.669859	0.817774	-0.290225
KPN_01713	34	66	100	256.941	307.606	-50.6649	68065.5	63460.3	54.4375	64.7311	-0.930698	0.355468	-159.393	58.0629	two.sided	0	0.95	0.669859	0.835293	-0.259646
KPN_01714	34	66	100	121.588	143.348	-21.7602	15264.9	14170	25.7616	64.6069	-0.844676	0.401409	-73.2158	29.6953	two.sided	0	0.95	0.669859	0.8482	-0.237523
KPN_01715	34	66	100	215.147	253.894	-38.7469	47723.2	44971.3	45.6619	65.0352	-0.848561	0.399238	-129.939	52.4453	two.sided	0	0.95	0.669859	0.84739	-0.238903
KPN_01716	34	66	100	475.265	567.303	-92.0383	226175	208650	99.0635	64.4308	-0.929084	0.356313	-289.915	105.838	two.sided	0	0.95	0.669859	0.837762	-0.255388
KPN_01717	34	66	100	396.765	470.091	-73.3262	158208	145705	82.8301	64.3836	-0.885261	0.37931	-238.779	92.1269	two.sided	0	0.95	0.669859	0.844017	-0.244656
KPN_01718	34	66	100	354.588	440.697	-86.1087	121692	93608.6	70.693	59.5853	-1.21807	0.228	-227.536	55.3185	two.sided	0	0.95	0.654852	0.804608	-0.313642
KPN_01719	34	66	100	47	55.7424	-8.74242	2276.24	2106.93	9.94342	64.5258	-0.879217	0.382546	-28.6036	11.1187	two.sided	0	0.95	0.669859	0.843164	-0.246115
KPN_01720	34	66	100	247.412	260.53	-13.1185	30310.4	36285.8	37.964	72.2943	-0.345552	0.730683	-88.7932	62.5561	two.sided	0	0.95	0.834843	0.949647	-0.0745371
KPN_01721	34	66	100	590.118	692.985	-102.867	191394	147249	88.6582	59.5893	-1.16027	0.250568	-280.235	74.5008	two.sided	0	0.95	0.669859	0.851559	-0.231821
KPN_01722	34	66	100	918.382	1078.77	-160.39	505966	419954	145.754	61.5411	-1.10042	0.275436	-451.792	131.011	two.sided	0	0.95	0.669859	0.851321	-0.232224
KPN_01723	34	66	100	561.912	671.061	-109.149	195445	149538	89.5215	59.4516	-1.21925	0.227566	-288.253	69.9548	two.sided	0	0.95	0.654063	0.837349	-0.256099
KPN_01724	34	66	100	578.735	674	-95.2647	230835	205939	99.5467	63.4945	-0.956985	0.342204	-294.163	103.633	two.sided	0	0.95	0.669859	0.858658	-0.219845
KPN_01725	34	66	100	328	1595.52	-1267.52	74051.5	4.50143e+06	265.295	69.0789	-4.77776	9.62589e-06	-1796.75	-738.277	two.sided	0	0.95	0.000567162	0.205576	-2.28225
KPN_01726	34	66	100	156.794	185.621	-28.8271	23344	21250.9	31.758	64.0567	-0.90771	0.367434	-92.27	34.6158	two.sided	0	0.95	0.669859	0.844699	-0.24349
KPN_01727	34	66	100	262	306.924	-44.9242	66724.7	63565.3	54.0888	65.3476	-0.830564	0.409244	-152.936	63.0877	two.sided	0	0.95	0.669859	0.853631	-0.228316
KPN_01728	34	66	100	345.853	405.227	-59.3743	118125	112471	71.961	65.3321	-0.825091	0.412323	-203.076	84.3278	two.sided	0	0.95	0.669859	0.853479	-0.228573
KPN_01729	34	66	100	350.088	415.364	-65.2754	124562	118131	73.8476	65.2182	-0.883921	0.379986	-212.75	82.1991	two.sided	0	0.95	0.669859	0.842848	-0.246656
KPN_01730	34	66	100	381.029	456.318	-75.2888	149615	139683	80.727	64.7701	-0.932635	0.354472	-236.522	85.9449	two.sided	0	0.95	0.669859	0.835008	-0.260138
KPN_01731	34	66	100	410.588	495.152	-84.5633	173749	151069	86.0185	62.7873	-0.983083	0.32934	-256.469	87.3423	two.sided	0	0.95	0.669859	0.829217	-0.270178
KPN_01732	34	66	100	311.735	378.167	-66.4314	100167	90469.2	65.7025	63.8363	-1.01109	0.315789	-197.694	64.8309	two.sided	0	0.95	0.669859	0.824333	-0.278701
KPN_01733	34	66	100	391.088	472.273	-81.1845	157645	146228	82.7781	64.5856	-0.980749	0.330376	-246.524	84.1549	two.sided	0	0.95	0.669859	0.828098	-0.272126
KPN_01734	34	66	100	432.882	529.742	-96.8601	191442	163844	90.073	62.3591	-1.07535	0.286361	-276.893	83.1726	two.sided	0	0.95	0.669859	0.817156	-0.291316
KPN_01735	34	66	100	474.706	552.273	-77.5668	203995	193996	94.5473	65.2972	-0.820403	0.414971	-266.374	111.241	two.sided	0	0.95	0.669859	0.85955	-0.218347
KPN_01736	34	66	100	292.706	344.576	-51.8699	84589.2	79689.5	60.7893	65.0273	-0.853273	0.39664	-173.273	69.5337	two.sided	0	0.95	0.669859	0.849467	-0.235369
KPN_01737	34	66	100	381.529	455.909	-74.3797	126180	110632	73.3991	63.016	-1.01336	0.314763	-221.055	72.296	two.sided	0	0.95	0.669859	0.836854	-0.256952
KPN_01738	34	66	100	384.676	437.348	-52.672	125725	119195	74.1875	65.2087	-0.709985	0.480245	-200.826	95.4817	two.sided	0	0.95	0.674828	0.879565	-0.185138
KPN_01739	34	66	100	500.088	573.303	-73.2148	227555	225527	100.548	66.4986	-0.728159	0.469073	-273.937	127.507	two.sided	0	0.95	0.671602	0.872293	-0.197115
KPN_01740	34	66	100	289.471	297.758	-8.28699	48136.4	58350.7	47.9571	72.6918	-0.1728	0.863289	-103.872	87.2981	two.sided	0	0.95	0.921019	0.972169	-0.0407214
KPN_01741	34	66	100	449.147	557.591	-108.444	194063	162322	90.3723	61.7457	-1.19997	0.234736	-289.11	72.2225	two.sided	0	0.95	0.668371	0.805514	-0.312019
KPN_01742	34	66	100	123.941	155.061	-31.1194	15611.3	12816.5	25.5606	61.2533	-1.21748	0.228093	-82.2268	19.9879	two.sided	0	0.95	0.654852	0.799308	-0.323177
KPN_01743	34	66	100	191.971	251.591	-59.6203	35458.6	25055.6	37.7164	57.5276	-1.58075	0.119418	-135.131	15.8905	two.sided	0	0.95	0.42265	0.763027	-0.390195
KPN_01744	34	66	100	268.176	357.621	-89.4447	66086.9	44098.1	51.1066	56.2144	-1.75016	0.0855472	-191.815	12.9255	two.sided	0	0.95	0.331362	0.74989	-0.41525
KPN_01745	34	66	100	530.735	636.864	-106.128	241025	209960	101.342	62.8388	-1.04723	0.299004	-308.654	96.3973	two.sided	0	0.95	0.669859	0.833358	-0.262992
KPN_01746	34	66	100	110.265	137	-26.7353	11130.7	9244	21.6203	61.5567	-1.23659	0.220938	-69.9598	16.4892	two.sided	0	0.95	0.6443	0.804852	-0.313205
KPN_01747	34	66	100	183.588	230.742	-47.1542	29324.2	21862.1	34.5503	58.8114	-1.3648	0.177515	-116.294	21.9854	two.sided	0	0.95	0.562868	0.795641	-0.32981
KPN_01748	34	66	100	570.618	573.727	-3.10963	89619.9	112189	65.8461	73.7209	-0.0472256	0.962461	-134.319	128.1	two.sided	0	0.95	0.981003	0.99458	-0.00784073
KPN_01749	34	66	100	109.118	116.955	-7.8369	7898.23	8756.54	19.1043	69.8857	-0.410216	0.682903	-45.9404	30.2666	two.sided	0	0.95	0.806021	0.932992	-0.100063
KPN_01750	34	66	100	537.206	617.303	-80.0971	260399	261554	107.804	66.8935	-0.742987	0.460091	-295.281	135.087	two.sided	0	0.95	0.669859	0.870247	-0.200504
KPN_01751	34	66	100	241.324	263.318	-21.9947	36833.9	40337.1	41.1645	69.5056	-0.534311	0.594832	-104.105	60.1157	two.sided	0	0.95	0.747866	0.916471	-0.125839
KPN_01752	34	66	100	300.529	435.591	-135.061	29889	52780.5	40.9731	84.7445	-3.29635	0.00143201	-216.531	-53.5925	two.sided	0	0.95	0.0163548	0.689935	-0.535468
KPN_01753	34	66	100	726.794	938.273	-211.479	117878	107249	71.3582	64.0412	-2.96362	0.004265	-354.031	-68.926	two.sided	0	0.95	0.0372917	0.774609	-0.368461
KPN_01754	34	66	100	477.265	507.439	-30.1747	84410.9	76422	60.3372	63.9033	-0.500101	0.618722	-150.716	90.3663	two.sided	0	0.95	0.763827	0.940535	-0.0884459
KPN_01755	34	66	100	551.588	603.788	-52.1996	201390	215955	95.8921	68.8608	-0.544358	0.587953	-243.506	139.107	two.sided	0	0.95	0.744817	0.913546	-0.13045
KPN_01756	34	66	100	773.706	949.364	-175.658	325394	202275	112.406	54.6731	-1.5627	0.123893	-400.955	49.6399	two.sided	0	0.95	0.43142	0.814973	-0.295176
KPN_01757	34	66	100	607.118	683.318	-76.2005	168414	88053	79.2937	51.2817	-0.960991	0.341066	-235.368	82.9669	two.sided	0	0.95	0.669859	0.888485	-0.170581
KPN_01758	34	66	100	700	655.758	44.2424	478983	190587	130.29	46.9144	0.339569	0.735696	-217.879	306.364	two.sided	0	0.95	0.837824	1.06747	0.0941924
KPN_01759	34	66	100	386.118	435.545	-49.4278	111318	116007	70.9347	67.9942	-0.696808	0.488299	-190.976	92.1203	two.sided	0	0.95	0.679218	0.886515	-0.173783
KPN_01760	34	66	100	396.118	464.379	-68.2611	152412	149075	82.1061	66.1123	-0.831377	0.408753	-232.186	95.6638	two.sided	0	0.95	0.669859	0.853005	-0.229373
KPN_01761	34	66	100	521.029	604.515	-83.4857	250202	241629	104.976	65.7418	-0.795285	0.42931	-293.092	126.121	two.sided	0	0.95	0.669859	0.861896	-0.214414
KPN_01762	34	66	100	520.559	599.242	-78.6836	230084	225461	100.912	66.1659	-0.779724	0.438333	-280.152	122.784	two.sided	0	0.95	0.669859	0.868695	-0.203079
KPN_01763	34	66	100	303.176	354.848	-51.672	84581.6	82331.1	61.1158	65.9713	-0.845478	0.4009	-173.695	70.3505	two.sided	0	0.95	0.669859	0.854383	-0.227045
KPN_01764	34	66	100	265.676	314.045	-48.369	68355.5	64965.7	54.7246	65.2799	-0.883861	0.380015	-157.653	60.9148	two.sided	0	0.95	0.669859	0.845981	-0.241303
KPN_01765	34	66	100	267.941	318.136	-50.1952	68774.5	68635.4	55.3417	66.7027	-0.907004	0.36767	-160.667	60.2765	two.sided	0	0.95	0.669859	0.842221	-0.247729
KPN_01766	34	66	100	324.588	378.015	-53.4269	95665.3	92010.7	64.8675	65.6234	-0.823632	0.413132	-182.953	76.099	two.sided	0	0.95	0.669859	0.858665	-0.219833
KPN_01767	34	66	100	371.412	421.924	-50.5125	93947.4	92901.5	64.5814	66.4327	-0.782152	0.436904	-179.438	78.4128	two.sided	0	0.95	0.669859	0.880281	-0.183964
KPN_01768	34	66	100	638.382	752.152	-113.769	402012	392183	133.289	66.0358	-0.85355	0.39644	-379.887	152.349	two.sided	0	0.95	0.669859	0.848742	-0.236603
KPN_01769	34	66	100	75.6471	87.6515	-12.0045	5707.81	5343.12	15.7744	64.8458	-0.761006	0.449412	-43.5096	19.5007	two.sided	0	0.95	0.669859	0.863043	-0.212495
KPN_01770	34	66	100	565.382	663.303	-97.9207	317611	303492	118.067	65.435	-0.829364	0.409914	-333.687	137.846	two.sided	0	0.95	0.669859	0.852374	-0.230441
KPN_01771	34	66	100	155.294	183.606	-28.3119	23543.5	22917.5	32.2443	65.9719	-0.878046	0.383105	-92.6902	36.0663	two.sided	0	0.95	0.669859	0.845801	-0.24161
KPN_01772	34	66	100	176.912	217.803	-40.8913	25920.6	22224.9	33.1529	62.409	-1.23342	0.222046	-107.154	25.3717	two.sided	0	0.95	0.646226	0.812256	-0.299994
KPN_01773	34	66	100	525.765	585.515	-59.7504	150745	142805	81.2243	65.1866	-0.735623	0.464599	-221.958	102.457	two.sided	0	0.95	0.669859	0.897952	-0.155289
KPN_01774	34	66	100	229.588	264.803	-35.2148	48284	46851.8	46.1519	65.8799	-0.76302	0.448175	-127.363	56.9335	two.sided	0	0.95	0.669859	0.867015	-0.205871
KPN_01775	34	66	100	428.941	500.303	-71.3619	168783	166264	86.5065	66.3199	-0.824931	0.412368	-244.062	101.338	two.sided	0	0.95	0.669859	0.857363	-0.222022
KPN_01776	34	66	100	650.794	749.03	-98.2362	374932	371478	129.058	66.4898	-0.761181	0.44924	-355.873	159.4	two.sided	0	0.95	0.669859	0.868849	-0.202823
KPN_01777	34	66	100	540.029	614.318	-74.2888	234948	241416	102.801	67.5703	-0.722646	0.472391	-279.449	130.871	two.sided	0	0.95	0.672338	0.879071	-0.185948
KPN_01778	34	66	100	201.294	215.909	-14.615	17262.3	19987.8	28.4703	71.2409	-0.513341	0.609301	-71.3799	42.1499	two.sided	0	0.95	0.757972	0.93231	-0.101119
KPN_01779	34	66	100	392.382	485	-92.6176	158675	135774	82.0006	62.354	-1.12948	0.263024	-256.516	71.2807	two.sided	0	0.95	0.669859	0.809036	-0.305725
KPN_01780	34	66	100	379.588	434.788	-55.1996	71757	64391.6	55.553	63.6559	-0.99364	0.32416	-166.191	55.7917	two.sided	0	0.95	0.669859	0.873042	-0.195876
KPN_01781	34	66	100	318.765	375.121	-56.3565	69771.9	63220.3	54.8635	63.9261	-1.02721	0.308191	-165.961	53.2483	two.sided	0	0.95	0.669859	0.849765	-0.234865
KPN_01782	34	66	100	300.706	358.515	-57.8093	93240.7	86694.7	63.6862	64.6534	-0.907721	0.367397	-185.012	69.3937	two.sided	0	0.95	0.669859	0.838754	-0.253681
KPN_01783	34	66	100	202.559	242.258	-39.6988	42294.9	40012.4	43.0141	65.1474	-0.922924	0.359453	-125.6	46.2027	two.sided	0	0.95	0.669859	0.83613	-0.258201
KPN_01784	34	66	100	249.412	301.773	-52.361	64125	55717.7	52.2517	62.7693	-1.00209	0.320147	-156.785	52.0632	two.sided	0	0.95	0.669859	0.826489	-0.274933
KPN_01785	34	66	100	366.618	372.848	-6.23084	65823.8	86599.9	56.9922	75.3239	-0.109328	0.913233	-119.757	107.295	two.sided	0	0.95	0.951189	0.983289	-0.0243132
KPN_01786	34	66	100	328.559	378.788	-50.2291	94364.1	95228.1	64.9482	67.0324	-0.773371	0.442021	-179.865	79.4069	two.sided	0	0.95	0.669859	0.867395	-0.205238
KPN_01787	34	66	100	403.676	453.939	-50.2629	122848	127038	74.4178	67.7617	-0.675416	0.50171	-198.771	98.2449	two.sided	0	0.95	0.686668	0.889274	-0.1693
KPN_01788	34	66	100	319.824	359.924	-40.1007	85482	80043.5	61.0488	64.8541	-0.656863	0.513593	-162.029	81.8274	two.sided	0	0.95	0.691973	0.888586	-0.170417
KPN_01789	34	66	100	319.324	344.652	-25.328	78316.2	77204.5	58.9337	66.3417	-0.429771	0.668755	-142.982	92.3257	two.sided	0	0.95	0.796328	0.926511	-0.110119
KPN_01790	34	66	100	628.147	720.955	-92.8075	344995	331045	123.137	65.5562	-0.753692	0.453733	-338.69	153.075	two.sided	0	0.95	0.669859	0.871271	-0.198806
KPN_01791	34	66	100	550.647	623.712	-73.0651	254349	264020	107.15	67.8754	-0.681894	0.497626	-286.887	140.757	two.sided	0	0.95	0.684119	0.882855	-0.179752
KPN_01792	34	66	100	265.176	312.318	-47.1417	72483.5	68043.3	56.239	64.926	-0.838238	0.404972	-159.461	65.1778	two.sided	0	0.95	0.669859	0.849059	-0.236064
KPN_01793	34	66	100	678.706	807	-128.294	474743	446584	143.977	64.9851	-0.891072	0.376178	-415.838	159.25	two.sided	0	0.95	0.669859	0.841023	-0.249782
KPN_01794	34	66	100	955.294	746.212	209.082	532153	124960	132.457	41.161	1.57849	0.122109	-58.3889	476.553	two.sided	0	0.95	0.428953	1.28019	0.356359
KPN_01795	34	66	100	455.294	512.333	-57.0392	142932	152077	80.6726	68.6229	-0.707046	0.481932	-217.992	103.914	two.sided	0	0.95	0.675174	0.888668	-0.170284
KPN_01796	34	66	100	401.912	473.152	-71.2398	133226	117716	75.5116	63.2281	-0.943428	0.349053	-222.127	79.6475	two.sided	0	0.95	0.669859	0.849436	-0.235423
KPN_01797	34	66	100	514.294	587.621	-73.3271	199788	181355	92.8651	63.9767	-0.789609	0.432673	-258.848	112.194	two.sided	0	0.95	0.669859	0.875214	-0.192293
KPN_01798	34	66	100	473.147	550.061	-76.9135	184501	180439	90.335	66.1087	-0.851425	0.397607	-257.268	103.441	two.sided	0	0.95	0.669859	0.860173	-0.217302
KPN_01799	34	66	100	333.529	331.894	1.63547	55711.4	73454.5	52.4549	75.3939	0.0311786	0.975209	-102.851	106.122	two.sided	0	0.95	0.985601	1.00493	0.0070917
KPN_01800	34	66	100	307.794	345.136	-37.3422	81683.3	81004	60.2477	66.5164	-0.619812	0.537499	-157.613	82.9287	two.sided	0	0.95	0.705737	0.891804	-0.165201
KPN_01801	34	66	100	308.971	353.682	-44.7112	81248.5	84535.9	60.5847	67.946	-0.737995	0.463059	-165.608	76.1855	two.sided	0	0.95	0.669859	0.873583	-0.194983
KPN_01802	34	66	100	998.735	764.742	233.993	223639	190742	97.3018	62.2666	2.40481	0.0191669	39.5058	428.48	two.sided	0	0.95	0.110792	1.30598	0.385128
KPN_01803	34	66	100	880.088	833.152	46.9367	175162	198468	90.3266	70.5619	0.519633	0.604946	-133.189	227.062	two.sided	0	0.95	0.755453	1.05634	0.0790693
KPN_01804	34	66	100	399.765	431.758	-31.9929	105280	116656	69.7424	69.8683	-0.458729	0.647852	-171.094	107.109	two.sided	0	0.95	0.781917	0.925901	-0.11107
KPN_01805	34	66	100	478.176	557.818	-79.6417	211240	201951	96.2955	65.4495	-0.827055	0.411211	-271.932	112.649	two.sided	0	0.95	0.669859	0.857226	-0.222252
KPN_01806	34	66	100	570.471	668.439	-97.9688	267920	245776	107.721	64.2724	-0.909465	0.366503	-313.149	117.212	two.sided	0	0.95	0.669859	0.853437	-0.228644
KPN_01807	34	66	100	329	374.879	-45.8788	72914.8	70843.2	56.7268	65.9173	-0.808767	0.421559	-159.14	67.3826	two.sided	0	0.95	0.669859	0.877617	-0.188337
KPN_01808	34	66	100	419.5	486.227	-66.7273	162802	160236	84.9478	66.295	-0.785509	0.434953	-236.317	102.862	two.sided	0	0.95	0.669859	0.862765	-0.21296
KPN_01809	34	66	100	539.441	627.348	-87.9073	114462	68251	66.3374	53.8094	-1.32515	0.190719	-220.917	45.1019	two.sided	0	0.95	0.586177	0.859875	-0.217801
KPN_01810	34	66	100	479.941	478.879	1.06239	88818.1	104863	64.8161	71.8548	0.0163908	0.986968	-128.151	130.275	two.sided	0	0.95	0.991558	1.00222	0.00319706
KPN_01811	34	66	100	346.912	377.803	-30.8913	72420.3	75603.6	57.2321	68.0471	-0.539754	0.591129	-145.095	83.3122	two.sided	0	0.95	0.746312	0.918234	-0.123066
KPN_01812	34	66	100	502.441	570.242	-67.8012	179789	172473	88.8884	65.5483	-0.762768	0.448338	-245.296	109.693	two.sided	0	0.95	0.669859	0.881101	-0.182621
KPN_01813	34	66	100	949.676	1103.06	-153.384	794536	790572	188.008	66.6149	-0.815838	0.417501	-528.69	221.922	two.sided	0	0.95	0.669859	0.860947	-0.216004
KPN_01814	34	66	100	456.765	355.318	101.447	55260.3	80881.1	53.3926	78.785	1.90001	0.0610907	-4.8334	207.726	two.sided	0	0.95	0.256067	1.28551	0.36234
KPN_01815	34	66	100	825.176	938.379	-113.202	584779	586018	161.488	66.8251	-0.700994	0.485741	-435.55	209.145	two.sided	0	0.95	0.677398	0.879364	-0.185468
KPN_01816	34	66	100	199.5	226.803	-27.303	33987.4	35170.2	39.1473	67.7819	-0.697443	0.487911	-105.425	50.8188	two.sided	0	0.95	0.678963	0.879618	-0.185051
KPN_01817	34	66	100	178.853	207.636	-28.7834	29352.9	29393.4	36.1756	66.8033	-0.795658	0.429049	-100.994	43.4273	two.sided	0	0.95	0.669859	0.861376	-0.215285
KPN_01818	34	66	100	440.647	459.242	-18.5954	102605	122918	69.8583	72.3163	-0.266187	0.790853	-157.845	120.654	two.sided	0	0.95	0.872648	0.959509	-0.0596323
KPN_01819	34	66	100	2715.24	1748.35	966.887	7.39366e+06	169935	469.079	33.7837	2.06124	0.0470433	13.3781	1920.4	two.sided	0	0.95	0.21192	1.55303	0.635084
KPN_01820	34	66	100	593.324	489.212	104.111	148497	130117	79.6181	62.9987	1.30764	0.195749	-54.9927	263.215	two.sided	0	0.95	0.594238	1.21281	0.278359
KPN_01821	34	66	100	309	307.773	1.22727	46376.1	63477.3	48.2263	76.6076	0.0254482	0.979764	-94.8115	97.266	two.sided	0	0.95	0.986997	1.00399	0.00574144
KPN_01822	34	66	100	636.265	671.439	-35.1747	257986	303962	110.423	71.7894	-0.318544	0.750997	-255.311	184.961	two.sided	0	0.95	0.848534	0.947613	-0.0776301
KPN_01823	34	66	100	137.529	156.364	-18.8342	14136.1	14290.8	25.1455	67.085	-0.749011	0.456469	-69.0236	31.3551	two.sided	0	0.95	0.669859	0.879549	-0.185165
KPN_01824	34	66	100	466.912	433.485	33.4269	73133.5	108841	61.6449	79.3255	0.54225	0.589167	-89.2663	156.12	two.sided	0	0.95	0.745626	1.07711	0.107168
KPN_01825	34	66	100	1505.68	1126.26	379.419	780122	748284	185.155	65.5449	2.0492	0.0444496	9.69697	749.141	two.sided	0	0.95	0.203409	1.33688	0.418875
KPN_01826	34	66	100	453.353	466.864	-13.5107	89693.3	105926	65.1381	71.8635	-0.207416	0.836271	-143.365	116.344	two.sided	0	0.95	0.904249	0.971061	-0.0423666
KPN_01827	34	66	100	327.029	370.091	-43.0615	82445.5	86568.6	61.127	68.2218	-0.704459	0.483545	-165.031	78.9084	two.sided	0	0.95	0.67622	0.883646	-0.178459
KPN_01828	34	66	100	76.2059	92.9394	-16.7335	5092.23	4201.1	14.6091	61.3819	-1.14542	0.256481	-45.9425	12.4754	two.sided	0	0.95	0.669859	0.819952	-0.286388
KPN_01829	34	66	100	350.471	349.076	1.39483	49496.9	59541.9	48.5586	72.4479	0.0287247	0.977163	-95.3948	98.1845	two.sided	0	0.95	0.986102	1.004	0.00575321
KPN_01830	34	66	100	503.265	430.712	72.5526	57134.8	105378	57.2457	86.0577	1.26739	0.208435	-41.2471	186.352	two.sided	0	0.95	0.617564	1.16845	0.224593
KPN_01831	34	66	100	1163.06	2990.24	-1827.18	5.58425e+06	2.06054e+07	690.251	97.972	-2.64713	0.00946029	-3196.97	-457.399	two.sided	0	0.95	0.0656648	0.388951	-1.36234
KPN_01832	34	66	100	84.9412	127.712	-42.7709	4595.33	10148.9	16.9979	91.0022	-2.51625	0.0136133	-76.5352	-9.00671	two.sided	0	0.95	0.0853507	0.665099	-0.588359
KPN_01833	34	66	100	225.529	765.606	-540.077	26727.4	1.15589e+06	135.276	70.6856	-3.99241	0.00015803	-809.83	-270.324	two.sided	0	0.95	0.00334442	0.294576	-1.76329
KPN_01834	34	66	100	219.824	254.742	-34.9189	35626.9	32603.6	39.2663	64.2045	-0.889283	0.377171	-113.358	43.5198	two.sided	0	0.95	0.669859	0.862925	-0.212693
KPN_01835	34	66	100	259.353	462.727	-203.374	35007.7	332675	77.9113	87.1082	-2.61033	0.0106479	-358.229	-48.52	two.sided	0	0.95	0.0711763	0.560488	-0.835245
KPN_01836	34	66	100	41.5	66.7424	-25.2424	1292.02	1280.07	7.57598	66.4888	-3.3319	0.00141158	-40.3663	-10.1186	two.sided	0	0.95	0.0162137	0.621793	-0.685493
KPN_01837	34	66	100	430.971	483.545	-52.5749	145943	143680	80.4326	66.3028	-0.653651	0.515597	-213.15	108	two.sided	0	0.95	0.694202	0.891272	-0.166062
KPN_01838	34	66	100	716.235	809.167	-92.9314	366480	353104	127	65.6747	-0.731746	0.466927	-346.518	160.655	two.sided	0	0.95	0.671013	0.885152	-0.176003
KPN_01839	34	66	100	87.3529	89.9848	-2.63191	4103.75	4533.55	13.7619	69.7757	-0.191247	0.848888	-30.0806	24.8168	two.sided	0	0.95	0.91214	0.970752	-0.0428258
KPN_01840	34	66	100	212.912	251.091	-38.1791	37776.1	36120.9	40.7228	65.4543	-0.937536	0.351929	-119.498	43.1393	two.sided	0	0.95	0.669859	0.847947	-0.237954
KPN_01841	34	66	100	100.706	123.394	-22.6881	4447	4641.47	14.1817	68.0406	-1.59982	0.114273	-50.9868	5.6107	two.sided	0	0.95	0.408999	0.816133	-0.293124
KPN_01842	34	66	100	503.765	527.5	-23.7353	164839	80839	77.9298	50.155	-0.304573	0.761952	-180.25	132.779	two.sided	0	0.95	0.854849	0.955004	-0.066421
KPN_01843	34	66	100	140.324	127.606	12.7175	5711.68	6931.84	16.5233	72.7294	0.76967	0.443988	-20.2154	45.6504	two.sided	0	0.95	0.669859	1.09966	0.13706
KPN_01844	34	66	100	390.588	432.924	-42.336	109338	116222	70.5461	68.5935	-0.600118	0.550405	-183.087	98.4146	two.sided	0	0.95	0.71543	0.902209	-0.148466
KPN_01845	34	66	100	346.235	405.576	-59.3405	115009	113392	71.4192	66.3457	-0.830876	0.409024	-201.92	83.2386	two.sided	0	0.95	0.669859	0.853688	-0.228219
KPN_01846	34	66	100	1617.53	280.833	1336.7	1.19917e+07	83475.6	594.948	33.2369	2.24674	0.0314161	126.593	2546.8	two.sided	0	0.95	0.158788	5.75975	2.52601
KPN_01847	34	66	100	1215.15	1092.79	122.359	134786	124496	76.4892	64.4656	1.59969	0.114557	-30.4243	275.143	two.sided	0	0.95	0.409229	1.11197	0.153118
KPN_01848	34	66	100	279.765	336.773	-57.008	75841.9	72724.1	57.728	65.5359	-0.987528	0.327016	-172.281	58.2649	two.sided	0	0.95	0.669859	0.830723	-0.267561
KPN_01849	34	66	100	276.088	324.909	-48.8209	78558.4	74128.3	58.5978	65.0738	-0.833152	0.407807	-165.846	68.2045	two.sided	0	0.95	0.669859	0.84974	-0.234907
KPN_01850	34	66	100	738.588	830.455	-91.8663	408144	429247	136.044	68.2705	-0.675269	0.501786	-363.319	179.586	two.sided	0	0.95	0.686668	0.889378	-0.169131
KPN_01851	34	66	100	433.912	470.939	-37.0276	115507	125863	72.8306	69.3521	-0.508408	0.612781	-182.307	108.252	two.sided	0	0.95	0.760112	0.921375	-0.11814
KPN_01852	34	66	100	250.088	287.712	-37.6239	55691.6	54835.8	49.6874	66.3068	-0.757212	0.451605	-136.819	61.5716	two.sided	0	0.95	0.669859	0.869231	-0.202189
KPN_01853	34	66	100	1159.47	2082.18	-922.711	2.29274e+06	4.27941e+06	363.694	86.4111	-2.53706	0.0129744	-1645.66	-199.761	two.sided	0	0.95	0.0823407	0.556854	-0.84463
KPN_01854	34	66	100	673.824	773.924	-100.101	406270	404910	134.477	66.6636	-0.74437	0.459269	-368.543	168.342	two.sided	0	0.95	0.669859	0.870658	-0.199822
KPN_01855	34	66	100	386.118	449.652	-63.5339	142140	140481	79.4297	66.4169	-0.799875	0.426635	-222.102	95.0341	two.sided	0	0.95	0.669859	0.858704	-0.219767
KPN_01856	34	66	100	344.088	401.879	-57.7906	115989	113247	71.6051	66.0601	-0.807073	0.422521	-200.752	85.1712	two.sided	0	0.95	0.669859	0.856199	-0.223982
KPN_01857	34	66	100	662.118	768.576	-106.458	414755	411822	135.788	66.5532	-0.784002	0.435821	-377.526	164.61	two.sided	0	0.95	0.669859	0.861487	-0.2151
KPN_01858	34	66	100	402	469.712	-67.7121	154895	149703	82.6073	65.764	-0.819687	0.415356	-232.654	97.2298	two.sided	0	0.95	0.669859	0.855843	-0.224581
KPN_01859	34	66	100	452.353	518.561	-66.2077	182328	185209	90.3812	67.2276	-0.732538	0.466387	-246.598	114.183	two.sided	0	0.95	0.670609	0.872324	-0.197064
KPN_01860	34	66	100	525.912	557.606	-31.6943	167400	200725	89.2458	72.3456	-0.355135	0.723522	-209.588	146.199	two.sided	0	0.95	0.830704	0.94316	-0.0844255
KPN_01861	34	66	100	189.676	208.742	-19.066	29035.3	30502.4	36.2786	68.2367	-0.525542	0.60091	-91.4543	53.3224	two.sided	0	0.95	0.752216	0.908663	-0.138183
KPN_01862	34	66	100	434.471	454.045	-19.5749	85002.6	64394.8	58.9555	59.2052	-0.332028	0.741041	-137.536	98.3863	two.sided	0	0.95	0.841717	0.956888	-0.0635782
KPN_01863	34	66	100	100.294	111.136	-10.8422	7798.27	8108.73	18.7675	67.9272	-0.577713	0.565368	-48.293	26.6085	two.sided	0	0.95	0.726322	0.902442	-0.148094
KPN_01864	34	66	100	143.235	155.106	-11.8708	14697	16263.1	26.0514	69.8269	-0.455667	0.650043	-63.8309	40.0894	two.sided	0	0.95	0.782739	0.923467	-0.114868
KPN_01865	34	66	100	275.941	359.5	-83.5588	65192.6	46948.8	51.2716	57.9761	-1.62973	0.108581	-186.191	19.0733	two.sided	0	0.95	0.395358	0.767569	-0.381631
KPN_01866	34	66	100	365.882	492.833	-126.951	119739	87984.3	69.6766	58.4591	-1.822	0.0735711	-266.4	12.4985	two.sided	0	0.95	0.295024	0.742406	-0.42972
KPN_01867	34	66	100	994.412	1399.85	-405.437	892379	694519	191.754	59.8793	-2.11436	0.038657	-789.017	-21.8564	two.sided	0	0.95	0.184349	0.710371	-0.493355
KPN_01868	34	66	100	387.853	423.273	-35.4198	100501	115360	68.5842	70.9674	-0.516442	0.607151	-172.174	101.334	two.sided	0	0.95	0.756386	0.916319	-0.126078
KPN_01869	34	66	100	317.412	367.894	-50.4822	93307.3	92000.9	64.3295	66.3474	-0.784744	0.435397	-178.908	77.9433	two.sided	0	0.95	0.669859	0.862781	-0.212934
KPN_01870	34	66	100	412.441	482.879	-70.4376	171705	161589	86.5937	64.9972	-0.813427	0.418943	-243.377	102.502	two.sided	0	0.95	0.669859	0.85413	-0.227473
KPN_01871	34	66	100	200.382	231.015	-30.6328	36019.3	36525.2	40.1597	67.176	-0.762775	0.448268	-110.788	49.5224	two.sided	0	0.95	0.669859	0.867399	-0.205232
KPN_01872	34	66	100	559.912	657.364	-97.4519	308253	300008	116.67	65.9672	-0.83528	0.406575	-330.393	135.489	two.sided	0	0.95	0.669859	0.851753	-0.231492
KPN_01873	34	66	100	456.853	442.485	14.3681	221910	132442	92.3767	53.8283	0.155538	0.876979	-170.85	199.586	two.sided	0	0.95	0.929695	1.03247	0.0461018
KPN_01874	34	66	100	147.647	141.182	6.46524	19520.7	12326.9	27.5846	55.0071	0.234379	0.815561	-48.8154	61.7458	two.sided	0	0.95	0.890424	1.04579	0.0645983
KPN_01875	34	66	100	548.529	564.818	-16.2888	231127	211917	100.044	64.2582	-0.162817	0.871174	-216.133	183.556	two.sided	0	0.95	0.925432	0.971161	-0.0422176
KPN_01876	34	66	100	448.676	455.606	-6.92959	112211	95787.3	68.9322	62.2897	-0.100528	0.920248	-144.71	130.851	two.sided	0	0.95	0.95621	0.98479	-0.0221114
KPN_01877	34	66	100	722.5	737.485	-14.9848	412375	303722	129.347	58.5156	-0.11585	0.908168	-273.852	243.882	two.sided	0	0.95	0.948324	0.979681	-0.0296158
KPN_01878	34	66	100	435.853	304.167	131.686	584388	37489.3	133.251	35.1977	0.988255	0.329773	-138.774	402.147	two.sided	0	0.95	0.669859	1.43294	0.518979
KPN_01879	34	66	100	489.353	586.697	-97.344	169712	133839	83.7818	60.2143	-1.16187	0.249871	-264.92	70.2323	two.sided	0	0.95	0.669859	0.834081	-0.26174
KPN_01880	34	66	100	1880.12	2164.55	-284.428	2.21957e+06	1.15209e+06	287.641	51.1508	-0.988829	0.327402	-861.85	292.994	two.sided	0	0.95	0.669859	0.868597	-0.203241
KPN_01881	34	66	100	865.441	1019.36	-153.922	615544	184315	144.558	43.4412	-1.06478	0.292857	-445.365	137.52	two.sided	0	0.95	0.669859	0.849001	-0.236161
KPN_01882	34	66	100	363.088	423.333	-60.2451	91895.7	38384.6	57.3097	47.6105	-1.05122	0.298464	-175.498	55.0081	two.sided	0	0.95	0.669859	0.857689	-0.221474
KPN_01883	34	66	100	392.706	402.045	-9.33957	114621	34447.6	62.3951	43.4801	-0.149684	0.881706	-135.131	116.452	two.sided	0	0.95	0.932634	0.97677	-0.0339094
KPN_01884	34	66	100	410.265	462.833	-52.5686	79011.8	74789.6	58.7967	65.1634	-0.894074	0.374573	-169.988	64.8509	two.sided	0	0.95	0.669859	0.88642	-0.173938
KPN_01885	34	66	100	690.441	809.455	-119.013	479512	458796	145.103	65.4728	-0.820202	0.415077	-408.764	170.737	two.sided	0	0.95	0.669859	0.852971	-0.229432
KPN_01886	34	66	100	393.559	459.318	-65.7594	149107	146999	81.3188	66.3434	-0.808661	0.4216	-228.102	96.5832	two.sided	0	0.95	0.669859	0.856833	-0.222915
KPN_01887	34	66	100	285.147	334.227	-49.0802	81339.6	78222	59.8124	65.6196	-0.820569	0.414863	-168.512	70.352	two.sided	0	0.95	0.669859	0.853153	-0.229123
KPN_01888	34	66	100	366.765	289.864	76.9011	34386.2	45023.4	41.1526	75.1688	1.86868	0.0655631	-5.076	158.878	two.sided	0	0.95	0.270226	1.2653	0.33948
KPN_01889	34	66	100	330.029	420.394	-90.3645	112297	86976.1	67.9755	59.7574	-1.32937	0.188779	-226.347	45.618	two.sided	0	0.95	0.581937	0.785048	-0.349147
KPN_01890	34	66	100	630.029	744.318	-114.289	409077	382917	133.542	64.8441	-0.855827	0.395245	-381.003	152.425	two.sided	0	0.95	0.669859	0.846452	-0.2405
KPN_01891	34	66	100	554.618	661.848	-107.231	317000	289065	117.061	64.1042	-0.916024	0.363087	-341.08	126.618	two.sided	0	0.95	0.669859	0.837983	-0.255007
KPN_01892	34	66	100	654.559	773.985	-119.426	411534	393459	134.408	65.4511	-0.888535	0.377507	-387.822	148.97	two.sided	0	0.95	0.669859	0.8457	-0.241782
KPN_01893	34	66	100	78.3529	96.3636	-18.0107	6343.57	5820.11	16.5759	64.2765	-1.08656	0.281289	-51.122	15.1006	two.sided	0	0.95	0.669859	0.813097	-0.298501
KPN_01894	34	66	100	118.941	143.561	-24.6194	14608.2	12782	24.9664	62.96	-0.986102	0.327857	-74.5114	25.2726	two.sided	0	0.95	0.669859	0.828508	-0.271412
KPN_01895	34	66	100	191.265	121.985	69.2799	8004.44	5504.91	17.8559	56.8991	3.87995	0.000273798	33.5227	105.037	two.sided	0	0.95	0.00473214	1.56794	0.648869
KPN_01896	34	66	100	287	313.879	-26.8788	48554.6	50590.8	46.8466	67.9887	-0.573762	0.568022	-120.36	66.6024	two.sided	0	0.95	0.728122	0.914366	-0.129157
KPN_01897	34	66	100	367.147	424.682	-57.5348	126080	124213	74.768	66.3236	-0.769511	0.444322	-206.8	91.7307	two.sided	0	0.95	0.669859	0.864523	-0.210024
KPN_01898	34	66	100	323.676	370.606	-46.9296	92426.3	93695.8	64.3277	67.167	-0.729539	0.468209	-175.322	81.4632	two.sided	0	0.95	0.671602	0.873371	-0.195334
KPN_01899	34	66	100	383.147	441.409	-58.262	133652	132746	77.0859	66.562	-0.755806	0.452432	-212.145	95.6207	two.sided	0	0.95	0.669859	0.868009	-0.204218
KPN_01900	34	66	100	207.441	242.545	-35.1043	40903.6	40041.9	42.5411	66.1369	-0.825186	0.412233	-120.037	49.8284	two.sided	0	0.95	0.669859	0.855267	-0.225553
KPN_01901	34	66	100	380.735	445.621	-64.8859	136775	135267	77.9249	66.4358	-0.832673	0.408013	-220.449	90.6771	two.sided	0	0.95	0.669859	0.854392	-0.22703
KPN_01902	34	66	100	451.059	532.561	-81.5018	203356	198005	94.7689	65.9802	-0.860006	0.3929	-270.715	107.711	two.sided	0	0.95	0.669859	0.846962	-0.23963
KPN_01903	34	66	100	412.353	478.97	-66.6168	162964	159057	84.8705	66.05	-0.784922	0.435306	-236.064	102.83	two.sided	0	0.95	0.669859	0.860917	-0.216055
KPN_01904	34	66	100	235.147	265.561	-30.4135	44033.8	46210.5	44.6685	68.2051	-0.680873	0.498257	-119.543	58.7161	two.sided	0	0.95	0.684119	0.885474	-0.175478
KPN_01905	34	66	100	402.471	444.606	-42.1355	99388.3	103327	66.9981	67.9218	-0.628906	0.53152	-175.831	91.5599	two.sided	0	0.95	0.703971	0.90523	-0.143644
KPN_01906	34	66	100	914.206	807.742	106.463	104380	193094	77.4317	86.1468	1.37493	0.172717	-47.4618	260.389	two.sided	0	0.95	0.55417	1.1318	0.178624
KPN_01907	34	66	100	205.882	133.985	71.8975	8473.62	2248.82	16.8314	42.2392	4.27162	0.000107887	37.936	105.859	two.sided	0	0.95	0.00258849	1.53661	0.61975
KPN_01908	34	66	100	908.294	511.182	397.112	877776	166879	168.361	39.5877	2.3587	0.0233663	56.7317	737.493	two.sided	0	0.95	0.129113	1.77685	0.829323
KPN_01909	34	66	100	1304.09	1080.32	223.77	260730	536102	125.663	89.152	1.78071	0.0783663	-25.9147	473.455	two.sided	0	0.95	0.311841	1.20713	0.271585
KPN_01910	34	66	100	759	825.788	-66.7879	381958	425781	132.986	70.0547	-0.502217	0.61709	-332.016	198.441	two.sided	0	0.95	0.76272	0.919122	-0.121671
KPN_01911	34	66	100	293.941	240.348	53.5927	33394.7	2175.65	31.8616	35.2321	1.68205	0.101404	-11.0746	118.26	two.sided	0	0.95	0.375825	1.22298	0.2904
KPN_01912	34	66	100	498.941	567.515	-68.574	141333	55082.5	70.6502	46.627	-0.970613	0.336749	-210.734	73.5859	two.sided	0	0.95	0.669859	0.879168	-0.185789
KPN_01913	34	66	100	568.118	720.212	-152.094	112830	126495	72.3542	70.2318	-2.10208	0.0391335	-296.392	-7.79689	two.sided	0	0.95	0.185983	0.78882	-0.342232
KPN_01914	34	66	100	253.441	301.879	-48.4376	46357.2	38237.5	44.0772	61.3768	-1.09893	0.276093	-136.565	39.6893	two.sided	0	0.95	0.669859	0.839546	-0.252318
KPN_01915	34	66	100	244.118	263.545	-19.4278	30367.7	34033	37.5343	70.2203	-0.517602	0.606363	-94.2834	55.4278	two.sided	0	0.95	0.755717	0.926283	-0.110475
KPN_01916	34	66	100	243.441	248.409	-4.96791	14407.5	19119.7	26.7104	75.604	-0.185992	0.852949	-58.1707	48.2349	two.sided	0	0.95	0.914308	0.980001	-0.0291448
KPN_01917	34	66	100	217.412	207.197	10.2148	3362.92	4018.47	12.641	72.2358	0.808068	0.421705	-14.9832	35.4128	two.sided	0	0.95	0.669859	1.0493	0.0694271
KPN_01918	34	66	100	1434.29	1082.05	352.249	187847	77975.2	81.8923	47.5192	4.30136	8.39552e-05	187.55	516.947	two.sided	0	0.95	0.00217421	1.32554	0.40658
KPN_01919	34	66	100	792.735	732.121	60.6141	397386	255628	124.744	55.4062	0.485909	0.628948	-189.337	310.565	two.sided	0	0.95	0.771127	1.08279	0.114757
KPN_01920	34	66	100	365.324	380.53	-15.2068	60810	70971.2	53.515	71.4903	-0.284159	0.77711	-121.9	91.4863	two.sided	0	0.95	0.863084	0.960038	-0.0588367
KPN_01921	34	66	100	90	77.303	12.697	2700.97	3520.68	11.5232	75.0239	1.10186	0.274044	-10.2583	35.6522	two.sided	0	0.95	0.669859	1.16425	0.2194
KPN_01922	34	66	100	166.853	132.697	34.156	7101.1	6990.77	17.7419	66.3018	1.92515	0.0585015	-1.26395	69.5759	two.sided	0	0.95	0.247765	1.2574	0.330442
KPN_01923	34	66	100	76	61.8788	14.1212	5096.61	2151.99	13.5095	47.77	1.04528	0.301153	-13.0448	41.2872	two.sided	0	0.95	0.669859	1.22821	0.296554
KPN_01924	34	66	100	867.5	1017.94	-150.439	434463	113577	120.413	42.0991	-1.24937	0.218433	-393.425	92.546	two.sided	0	0.95	0.639873	0.852212	-0.230716
KPN_01925	34	66	100	362.882	486.394	-123.512	87352.3	43032.4	56.7556	50.2323	-2.1762	0.0342689	-237.495	-9.52776	two.sided	0	0.95	0.169708	0.746067	-0.422623
KPN_01926	34	66	100	398.059	493.591	-95.5321	124370	92403.9	71.1196	58.7277	-1.34326	0.184356	-237.856	46.7918	two.sided	0	0.95	0.574796	0.806455	-0.310334
KPN_01927	34	66	100	460.647	588.182	-127.535	142278	81595.2	73.6271	53.0291	-1.73217	0.0890563	-275.21	20.1405	two.sided	0	0.95	0.341536	0.783171	-0.3526
KPN_01928	34	66	100	608.882	794.955	-186.072	193051	58834.1	81.0519	43.6292	-2.29572	0.0265573	-349.461	-22.6837	two.sided	0	0.95	0.140807	0.765934	-0.384709
KPN_01929	34	66	100	697.118	736.394	-39.2763	233527	261063	104.038	70.1431	-0.377518	0.706929	-246.767	168.214	two.sided	0	0.95	0.81948	0.946664	-0.0790756
KPN_01930	34	66	100	592.706	679.106	-86.4002	291718	283113	113.444	65.8848	-0.761611	0.44901	-312.906	140.105	two.sided	0	0.95	0.669859	0.872774	-0.196321
KPN_01931	34	66	100	414.029	482.47	-68.4403	161472	157129	84.4389	65.9626	-0.81053	0.42055	-237.03	100.149	two.sided	0	0.95	0.669859	0.858146	-0.220705
KPN_01932	34	66	100	52.1765	60.3939	-8.21747	2451.66	2444.52	10.4473	66.6764	-0.786564	0.434324	-29.0722	12.6373	two.sided	0	0.95	0.669859	0.863936	-0.211004
KPN_01933	34	66	100	54.7941	60.7273	-5.93316	2111.87	2397.34	9.92154	70.6202	-0.598007	0.551748	-25.718	13.8517	two.sided	0	0.95	0.716816	0.902298	-0.148324
KPN_01934	34	66	100	1039.21	1045.71	-6.50624	299599	405833	122.314	76.2699	-0.0531929	0.957717	-250.102	237.089	two.sided	0	0.95	0.978725	0.993778	-0.00900424
KPN_01935	34	66	100	290.294	300.379	-10.0847	30572.8	36114.1	38.0313	71.8708	-0.265167	0.79164	-85.9011	65.7317	two.sided	0	0.95	0.87333	0.966427	-0.0492676
KPN_01936	34	66	100	486.706	555.015	-68.3093	203616	210951	95.838	67.8174	-0.712758	0.478441	-259.56	122.942	two.sided	0	0.95	0.674075	0.876924	-0.189477
KPN_01937	34	66	100	434.765	426.621	8.14349	56807	83818.2	54.2288	79.0465	0.150169	0.881014	-99.7953	116.082	two.sided	0	0.95	0.932634	1.01909	0.0272791
KPN_01938	34	66	100	399.706	434.379	-34.6729	103975	115996	69.3946	70.0792	-0.499648	0.618888	-173.073	103.728	two.sided	0	0.95	0.76385	0.920178	-0.120015
KPN_01939	34	66	100	672.882	548.394	124.488	88326.1	56549.3	58.7761	55.3034	2.11801	0.038683	6.71292	242.264	two.sided	0	0.95	0.184349	1.22701	0.295142
KPN_01940	34	66	100	317.206	305.045	12.1604	31096.3	44330.4	39.828	77.9296	0.305324	0.760934	-67.1321	91.453	two.sided	0	0.95	0.854659	1.03986	0.0563953
KPN_01941	34	66	100	446.471	494.606	-48.1355	132289	140893	77.6247	68.6531	-0.620105	0.537241	-203.006	106.736	two.sided	0	0.95	0.705737	0.902679	-0.147715
KPN_01942	34	66	100	521.059	539.955	-18.8957	88416.4	91034.1	63.0855	67.6309	-0.299525	0.765458	-144.793	107.002	two.sided	0	0.95	0.85592	0.965005	-0.0513917
KPN_01943	34	66	100	340.029	360.621	-20.5918	18691.2	17176.9	28.4605	64.3226	-0.723523	0.471982	-77.4426	36.259	two.sided	0	0.95	0.672239	0.942899	-0.0848247
KPN_01944	34	66	100	1126.21	961.561	164.645	126452	171785	79.5108	76.3634	2.07073	0.0417638	6.2979	322.993	two.sided	0	0.95	0.195615	1.17123	0.228021
KPN_01945	34	66	100	505.941	566.697	-60.7558	147013	140907	80.3671	65.523	-0.755978	0.452372	-221.236	99.7242	two.sided	0	0.95	0.669859	0.89279	-0.163608
KPN_01946	34	66	100	719.647	831.636	-111.989	275731	209957	106.259	59.3322	-1.05393	0.296187	-324.587	100.609	two.sided	0	0.95	0.669859	0.865339	-0.208663
KPN_01947	34	66	100	678.353	980.652	-302.299	272480	107781	98.22	46.8319	-3.07777	0.00348045	-499.91	-104.687	two.sided	0	0.95	0.0326264	0.691737	-0.531704
KPN_01948	34	66	100	331.971	357.288	-25.3173	70921.4	81378.4	57.6101	70.9565	-0.439459	0.661665	-140.19	89.5553	two.sided	0	0.95	0.791449	0.92914	-0.106032
KPN_01949	34	66	100	275.088	298.53	-23.4421	52308	57937.1	49.1559	69.8563	-0.476892	0.634928	-121.484	74.5999	two.sided	0	0.95	0.775312	0.921475	-0.117983
KPN_01950	34	66	100	564.647	493.97	70.6774	134299	91428.8	73.0429	56.667	0.967614	0.337349	-75.6072	216.962	two.sided	0	0.95	0.669859	1.14308	0.192927
KPN_01951	34	66	100	1116.97	1181.68	-64.7112	713082	839953	183.574	71.7815	-0.352507	0.725491	-430.679	301.257	two.sided	0	0.95	0.832044	0.945238	-0.0812504
KPN_01952	34	66	100	709.5	672.152	37.3485	52412	76994.4	52.0395	78.9041	0.717695	0.475065	-66.2355	140.932	two.sided	0	0.95	0.673054	1.05557	0.0780162
KPN_01953	34	66	100	132.647	140.061	-7.41355	8059.14	9819.35	19.6421	72.8549	-0.377432	0.70695	-46.5615	31.7344	two.sided	0	0.95	0.81948	0.947069	-0.0784585
KPN_01954	34	66	100	352.706	296.682	56.0241	80876.8	31060.8	53.3793	46.4268	1.04955	0.299359	-51.3962	163.444	two.sided	0	0.95	0.669859	1.18884	0.249549
KPN_01955	34	66	100	139.824	113.333	26.4902	2315.85	2207.18	10.0775	65.3605	2.62866	0.0106739	6.36622	46.6142	two.sided	0	0.95	0.0711763	1.23374	0.303035
KPN_01956	34	66	100	218.676	215.045	3.63102	9701.68	12615.1	21.8284	74.9447	0.166343	0.868335	-39.854	47.116	two.sided	0	0.95	0.92376	1.01688	0.0241564
KPN_01957	34	66	100	493.853	553.833	-59.9804	192180	203250	93.4446	68.4402	-0.641882	0.523094	-246.424	126.464	two.sided	0	0.95	0.699392	0.8917	-0.16537
KPN_01958	34	66	100	999.588	595.167	404.422	514605	65275.8	126.982	37.3727	3.18487	0.00291907	147.218	661.625	two.sided	0	0.95	0.0279978	1.67951	0.74804
KPN_01959	34	66	100	714.382	590.727	123.655	54417.5	87250.4	54.0601	81.7221	2.28736	0.0247599	16.1069	231.203	two.sided	0	0.95	0.133451	1.20933	0.274204
KPN_01960	34	66	100	70.5588	73.3485	-2.78966	1877.22	2136.26	9.35842	70.6975	-0.298091	0.766508	-21.4512	15.8719	two.sided	0	0.95	0.856171	0.961967	-0.0559407
KPN_01961	34	66	100	650.706	698.667	-47.9608	208422	231973	98.2079	70.0063	-0.48836	0.626821	-243.83	147.908	two.sided	0	0.95	0.769477	0.931354	-0.102599
KPN_01962	34	66	100	182.5	131.197	51.303	3171.89	4562.5	12.7444	78.2206	4.02553	0.000130476	25.932	76.6741	two.sided	0	0.95	0.00293338	1.39104	0.476162
KPN_01963	34	66	100	281.176	233.227	47.9492	8590.94	20855.4	23.8467	93.1707	2.01073	0.0472448	0.595497	95.3029	two.sided	0	0.95	0.21225	1.20559	0.269739
KPN_01964	34	66	100	512.176	298.606	213.57	177141	41657	76.4276	41.1731	2.79441	0.00785926	59.2414	367.899	two.sided	0	0.95	0.0578839	1.71522	0.778398
KPN_01965	34	66	100	399.412	298.091	101.321	14594.2	40790.7	32.3617	95.7084	3.13089	0.00231155	37.0808	165.561	two.sided	0	0.95	0.0235933	1.3399	0.422124
KPN_01966	34	66	100	1082.59	1051.7	30.8913	439240	636584	150.213	78.4651	0.205649	0.837597	-268.132	329.915	two.sided	0	0.95	0.90478	1.02937	0.0417655
KPN_01967	34	66	100	564.618	520.97	43.648	94528.9	148430	70.9169	81.0542	0.61548	0.539962	-97.453	184.749	two.sided	0	0.95	0.70752	1.08378	0.116075
KPN_01968	34	66	100	357.735	330.833	26.902	30859.5	50075.3	40.8209	82.1037	0.659024	0.511725	-54.3024	108.106	two.sided	0	0.95	0.691142	1.08132	0.112788
KPN_01969	34	66	100	376.412	359.955	16.4572	37614.4	59487.6	44.8066	81.2839	0.367294	0.714354	-72.6892	105.604	two.sided	0	0.95	0.825112	1.04572	0.064497
KPN_01970	34	66	100	376.412	377.758	-1.34581	23352.4	30249.5	33.8402	74.8216	-0.0397696	0.968383	-68.7616	66.07	two.sided	0	0.95	0.983173	0.996437	-0.00514897
KPN_01971	34	66	100	113.147	124.167	-11.0196	9096.55	10165.9	20.5323	70.1331	-0.536697	0.593176	-51.9686	29.9294	two.sided	0	0.95	0.746764	0.911251	-0.134079
KPN_01972	34	66	100	943.441	1180.64	-237.195	548051	102294	132.925	39.466	-1.78443	0.0820432	-505.96	31.5694	two.sided	0	0.95	0.32178	0.799095	-0.32356
KPN_01973	34	66	100	740.941	467.364	273.578	281413	5911.43	91.4681	33.7161	2.99096	0.00516713	87.6343	459.521	two.sided	0	0.95	0.0425263	1.58536	0.664814
KPN_01974	34	66	100	497.706	461	36.7059	41229.1	75466	48.5391	85.8307	0.756212	0.451592	-59.7894	133.201	two.sided	0	0.95	0.669859	1.07962	0.110527
KPN_01975	34	66	100	1640	1127.18	512.818	593048	64127.9	135.699	36.7211	3.77908	0.000559791	237.795	787.841	two.sided	0	0.95	0.0081761	1.45496	0.540976
KPN_01976	34	66	100	526.971	400.303	126.668	12334	28786.3	28.2652	92.31	4.4814	2.1242e-05	70.533	182.802	two.sided	0	0.95	0.000917832	1.31643	0.39663
KPN_01977	34	66	100	205.206	246	-40.7941	9223.08	8332.06	19.9377	63.8426	-2.04608	0.0448718	-80.6261	-0.962169	two.sided	0	0.95	0.204807	0.83417	-0.261586
KPN_01978	34	66	100	629.588	612.5	17.0882	87789.2	121002	66.4485	76.834	0.257165	0.797739	-115.232	149.409	two.sided	0	0.95	0.878377	1.0279	0.0396987
KPN_01979	34	66	100	1612.35	1248.17	364.186	2.29226e+06	2.03424e+06	313.435	63.3481	1.16192	0.249627	-262.096	990.468	two.sided	0	0.95	0.669859	1.29178	0.369357
KPN_01980	34	66	100	537.941	570.591	-32.6497	170489	206555	90.2442	72.6748	-0.361793	0.718556	-212.52	147.22	two.sided	0	0.95	0.828257	0.942779	-0.0850083
KPN_01981	34	66	100	841.118	690.561	150.557	336613	249429	116.96	58.6627	1.28725	0.203062	-83.5074	384.621	two.sided	0	0.95	0.607545	1.21802	0.28454
KPN_01982	34	66	100	109.147	108.5	0.647059	4187.1	5261.18	14.2431	73.841	0.0454298	0.963887	-27.7339	29.028	two.sided	0	0.95	0.981285	1.00596	0.00857821
KPN_01983	34	66	100	411.853	450.485	-38.6319	96533.2	106058	66.6794	69.6056	-0.579368	0.564212	-171.633	94.3693	two.sided	0	0.95	0.725522	0.914244	-0.129349
KPN_01984	34	66	100	994.794	1100.2	-105.403	489753	410062	143.588	61.7725	-0.734063	0.465687	-392.453	181.647	two.sided	0	0.95	0.670161	0.904196	-0.145292
KPN_01985	34	66	100	573.235	307.424	265.811	634865	21862.6	137.854	34.1758	1.92821	0.0621712	-14.2891	545.911	two.sided	0	0.95	0.259756	1.86464	0.898897
KPN_01986	34	66	100	736.912	640.47	96.4421	195465	21034.3	77.8953	36.7029	1.2381	0.223541	-61.4319	254.316	two.sided	0	0.95	0.648606	1.15058	0.202362
KPN_01987	34	66	100	157.765	176.258	-18.4929	6904.31	1993.79	15.2734	43.0648	-1.21079	0.232579	-49.2933	12.3075	two.sided	0	0.95	0.66369	0.89508	-0.159911
KPN_01988	34	66	100	327.471	368.212	-40.7415	29913.7	27535.3	36.0141	64.3688	-1.13127	0.262141	-112.68	31.197	two.sided	0	0.95	0.669859	0.889353	-0.169172
KPN_01989	34	66	100	560.059	568.318	-8.25936	160416	145081	83.1643	63.8739	-0.0993138	0.9212	-174.405	157.887	two.sided	0	0.95	0.956815	0.985467	-0.0211205
KPN_01990	34	66	100	631.765	303.5	328.265	162146	7491.42	69.8749	34.5796	4.69789	4.07865e-05	186.349	470.18	two.sided	0	0.95	0.0013913	2.0816	1.05769
KPN_01991	34	66	100	407.029	354.152	52.8779	19789.6	40541.1	34.5877	89.0524	1.52881	0.129856	-15.8465	121.602	two.sided	0	0.95	0.448273	1.14931	0.200766
KPN_01992	34	66	100	814.265	354.803	459.462	534607	15487.8	126.327	33.9885	3.63709	0.000904058	202.732	716.191	two.sided	0	0.95	0.0117355	2.29498	1.19848
KPN_01993	34	66	100	502.471	416.348	86.1221	34649.8	52108.3	42.528	79.6631	2.02507	0.0462101	1.48316	170.761	two.sided	0	0.95	0.209707	1.20685	0.271248
KPN_01994	34	66	100	1754.88	2231.05	-476.163	3.7393e+06	5.62956e+06	441.9	79.6987	-1.07753	0.284492	-1355.62	403.298	two.sided	0	0.95	0.669859	0.786574	-0.346346
KPN_01995	34	66	100	657.941	592.53	65.4109	102485	170667	74.834	82.923	0.87408	0.384599	-83.433	214.255	two.sided	0	0.95	0.669859	1.11039	0.15107
KPN_01996	34	66	100	816.941	611.303	205.638	50814.1	72275.9	50.8883	77.856	4.04097	0.000124007	104.324	306.952	two.sided	0	0.95	0.0028833	1.33639	0.418344
KPN_01997	34	66	100	521.265	523.061	-1.7959	82995.5	117366	64.9563	77.6674	-0.0276478	0.978014	-131.123	127.531	two.sided	0	0.95	0.986384	0.996567	-0.00496194
KPN_01998	34	66	100	603.618	599.894	3.72371	215251	220690	98.3601	67.5043	0.0378579	0.969913	-192.577	200.024	two.sided	0	0.95	0.983501	1.00621	0.00892753
KPN_01999	34	66	100	1675.62	1371.92	303.693	2.24552e+06	779202	279.017	45.1206	1.08844	0.282181	-258.235	865.622	two.sided	0	0.95	0.669859	1.22136	0.288492
KPN_02000	34	66	100	517.618	452.47	65.148	35329.1	8613.33	34.1994	41.4777	1.90495	0.0637365	-3.8949	134.191	two.sided	0	0.95	0.264803	1.14398	0.194066
KPN_02001	34	66	100	751.912	769.53	-17.6185	149114	166909	83.1543	70.1826	-0.211878	0.832817	-183.457	148.22	two.sided	0	0.95	0.901494	0.977105	-0.0334148
KPN_02002	34	66	100	126.706	140.394	-13.6881	11814.9	13089.5	23.3629	69.8635	-0.585889	0.559838	-60.2854	32.9093	two.sided	0	0.95	0.72172	0.902503	-0.147997
KPN_02003	34	66	100	45.6765	39.8636	5.81283	543.195	1084.7	5.69309	88.3497	1.02103	0.310026	-5.50036	17.126	two.sided	0	0.95	0.669859	1.14582	0.196378
KPN_02004	34	66	100	365.824	298.318	67.5053	14555.2	39253	31.9818	95.1493	2.11074	0.0374167	4.01472	130.996	two.sided	0	0.95	0.179802	1.22629	0.294296
KPN_02008	34	66	100	298.441	354.697	-56.2558	90575.6	83949.4	62.7371	64.5632	-0.89669	0.373216	-181.567	69.055	two.sided	0	0.95	0.669859	0.841398	-0.24914
KPN_02009	34	66	100	380.971	444.652	-63.6809	137785	129114	77.5163	64.8752	-0.821517	0.414361	-218.497	91.1354	two.sided	0	0.95	0.669859	0.856785	-0.222995
KPN_02010	34	66	100	431.618	474.409	-42.7914	127137	134155	75.9735	68.3711	-0.563242	0.575113	-194.379	108.796	two.sided	0	0.95	0.734111	0.909801	-0.136378
KPN_02011	34	66	100	214.441	245.03	-30.5891	40916.3	41043	42.7234	66.8539	-0.715981	0.476496	-115.869	54.6905	two.sided	0	0.95	0.673194	0.875162	-0.192378
KPN_02012	34	66	100	260.882	276.379	-15.4964	42183.5	48742.9	44.4884	71.1759	-0.348325	0.728624	-104.2	73.2072	two.sided	0	0.95	0.833793	0.94393	-0.0832475
KPN_02013	34	66	100	99.4412	100.288	-0.846702	5355.71	6866.49	16.1728	74.4894	-0.0523536	0.958387	-33.0681	31.3747	two.sided	0	0.95	0.978725	0.991557	-0.012232
KPN_02014	34	66	100	860.324	622.97	237.354	395722	62931.4	112.216	38.4973	2.11515	0.0409436	10.2811	464.427	two.sided	0	0.95	0.192643	1.381	0.465717
KPN_02015	34	66	100	324.206	308.03	16.1756	38964.1	54666.9	44.433	77.4108	0.364044	0.716817	-72.2943	104.645	two.sided	0	0.95	0.827536	1.05251	0.073838
KPN_02016	34	66	100	333.059	337.318	-4.25936	60351.1	72098.4	53.5484	72.2282	-0.0795422	0.936821	-111	102.482	two.sided	0	0.95	0.96569	0.987373	-0.0183331
KPN_02017	34	66	100	169.882	186.197	-16.3146	19694.8	21574.9	30.1023	69.5157	-0.541972	0.589571	-76.3592	43.73	two.sided	0	0.95	0.745774	0.91238	-0.132294
KPN_02018	34	66	100	274.441	283.242	-8.80125	40122.1	49850.9	43.9929	73.4805	-0.200061	0.841986	-96.4694	78.8669	two.sided	0	0.95	0.907406	0.968927	-0.0455404
KPN_02019	34	66	100	715.794	787.682	-71.8877	379137	408136	131.662	68.9793	-0.546	0.586827	-334.548	190.773	two.sided	0	0.95	0.7443	0.908735	-0.138068
KPN_02020	34	66	100	396.029	454.955	-58.9251	144270	144237	80.1788	66.7559	-0.734922	0.464961	-218.973	101.123	two.sided	0	0.95	0.669859	0.870481	-0.200115
KPN_02021	34	66	100	390.853	450.848	-59.9955	138769	141169	78.8694	67.2713	-0.760695	0.449497	-217.408	97.4167	two.sided	0	0.95	0.669859	0.866927	-0.206017
KPN_02022	34	66	100	404.235	463.803	-59.5677	145386	149253	80.8547	67.5431	-0.736726	0.46384	-220.93	101.795	two.sided	0	0.95	0.669859	0.871567	-0.198317
KPN_02023	34	66	100	417.147	465.091	-47.9439	134240	144176	78.3118	68.909	-0.612218	0.542409	-204.175	108.288	two.sided	0	0.95	0.709422	0.896915	-0.156957
KPN_02024	34	66	100	527.382	323.591	203.791	166323	17910.4	71.8556	36.7055	2.83612	0.00738753	58.1586	349.424	two.sided	0	0.95	0.055035	1.62978	0.704678
KPN_02025	34	66	100	246.706	281.712	-35.0062	27625.3	19556.5	33.2989	57.5709	-1.05127	0.297527	-101.672	31.6594	two.sided	0	0.95	0.669859	0.875738	-0.19143
KPN_02026	34	66	100	596.088	697.364	-101.275	347722	334354	123.665	65.6161	-0.818948	0.41578	-348.208	145.657	two.sided	0	0.95	0.669859	0.854774	-0.226385
KPN_02027	34	66	100	405.265	457.545	-52.2807	125783	122113	74.4962	65.8944	-0.701791	0.485281	-201.022	96.4601	two.sided	0	0.95	0.677007	0.885736	-0.175051
KPN_02028	34	66	100	395.676	489.985	-94.3084	161365	137738	82.6618	62.2878	-1.14089	0.258282	-259.532	70.9151	two.sided	0	0.95	0.669859	0.807528	-0.308416
KPN_02029	34	66	100	354.765	432.939	-78.1747	129757	116964	74.7567	63.7814	-1.04572	0.299637	-227.528	71.1788	two.sided	0	0.95	0.669859	0.819433	-0.287303
KPN_02030	34	66	100	130.353	163.97	-33.6168	17530.8	16897.8	27.7784	65.6865	-1.21018	0.230548	-89.083	21.8495	two.sided	0	0.95	0.659708	0.794982	-0.331006
KPN_02031	34	66	100	410.559	474	-63.4412	158110	152446	83.427	65.695	-0.76044	0.449713	-230.023	103.141	two.sided	0	0.95	0.669859	0.866158	-0.207298
KPN_02032	34	66	100	568.559	667.576	-99.0169	325279	309778	119.418	65.3384	-0.829164	0.410031	-337.487	139.454	two.sided	0	0.95	0.669859	0.851677	-0.231622
[truncated: 3,186 more rows]
