# Supplementary material for: Genome-scale metabolic modeling reveals increased reliance on valine catabolism in clinical isolates of Klebsiella pneumoniae
Source: NPJ Syst Biol Appl. 2022 Oct 28;8:41. doi: 10.1038/s41540-022-00252-7 (PMC9616910; doi:10.1038/s41540-022-00252-7)
Supplement: Supplementary file 5 — Supplementary Table 4 [file 41540_2022_252_MOESM5_ESM.xlsx]

## Sheet: Sheet1
SRR ID	Strain Type	Net Import (across VALtex, VALt2rpp, and EX_val__L_e)
SRR8603247	clinical	5.7906
SRR8603248	clinical	5.7906
SRR1720519	clinical	13.1365
SRR1720518	clinical	8.45736
SRR1720517	clinical	8.58598
SRR1720516	clinical	8.45736
SRR1720515	clinical	7.85636
SRR1720514	clinical	9.14879
SRR1720513	clinical	3.1649			Average Net Clinical Strain Import	8.95857
SRR1720512	clinical	8.45736
SRR1720511	clinical	7.85636
SRR1720510	clinical	3.58664
SRR1720509	clinical	9.03148
SRR1720508	clinical	8.45736
SRR1720507	clinical	10.9201
SRR1720506	clinical	8.45736
SRR1720505	clinical	8.45736
SRR1720504	clinical	7.85636
SRR1720503	clinical	8.45114
SRR1720502	clinical	11.2783
SRR1720501	clinical	6.36031
SRR1720500	clinical	16.0081
SRR1720499	clinical	7.84861
SRR1720498	clinical	9.03491
SRR1720497	clinical	13.412
SRR1720496	clinical	6.86284
SRR1720495	clinical	12.055
SRR1720494	clinical	10.2942
SRR1720493	clinical	6.65003
SRR1720492	clinical	9.81636
SRR1720491	clinical	8.61377
SRR1720490	clinical	9.20703
SRR1720489	clinical	9.2176
SRR1720488	clinical	8.45114
SRR1720487	clinical	11.3132
SRR1720486	clinical	9.20703
SRR1720485	clinical	9.50234
SRR1720484	clinical	8.45736
SRR1720483	clinical	13.8739
SRR8260120	laboratory	8.66762
SRR8260121	laboratory	9.59633
SRR2147296	laboratory	3.86957
SRR2147295	laboratory	Absent
SRR2147294	laboratory	Absent
SRR2147293	laboratory	Absent
SRR2147292	laboratory	Absent
SRR2147291	laboratory	Absent
SRR2147290	laboratory	Absent
SRR2147289	laboratory	Absent
SRR2147288	laboratory	Absent
SRR2147287	laboratory	Absent
SRR2147286	laboratory	Absent
SRR2147285	laboratory	Absent
SRR2147284	laboratory	4.698
SRR2147283	laboratory	5.15634
SRR2147282	laboratory	Absent
