# Supplementary material for: Genome-scale metabolic modeling reveals increased reliance on valine catabolism in clinical isolates of Klebsiella pneumoniae
Source: NPJ Syst Biol Appl. 2022 Oct 28;8:41. doi: 10.1038/s41540-022-00252-7 (PMC9616910; doi:10.1038/s41540-022-00252-7)
Supplement: Supplementary file 6 — Supplementary Table 5 [file 41540_2022_252_MOESM6_ESM.xlsx]

## Sheet: Summary
Mean Bray-Curtis dissimilarities
	clinical	laboratory
clinical	0.004	0.006
laboratory	0.006	0.001

## Sheet: all Bray-Curtis dissimilarities
	clinical_1	clinical_2	clinical_3	clinical_4	clinical_5	clinical_6	clinical_7	clinical_8	clinical_9	clinical_10	clinical_11	clinical_12	clinical_13	clinical_14	clinical_15	clinical_16	clinical_17	clinical_18	clinical_19	clinical_20	clinical_21	clinical_22	clinical_23	clinical_24	clinical_25	clinical_26	clinical_27	clinical_28	clinical_29	clinical_30	clinical_31	clinical_32	clinical_33	clinical_34	clinical_35	clinical_36	clinical_37	clinical_38	clinical_39	clinical_40	clinical_41	clinical_42	clinical_43	clinical_44	clinical_45	clinical_46	clinical_47	clinical_48	clinical_49
clinical_1	0	1.26256e-05	0.000121786	0.000132737	0.00058004	0.000582483	0.000562242	0.00049954	0.00054106	0.000467805	0.000436282	0.000533109	0.000431542	0.000912357	0.000915907	0.00654085	0.00653096	0.00653096	0.00653096	0.00668068	0.00652324	0.00639128	0.00736722	0.006953	0.00646506	0.00648006	0.00376698	0.00632753	0.00650202	0.00649301	0.00646729	0.00644378	0.00643778	0.00644473	0.00634814	0.00644197	0.00627301	0.00635536	0.00642592	0.00643415	0.00634321	0.00653151	0.00638375	0.00614061	0.00656285	0.00644375	0.00749396	0.00789157	0.00785843
clinical_2	1.26256e-05	0	0.000133117	0.000125469	0.000581631	0.000584093	0.000569617	0.000507453	0.000539475	0.000471968	0.000442582	0.000536313	0.000429875	0.000920778	0.000924329	0.00653491	0.00652513	0.00652513	0.00652513	0.00667917	0.0065173	0.00638532	0.00737282	0.00695373	0.0064702	0.00648573	0.00376693	0.00632935	0.00650332	0.00649288	0.00646717	0.00644304	0.00643704	0.00643785	0.00634483	0.00643827	0.00627623	0.00635327	0.00642914	0.00643737	0.00634646	0.00653384	0.00638574	0.00614783	0.00656248	0.00644245	0.00749267	0.00789544	0.00786062
clinical_3	0.000121786	0.000133117	0	0.000155508	0.00059143	0.00059353	0.000573424	0.000549539	0.000634984	0.000562111	0.000528582	0.000623295	0.000530686	0.000960779	0.000964337	0.00662245	0.00660436	0.00660437	0.00660436	0.00676455	0.0066138	0.0064834	0.00746404	0.00695765	0.00654953	0.00657935	0.00381994	0.00638637	0.0065497	0.00654249	0.00651677	0.00646568	0.00645968	0.00652958	0.0064469	0.00654152	0.00637109	0.00645237	0.00651813	0.00652635	0.00644511	0.00658807	0.0064781	0.00623499	0.00654861	0.00648572	0.00753601	0.00782799	0.00783797
clinical_4	0.000132737	0.000125469	0.000155508	0	0.000568985	0.000571256	0.000574043	0.000522071	0.000538393	0.000516793	0.000493326	0.000574129	0.000451168	0.000993048	0.000996599	0.00657764	0.00655977	0.00655976	0.00655976	0.00670776	0.00654519	0.00646882	0.00744305	0.0069181	0.00651136	0.00654102	0.00376619	0.00633612	0.00649924	0.00648867	0.00646296	0.0064172	0.00641119	0.00637811	0.00636227	0.00645702	0.00631672	0.00636954	0.00646605	0.00647427	0.00637513	0.00654799	0.00641902	0.00620407	0.00651578	0.00643504	0.00748527	0.00787249	0.00783506
clinical_5	0.00058004	0.000581631	0.00059143	0.000568985	0	3.09393e-06	0.000316317	0.000244742	0.000600386	0.000478799	0.000476069	0.000581153	0.000468395	0.00112149	0.00112505	0.00679854	0.00678827	0.00678826	0.00678827	0.00682683	0.00680663	0.00670798	0.00753	0.00675967	0.00650612	0.0064808	0.00345284	0.00619451	0.00621597	0.00618283	0.00615712	0.00609668	0.00606715	0.00655378	0.00649019	0.00636582	0.0063553	0.00644337	0.00648944	0.00648603	0.0064346	0.00632286	0.00634803	0.00620866	0.00616382	0.00609064	0.00714041	0.007519	0.00747876
clinical_6	0.000582483	0.000584093	0.00059353	0.000571256	3.09393e-06	0	0.000315819	0.000244655	0.000600639	0.000478771	0.000476019	0.000581398	0.000468673	0.00112112	0.00112467	0.00679829	0.00678801	0.006788	0.006788	0.00682692	0.00680629	0.00670761	0.00753013	0.00675965	0.00650631	0.00648089	0.00345296	0.00619479	0.00621618	0.00618303	0.00615732	0.00609686	0.00606732	0.00655403	0.00649048	0.00636614	0.00635545	0.00644365	0.00648966	0.00648625	0.0064348	0.00632311	0.00634592	0.00620887	0.00616396	0.00609075	0.00714051	0.00751876	0.00748113
clinical_7	0.000562242	0.000569617	0.000573424	0.000574043	0.000316317	0.000315819	0	0.000256974	0.00061707	0.00049734	0.000479641	0.000564962	0.000492873	0.000817044	0.000820602	0.00669847	0.00668763	0.00668764	0.00668763	0.00674128	0.00669895	0.00659747	0.00742624	0.00678317	0.00645647	0.00641736	0.00357565	0.00623024	0.0063371	0.00630772	0.00628199	0.00625608	0.00623596	0.00654938	0.00648524	0.00638882	0.0063435	0.00643917	0.0064424	0.00643366	0.00641447	0.00643165	0.00632425	0.00626731	0.00640697	0.00627795	0.00732798	0.00770666	0.00768972
clinical_8	0.00049954	0.000507453	0.000549539	0.000522071	0.000244742	0.000244655	0.000256974	0	0.000497724	0.000374346	0.000354062	0.000433272	0.000349715	0.000976124	0.000975792	0.00665929	0.00664887	0.00664886	0.00664887	0.00667069	0.00668324	0.00658437	0.00737554	0.00676683	0.00635316	0.00632771	0.0034703	0.00613044	0.00623588	0.00620561	0.00617988	0.00617159	0.00614986	0.00645002	0.00635433	0.00627294	0.00622608	0.00630396	0.00632237	0.006326	0.00628873	0.00634213	0.00620785	0.00617418	0.00634694	0.00619915	0.00724906	0.00769613	0.00762193
clinical_9	0.00054106	0.000539475	0.000634984	0.000538393	0.000600386	0.000600639	0.00061707	0.000497724	0	0.000192636	0.000158957	0.000258967	0.000224682	0.00101422	0.00101778	0.00663874	0.00663514	0.00663514	0.00663514	0.00668804	0.00663133	0.00655629	0.00723648	0.00678963	0.00625033	0.00623421	0.00362092	0.00624954	0.00635699	0.0063484	0.00632268	0.00630571	0.00627618	0.00619979	0.00600882	0.0062239	0.0059233	0.00598536	0.00624163	0.00620286	0.00612533	0.00639337	0.00623156	0.00623323	0.00653151	0.00639068	0.00744085	0.00800288	0.00784035
clinical_10	0.000467805	0.000471968	0.000562111	0.000516793	0.000478799	0.000478771	0.00049734	0.000374346	0.000192636	0	4.00899e-05	0.000226433	0.000169136	0.00101292	0.00101646	0.0066705	0.00666729	0.00666728	0.00666729	0.00672248	0.00667967	0.00658831	0.00731573	0.00683958	0.00629457	0.00630584	0.00357833	0.00622986	0.00632202	0.00630365	0.00627794	0.0062545	0.00622496	0.00632205	0.00610747	0.00623758	0.00596622	0.00607357	0.00625598	0.00622055	0.00618576	0.00636799	0.0061906	0.00614746	0.00641945	0.00628465	0.00733472	0.00788012	0.00773987
clinical_11	0.000436282	0.000442582	0.000528582	0.000493326	0.000476069	0.000476019	0.000479641	0.000354062	0.000158957	4.00899e-05	0	0.000186659	0.000142413	0.000973026	0.000976577	0.00666695	0.00666374	0.00666373	0.00666374	0.00671419	0.00667167	0.00656011	0.00727544	0.00683556	0.00625432	0.0062656	0.00357472	0.00620772	0.0063182	0.00629994	0.00627421	0.00625095	0.00622141	0.00630658	0.00608607	0.00622466	0.00592604	0.0060456	0.00621581	0.00618035	0.00614554	0.0063638	0.00616331	0.00610729	0.00644516	0.00628166	0.00733167	0.00787624	0.00773651
clinical_12	0.000533109	0.000536313	0.000623295	0.000574129	0.000581153	0.000581398	0.000564962	0.000433272	0.000258967	0.000226433	0.000186659	0	0.00019476	0.00100129	0.00100485	0.00667273	0.00666913	0.00666914	0.00666914	0.00664665	0.00670532	0.00659477	0.00728456	0.00684859	0.0062368	0.00627534	0.00355579	0.00625944	0.00627191	0.00628722	0.00626149	0.00629276	0.00626323	0.00633948	0.00617528	0.00616208	0.00602792	0.00612955	0.00609529	0.00604552	0.00610312	0.00630799	0.0061229	0.00618752	0.00651216	0.00633162	0.00738165	0.00794394	0.00779584
clinical_13	0.000431542	0.000429875	0.000530686	0.000451168	0.000468395	0.000468673	0.000492873	0.000349715	0.000224682	0.000169136	0.000142413	0.00019476	0	0.000976642	0.000980193	0.00662058	0.00661724	0.00661724	0.00661724	0.00665158	0.00663105	0.00654373	0.00730919	0.00683517	0.00626748	0.00628949	0.00356997	0.00622352	0.00630978	0.00629529	0.00626956	0.00625872	0.00622919	0.00628284	0.00612849	0.00620083	0.0060171	0.00609326	0.00622778	0.00619092	0.00615395	0.00635606	0.00616828	0.00611128	0.00640283	0.00627801	0.00732801	0.00786627	0.00771708
clinical_14	0.000912357	0.000920778	0.000960779	0.000993048	0.00112149	0.00112112	0.000817044	0.000976124	0.00101422	0.00101292	0.000973026	0.00100129	0.000976642	0	1.09737e-05	0.00648892	0.00647808	0.00647809	0.00647808	0.00656961	0.00647564	0.00632816	0.00699583	0.00674839	0.00646955	0.00636969	0.00410378	0.00670999	0.00684894	0.00687745	0.00682048	0.00682929	0.00676134	0.00665944	0.00661664	0.00677916	0.00659242	0.00659953	0.00666045	0.00662263	0.00656834	0.00689412	0.00661349	0.00651936	0.0069539	0.00689013	0.00787117	0.00821496	0.00824403
clinical_15	0.000915907	0.000924329	0.000964337	0.000996599	0.00112505	0.00112467	0.000820602	0.000975792	0.00101778	0.00101646	0.000976577	0.00100485	0.000980193	1.09737e-05	0	0.00647798	0.00646714	0.00646714	0.00646714	0.0065587	0.00646469	0.00631722	0.00698489	0.00673748	0.00645863	0.00635876	0.00409284	0.00669906	0.00683802	0.00687377	0.00680956	0.00682561	0.00675041	0.00665576	0.00660571	0.00676824	0.00658874	0.0065886	0.00664952	0.0066117	0.00655741	0.00688319	0.00660257	0.00651567	0.00695021	0.0068937	0.00786874	0.00821252	0.00824159
clinical_16	0.00654085	0.00653491	0.00662245	0.00657764	0.00679854	0.00679829	0.00669847	0.00665929	0.00663874	0.0066705	0.00666695	0.00667273	0.00662058	0.00648892	0.00647798	0	1.81223e-05	1.81614e-05	1.81292e-05	0.000364139	0.000118269	0.000199001	0.00128994	0.000806119	0.000822568	0.000693518	0.00383555	0.00102531	0.0011457	0.00119885	0.0011212	0.00116906	0.00110128	0.000775805	0.000749456	0.00102112	0.000894632	0.000780992	0.00107704	0.00103902	0.000926955	0.00125011	0.000963705	0.000931449	0.00120536	0.00121745	0.00218389	0.00250653	0.00255465
clinical_17	0.00653096	0.00652513	0.00660436	0.00655977	0.00678827	0.00678801	0.00668763	0.00664887	0.00663514	0.00666729	0.00666374	0.00666913	0.00661724	0.00647808	0.00646714	1.81223e-05	0	4.41726e-08	1.14353e-08	0.00037501	0.000124257	0.000198408	0.00128659	0.000799427	0.000823093	0.000695054	0.00383919	0.00101935	0.00113502	0.00120247	0.00112482	0.00116497	0.00109718	0.000773982	0.000752004	0.00103924	0.000897613	0.000783401	0.00107756	0.00103955	0.000932918	0.00123927	0.000953336	0.00092885	0.00121623	0.00122936	0.00219581	0.00251742	0.00256554
clinical_18	0.00653096	0.00652513	0.00660437	0.00655976	0.00678826	0.006788	0.00668764	0.00664886	0.00663514	0.00666728	0.00666373	0.00666914	0.00661724	0.00647809	0.00646714	1.81614e-05	4.41726e-08	0	4.11215e-08	0.000375018	0.000124255	0.000198401	0.00128659	0.00079943	0.000823092	0.000695042	0.00383919	0.00101934	0.00113501	0.00120247	0.00112482	0.00116496	0.00109717	0.000773989	0.000752006	0.00103924	0.000897604	0.000783392	0.00107757	0.00103955	0.000932909	0.00123927	0.000953331	0.000928818	0.0012162	0.00122933	0.00219578	0.00251739	0.00256551
clinical_19	0.00653096	0.00652513	0.00660436	0.00655976	0.00678827	0.006788	0.00668763	0.00664887	0.00663514	0.00666729	0.00666374	0.00666914	0.00661724	0.00647808	0.00646714	1.81292e-05	1.14353e-08	4.11215e-08	0	0.000375012	0.000124257	0.000198407	0.00128659	0.000799427	0.000823093	0.000695052	0.00383919	0.00101935	0.00113502	0.00120247	0.00112482	0.00116497	0.00109718	0.000773984	0.000752004	0.00103924	0.000897611	0.000783399	0.00107757	0.00103955	0.000932916	0.00123927	0.000953335	0.000928844	0.00121622	0.00122935	0.00219581	0.00251741	0.00256553
clinical_20	0.00668068	0.00667917	0.00676455	0.00670776	0.00682683	0.00682692	0.00674128	0.00667069	0.00668804	0.00672248	0.00671419	0.00664665	0.00665158	0.00656961	0.0065587	0.000364139	0.00037501	0.000375018	0.000375012	0	0.000390576	0.000418731	0.0013137	0.000666723	0.000820018	0.000708425	0.00369846	0.0010298	0.00101411	0.00108036	0.00100271	0.00116189	0.00109411	0.000860974	0.000794871	0.000872948	0.000929777	0.000834297	0.00096972	0.000932474	0.000909816	0.00112438	0.000901514	0.000958339	0.00120203	0.0011839	0.00215024	0.00252616	0.00253569
clinical_21	0.00652324	0.0065173	0.0066138	0.00654519	0.00680663	0.00680629	0.00669895	0.00668324	0.00663133	0.00667967	0.00667167	0.00670532	0.00663105	0.00647564	0.00646469	0.000118269	0.000124257	0.000124255	0.000124257	0.000390576	0	0.000156843	0.0012793	0.000812716	0.00081893	0.000682586	0.00386589	0.00102395	0.00119005	0.00122875	0.00115111	0.00116336	0.00109557	0.000733222	0.000751018	0.00105192	0.000886898	0.000813379	0.00109871	0.0010607	0.000904842	0.00129876	0.000999905	0.000934994	0.00120784	0.00122246	0.00218889	0.00251469	0.00256369
clinical_22	0.00639128	0.00638532	0.0064834	0.00646882	0.00670798	0.00670761	0.00659747	0.00658437	0.00655629	0.00658831	0.00656011	0.00659477	0.00654373	0.00632816	0.00631722	0.000199001	0.000198408	0.000198401	0.000198407	0.000418731	0.000156843	0	0.00120212	0.000784324	0.000724243	0.000599826	0.00380374	0.000958492	0.00112817	0.00116669	0.00108905	0.00109272	0.00102381	0.000776712	0.00069642	0.00100209	0.000785173	0.000732295	0.000997151	0.00095884	0.000846611	0.00123151	0.000905234	0.000831769	0.00117434	0.00113038	0.00209668	0.00242452	0.00247352
clinical_23	0.00736722	0.00737282	0.00746404	0.00744305	0.00753	0.00753013	0.00742624	0.00737554	0.00723648	0.00731573	0.00727544	0.00728456	0.00730919	0.00699583	0.00698489	0.00128994	0.00128659	0.00128659	0.00128659	0.0013137	0.0012793	0.00120212	0	0.0013579	0.00118184	0.00104719	0.00438393	0.0014861	0.00171169	0.00174291	0.00166522	0.00166652	0.0016122	0.00135964	0.0013578	0.00162834	0.00138337	0.00136082	0.0015366	0.00149285	0.00136708	0.00183425	0.00143704	0.00146472	0.00189395	0.00180297	0.0013423	0.00179552	0.00173056
clinical_24	0.006953	0.00695373	0.00695765	0.0069181	0.00675967	0.00675965	0.00678317	0.00676683	0.00678963	0.00683958	0.00683556	0.00684859	0.00683517	0.00674839	0.00673748	0.000806119	0.000799427	0.00079943	0.000799427	0.000666723	0.000812716	0.000784324	0.0013579	0	0.000861239	0.000736348	0.00369877	0.000932753	0.00103916	0.00105698	0.000979319	0.000955885	0.000888095	0.000913097	0.000908992	0.00104117	0.000964083	0.000901729	0.00115441	0.00111716	0.00101878	0.00118406	0.000999802	0.00108903	0.00113948	0.00109507	0.0020614	0.00244345	0.0024179
clinical_25	0.00646506	0.0064702	0.00654953	0.00651136	0.00650612	0.00650631	0.00645647	0.00635316	0.00625033	0.00629457	0.00625432	0.0062368	0.00626748	0.00646955	0.00645863	0.000822568	0.000823093	0.000823092	0.000823093	0.000820018	0.00081893	0.000724243	0.00118184	0.000861239	0	0.000189927	0.00334671	0.00047044	0.000669949	0.00070924	0.000631574	0.000638461	0.000580086	0.000581204	0.000444947	0.000586093	0.000418461	0.000424115	0.000470392	0.000427638	0.000365131	0.000788562	0.00038723	0.000478667	0.00085024	0.000754119	0.00170839	0.00221113	0.00209187
clinical_26	0.00648006	0.00648573	0.00657935	0.00654102	0.0064808	0.00648089	0.00641736	0.00632771	0.00623421	0.00630584	0.0062656	0.00627534	0.00628949	0.00636969	0.00635876	0.000693518	0.000695054	0.000695042	0.000695052	0.000708425	0.000682586	0.000599826	0.00104719	0.000736348	0.000189927	0	0.00337266	0.000477029	0.000703296	0.000728214	0.000650552	0.000651226	0.00057779	0.000505832	0.00039644	0.000619812	0.000400258	0.000396282	0.00052433	0.000481381	0.000374236	0.000832681	0.000418019	0.000479686	0.000884063	0.000784901	0.00174621	0.00222847	0.0021351
clinical_27	0.00376698	0.00376693	0.00381994	0.00376619	0.00345284	0.00345296	0.00357565	0.0034703	0.00362092	0.00357833	0.00357472	0.00355579	0.00356997	0.00410378	0.00409284	0.00383555	0.00383919	0.00383919	0.00383919	0.00369846	0.00386589	0.00380374	0.00438393	0.00369877	0.00334671	0.00337266	0	0.00299896	0.00284873	0.00284437	0.0027668	0.00300621	0.00291965	0.00343684	0.00335257	0.00304664	0.00333273	0.00330728	0.00321693	0.00320738	0.00319747	0.00301492	0.00307308	0.00335047	0.00322527	0.00316525	0.00413313	0.0047856	0.00456738
clinical_28	0.00632753	0.00632935	0.00638637	0.00633612	0.00619451	0.00619479	0.00623024	0.00613044	0.00624954	0.00622986	0.00620772	0.00625944	0.00622352	0.00670999	0.00669906	0.00102531	0.00101935	0.00101934	0.00101935	0.0010298	0.00102395	0.000958492	0.0014861	0.000932753	0.00047044	0.000477029	0.00299896	0	0.000338693	0.000365903	0.000288239	0.0003495	0.000272648	0.000554465	0.000483258	0.000376397	0.000471853	0.000459014	0.000441312	0.000446229	0.00036218	0.000501677	0.000315472	0.00043393	0.000552488	0.000515038	0.00148059	0.00209965	0.00189054
clinical_29	0.00650202	0.00650332	0.0065497	0.00649924	0.00621597	0.00621618	0.0063371	0.00623588	0.00635699	0.00632202	0.0063182	0.00627191	0.00630978	0.00684894	0.00683802	0.0011457	0.00113502	0.00113501	0.00113502	0.00101411	0.00119005	0.00112817	0.00171169	0.00103916	0.000669949	0.000703296	0.00284873	0.000338693	0	0.000246832	0.000169189	0.000369071	0.000282464	0.000739443	0.000658007	0.000367864	0.000641756	0.000608375	0.000470106	0.000460533	0.000505412	0.000186971	0.000358382	0.000645877	0.000595161	0.000558605	0.00152417	0.00214931	0.00193343
clinical_30	0.00649301	0.00649288	0.00654249	0.00648867	0.00618283	0.00618303	0.00630772	0.00620561	0.0063484	0.00630365	0.00629994	0.00628722	0.00629529	0.00687745	0.00687377	0.00119885	0.00120247	0.00120247	0.00120247	0.00108036	0.00122875	0.00116669	0.00174291	0.00105698	0.00070924	0.000728214	0.00284437	0.000365903	0.000246832	0	7.76812e-05	0.000265297	0.000231439	0.000760875	0.00067653	0.000384221	0.000622136	0.000631267	0.000553638	0.000544066	0.000521335	0.000390122	0.000390481	0.000673761	0.000542865	0.000431785	0.00143328	0.00208387	0.00186527
clinical_31	0.00646729	0.00646717	0.00651677	0.00646296	0.00615712	0.00615732	0.00628199	0.00617988	0.00632268	0.00627794	0.00627421	0.00626149	0.00626956	0.00682048	0.00680956	0.0011212	0.00112482	0.00112482	0.00112482	0.00100271	0.00115111	0.00108905	0.00166522	0.000979319	0.000631574	0.000650552	0.0027668	0.000288239	0.000169189	7.76812e-05	0	0.000239414	0.000153779	0.000683215	0.00059887	0.000306561	0.000578902	0.000553606	0.000475978	0.000466405	0.000443675	0.000312483	0.00031282	0.000596109	0.000465216	0.000405907	0.00137011	0.00202067	0.00180208
clinical_32	0.00644378	0.00644304	0.00646568	0.0064172	0.00609668	0.00609686	0.00625608	0.00617159	0.00630571	0.0062545	0.00625095	0.00629276	0.00625872	0.00682929	0.00682561	0.00116906	0.00116497	0.00116496	0.00116497	0.00116189	0.00116336	0.00109272	0.00166652	0.000955885	0.000638461	0.000651226	0.00300621	0.0003495	0.000369071	0.000265297	0.000239414	0	0.000133662	0.000736565	0.000649129	0.000492893	0.000592073	0.000613727	0.000640903	0.000615317	0.000572365	0.000510387	0.00042401	0.000640833	0.000473039	0.000241585	0.0013403	0.00197089	0.00175094
clinical_33	0.00643778	0.00643704	0.00645968	0.00641119	0.00606715	0.00606732	0.00623596	0.00614986	0.00627618	0.00622496	0.00622141	0.00626323	0.00622919	0.00676134	0.00675041	0.00110128	0.00109718	0.00109717	0.00109718	0.00109411	0.00109557	0.00102381	0.0016122	0.000888095	0.000580086	0.00057779	0.00291965	0.000272648	0.000282464	0.000231439	0.000153779	0.000133662	0	0.00066407	0.000567224	0.000409169	0.00053989	0.000531822	0.000555229	0.00053118	0.000490291	0.000425574	0.000364276	0.000557309	0.000385722	0.000337328	0.00130165	0.00193251	0.00171256
clinical_34	0.00644473	0.00643785	0.00652958	0.00637811	0.00655378	0.00655403	0.00654938	0.00645002	0.00619979	0.00632205	0.00630658	0.00633948	0.00628284	0.00665944	0.00665576	0.000775805	0.000773982	0.000773989	0.000773984	0.000860974	0.000733222	0.000776712	0.00135964	0.000913097	0.000581204	0.000505832	0.00343684	0.000554465	0.000739443	0.000760875	0.000683215	0.000736565	0.00066407	0	0.000323465	0.000573477	0.000430532	0.000337272	0.000642536	0.000606562	0.000430875	0.000788093	0.000600308	0.000596261	0.000829924	0.000838599	0.00180459	0.00231279	0.00218924
clinical_35	0.00634814	0.00634483	0.0064469	0.00636227	0.00649019	0.00649048	0.00648524	0.00635433	0.00600882	0.00610747	0.00608607	0.00617528	0.00612849	0.00661664	0.00660571	0.000749456	0.000752004	0.000752006	0.000752004	0.000794871	0.000751018	0.00069642	0.0013578	0.000908992	0.000444947	0.00039644	0.00335257	0.000483258	0.000658007	0.00067653	0.00059887	0.000649129	0.000567224	0.000323465	0	0.000426617	0.000174393	8.11047e-05	0.000496362	0.000452609	0.000344733	0.000710051	0.000496846	0.000488151	0.000790256	0.000777977	0.00174387	0.00226174	0.00214406
clinical_36	0.00644197	0.00643827	0.00654152	0.00645702	0.00636582	0.00636614	0.00638882	0.00627294	0.0062239	0.00623758	0.00622466	0.00616208	0.00620083	0.00677916	0.00676824	0.00102112	0.00103924	0.00103924	0.00103924	0.000872948	0.00105192	0.00100209	0.00162834	0.00104117	0.000586093	0.000619812	0.00304664	0.000376397	0.000367864	0.000384221	0.000306561	0.000492893	0.000409169	0.000573477	0.000426617	0	0.000455731	0.000387603	0.000384857	0.000348376	0.00036415	0.000426999	0.000331637	0.000580428	0.000619127	0.000594736	0.00156033	0.00216944	0.00199775
clinical_37	0.00627301	0.00627623	0.00637109	0.00631672	0.0063553	0.00635545	0.0063435	0.00622608	0.0059233	0.00596622	0.00592604	0.00602792	0.0060171	0.00659242	0.00658874	0.000894632	0.000897613	0.000897604	0.000897611	0.000929777	0.000886898	0.000785173	0.00138337	0.000964083	0.000418461	0.000400258	0.00333273	0.000471853	0.000641756	0.000622136	0.000578902	0.000592073	0.00053989	0.000430532	0.000174393	0.000455731	0	0.000137456	0.000448245	0.000398684	0.000305101	0.000704499	0.000453393	0.000447608	0.000788616	0.000704432	0.00169013	0.0022278	0.00208642
clinical_38	0.00635536	0.00635327	0.00645237	0.00636954	0.00644337	0.00644365	0.00643917	0.00630396	0.00598536	0.00607357	0.0060456	0.00612955	0.00609326	0.00659953	0.0065886	0.000780992	0.000783401	0.000783392	0.000783399	0.000834297	0.000813379	0.000732295	0.00136082	0.000901729	0.000424115	0.000396282	0.00330728	0.000459014	0.000608375	0.000631267	0.000553606	0.000613727	0.000531822	0.000337272	8.11047e-05	0.000387603	0.000137456	0	0.000456379	0.000407991	0.000304831	0.000660798	0.000437708	0.000446849	0.000759436	0.000731689	0.00169753	0.00221629	0.00209766
clinical_39	0.00642592	0.00642914	0.00651813	0.00646605	0.00648944	0.00648966	0.0064424	0.00632237	0.00624163	0.00625598	0.00621581	0.00609529	0.00622778	0.00666045	0.00664952	0.00107704	0.00107756	0.00107757	0.00107757	0.00096972	0.00109871	0.000997151	0.0015366	0.00115441	0.000470392	0.00052433	0.00321693	0.000441312	0.000470106	0.000553638	0.000475978	0.000640903	0.000555229	0.000642536	0.000496362	0.000384857	0.000448245	0.000456379	0	6.92081e-05	0.000245837	0.000432948	0.000352345	0.000492466	0.000815456	0.000769326	0.00173509	0.00235233	0.00216314
clinical_40	0.00643415	0.00643737	0.00652635	0.00647427	0.00648603	0.00648625	0.00643366	0.006326	0.00620286	0.00622055	0.00618035	0.00604552	0.00619092	0.00662263	0.0066117	0.00103902	0.00103955	0.00103955	0.00103955	0.000932474	0.0010607	0.00095884	0.00149285	0.00111716	0.000427638	0.000481381	0.00320738	0.000446229	0.000460533	0.000544066	0.000466405	0.000615317	0.00053118	0.000606562	0.000452609	0.000348376	0.000398684	0.000407991	6.92081e-05	0	0.00020948	0.00045786	0.000313606	0.000504312	0.000806283	0.000749469	0.00171522	0.00233818	0.00214327
clinical_41	0.00634321	0.00634646	0.00644511	0.00637513	0.0064346	0.0064348	0.00641447	0.00628873	0.00612533	0.00618576	0.00614554	0.00610312	0.00615395	0.00656834	0.00655741	0.000926955	0.000932918	0.000932909	0.000932916	0.000909816	0.000904842	0.000846611	0.00136708	0.00101878	0.000365131	0.000374236	0.00319747	0.00036218	0.000505412	0.000521335	0.000443675	0.000572365	0.000490291	0.000430875	0.000344733	0.00036415	0.000305101	0.000304831	0.000245837	0.00020948	0	0.000566009	0.000281263	0.000416108	0.000767543	0.000688695	0.00165444	0.00227473	0.00207435
clinical_42	0.00653151	0.00653384	0.00658807	0.00654799	0.00632286	0.00632311	0.00643165	0.00634213	0.00639337	0.00636799	0.0063638	0.00630799	0.00635606	0.00689412	0.00688319	0.00125011	0.00123927	0.00123927	0.00123927	0.00112438	0.00129876	0.00123151	0.00183425	0.00118406	0.000788562	0.000832681	0.00301492	0.000501677	0.000186971	0.000390122	0.000312483	0.000510387	0.000425574	0.000788093	0.000710051	0.000426999	0.000704499	0.000660798	0.000432948	0.00045786	0.000566009	0	0.000446687	0.000716329	0.000719426	0.000699604	0.00166529	0.00226938	0.00207397
clinical_43	0.00638375	0.00638574	0.0064781	0.00641902	0.00634803	0.00634592	0.00632425	0.00620785	0.00623156	0.0061906	0.00616331	0.0061229	0.00616828	0.00661349	0.00660257	0.000963705	0.000953336	0.000953331	0.000953335	0.000901514	0.000999905	0.000905234	0.00143704	0.000999802	0.00038723	0.000418019	0.00307308	0.000315472	0.000358382	0.000390481	0.00031282	0.00042401	0.000364276	0.000600308	0.000496846	0.000331637	0.000453393	0.000437708	0.000352345	0.000313606	0.000281263	0.000446687	0	0.000468766	0.000658697	0.000564463	0.00152449	0.00214831	0.00196019
clinical_44	0.00614061	0.00614783	0.00623499	0.00620407	0.00620866	0.00620887	0.00626731	0.00617418	0.00623323	0.00614746	0.00610729	0.00618752	0.00611128	0.00651936	0.00651567	0.000931449	0.00092885	0.000928818	0.000928844	0.000958339	0.000934994	0.000831769	0.00146472	0.00108903	0.000478667	0.000479686	0.00335047	0.00043393	0.000645877	0.000673761	0.000596109	0.000640833	0.000557309	0.000596261	0.000488151	0.000580428	0.000447608	0.000446849	0.000492466	0.000504312	0.000416108	0.000716329	0.000468766	0	0.000614715	0.000627037	0.00159266	0.00201435	0.00195249
clinical_45	0.00656285	0.00656248	0.00654861	0.00651578	0.00616382	0.00616396	0.00640697	0.00634694	0.00653151	0.00641945	0.00644516	0.00651216	0.00640283	0.0069539	0.00695021	0.00120536	0.00121623	0.0012162	0.00121622	0.00120203	0.00120784	0.00117434	0.00189395	0.00113948	0.00085024	0.000884063	0.00322527	0.000552488	0.000595161	0.000542865	0.000465216	0.000473039	0.000385722	0.000829924	0.000790256	0.000619127	0.000788616	0.000759436	0.000815456	0.000806283	0.000767543	0.000719426	0.000658697	0.000614715	0	0.000390039	0.0013554	0.00183431	0.00169133
clinical_46	0.00644375	0.00644245	0.00648572	0.00643504	0.00609064	0.00609075	0.00627795	0.00619915	0.00639068	0.00628465	0.00628166	0.00633162	0.00627801	0.00689013	0.0068937	0.00121745	0.00122936	0.00122933	0.00122935	0.0011839	0.00122246	0.00113038	0.00180297	0.00109507	0.000754119	0.000784901	0.00316525	0.000515038	0.000558605	0.000431785	0.000405907	0.000241585	0.000337328	0.000838599	0.000777977	0.000594736	0.000704432	0.000731689	0.000769326	0.000749469	0.000688695	0.000699604	0.000564463	0.000627037	0.000390039	0	0.00119911	0.00186819	0.00164763
clinical_47	0.00749396	0.00749267	0.00753601	0.00748527	0.00714041	0.00714051	0.00732798	0.00724906	0.00744085	0.00733472	0.00733167	0.00738165	0.00732801	0.00787117	0.00786874	0.00218389	0.00219581	0.00219578	0.00219581	0.00215024	0.00218889	0.00209668	0.0013423	0.0020614	0.00170839	0.00174621	0.00413313	0.00148059	0.00152417	0.00143328	0.00137011	0.0013403	0.00130165	0.00180459	0.00174387	0.00156033	0.00169013	0.00169753	0.00173509	0.00171522	0.00165444	0.00166529	0.00152449	0.00159266	0.0013554	0.00119911	0	0.000669388	0.000448585
clinical_48	0.00789157	0.00789544	0.00782799	0.00787249	0.007519	0.00751876	0.00770666	0.00769613	0.00800288	0.00788012	0.00787624	0.00794394	0.00786627	0.00821496	0.00821252	0.00250653	0.00251742	0.00251739	0.00251741	0.00252616	0.00251469	0.00242452	0.00179552	0.00244345	0.00221113	0.00222847	0.0047856	0.00209965	0.00214931	0.00208387	0.00202067	0.00197089	0.00193251	0.00231279	0.00226174	0.00216944	0.0022278	0.00221629	0.00235233	0.00233818	0.00227473	0.00226938	0.00214831	0.00201435	0.00183431	0.00186819	0.000669388	0	0.000224625
clinical_49	0.00785843	0.00786062	0.00783797	0.00783506	0.00747876	0.00748113	0.00768972	0.00762193	0.00784035	0.00773987	0.00773651	0.00779584	0.00771708	0.00824403	0.00824159	0.00255465	0.00256554	0.00256551	0.00256553	0.00253569	0.00256369	0.00247352	0.00173056	0.0024179	0.00209187	0.0021351	0.00456738	0.00189054	0.00193343	0.00186527	0.00180208	0.00175094	0.00171256	0.00218924	0.00214406	0.00199775	0.00208642	0.00209766	0.00216314	0.00214327	0.00207435	0.00207397	0.00196019	0.00195249	0.00169133	0.00164763	0.000448585	0.000224625	0
clinical_50	0.00787764	0.00787631	0.00789136	0.00780388	0.00758767	0.00758798	0.00771994	0.00766779	0.00769904	0.007685	0.00769186	0.00773266	0.0076724	0.00824649	0.00824406	0.00245274	0.00244804	0.00244801	0.00244804	0.00246477	0.00243493	0.00241954	0.0016419	0.00235199	0.00201462	0.00205636	0.00455398	0.0018357	0.00190301	0.00184991	0.00178672	0.00172923	0.00170027	0.00198622	0.00196617	0.00191065	0.00197964	0.00194605	0.00208799	0.00206329	0.00197195	0.00202722	0.00190087	0.0019465	0.00182528	0.00180677	0.000607866	0.000430675	0.000268445
clinical_51	0.00797952	0.00798435	0.00795146	0.00797204	0.00766785	0.00766739	0.00759972	0.00779906	0.00812044	0.00798858	0.00798458	0.00805793	0.00797917	0.00793288	0.00793646	0.0024468	0.00244221	0.00244219	0.00244221	0.00245897	0.00242884	0.00232001	0.00179932	0.00244808	0.00235863	0.00233693	0.00501296	0.00232533	0.00235954	0.0022834	0.00224503	0.00214739	0.00213383	0.00246143	0.00241129	0.00239266	0.00237279	0.00236828	0.00252729	0.0024979	0.00244487	0.00247629	0.00232875	0.00220377	0.00215228	0.00211178	0.000938083	0.000428178	0.000553982
clinical_52	0.00789191	0.00789463	0.00789508	0.0078558	0.00755539	0.00755519	0.00762679	0.00761927	0.00799055	0.00786677	0.00787366	0.00790391	0.00783657	0.00812139	0.00812496	0.00236755	0.00236285	0.00236283	0.00236284	0.00241159	0.00237911	0.0023291	0.00178099	0.00248408	0.00225722	0.00225567	0.00485029	0.00217501	0.00219713	0.00213909	0.00208478	0.00203719	0.00200769	0.00228262	0.0022368	0.00220706	0.00225726	0.00220536	0.00232313	0.00232486	0.00228511	0.002316	0.00216493	0.00205478	0.00198528	0.00199269	0.000802904	0.000314305	0.000423451
clinical_53	0.00791945	0.00792065	0.00789578	0.00788487	0.00758681	0.0075867	0.00767043	0.00774706	0.00802948	0.00789472	0.00792051	0.0079864	0.00786509	0.00814313	0.0081467	0.00241493	0.00241023	0.00241021	0.00241022	0.00248207	0.00241256	0.00236617	0.00185153	0.00250021	0.00233	0.00232615	0.00491438	0.00222773	0.00226119	0.00219955	0.00214639	0.00206283	0.00203448	0.00232273	0.00228619	0.00228098	0.00229651	0.00225879	0.00244492	0.00241574	0.00236229	0.00238043	0.00224868	0.00211781	0.0019887	0.00202732	0.00083873	0.000379178	0.000457109
clinical_54	0.00801679	0.00802489	0.00804223	0.00806332	0.00800793	0.00800758	0.00776597	0.00793737	0.00813615	0.0079866	0.00802601	0.00807844	0.0080278	0.00775544	0.00775908	0.00233145	0.0023321	0.00233207	0.00233209	0.00237584	0.00231341	0.00221131	0.00167108	0.00260697	0.00234384	0.00230598	0.00526902	0.00246512	0.00258706	0.0025364	0.00250721	0.00244962	0.00245331	0.00249472	0.00243937	0.00252783	0.00241397	0.00240533	0.00255039	0.002521	0.00246937	0.00269042	0.00238186	0.00222685	0.00252487	0.00243902	0.00127478	0.000832303	0.000921111
clinical_55	0.00807276	0.00807816	0.00806345	0.00807423	0.0077866	0.00778616	0.00769274	0.00786106	0.00819546	0.00802354	0.00806302	0.00808344	0.00804075	0.00799028	0.00800113	0.00248547	0.0024891	0.00248907	0.0024891	0.00243126	0.00249659	0.00241717	0.00186117	0.00254171	0.00242958	0.00241575	0.00500699	0.00240925	0.00237933	0.00226769	0.00223901	0.00225178	0.00224791	0.00254757	0.00247888	0.0023834	0.00244722	0.00242858	0.00254675	0.00251736	0.00246313	0.00249595	0.00233113	0.0023041	0.00223395	0.00219501	0.00103109	0.000542744	0.00067042
clinical_56	0.00800416	0.00800975	0.00798821	0.00800151	0.00769212	0.00769166	0.00761373	0.00781067	0.00813529	0.00796532	0.0080049	0.00804263	0.00797259	0.00799132	0.00799489	0.00247379	0.00247393	0.0024739	0.00247392	0.00248391	0.00247307	0.00238267	0.00184569	0.00251639	0.00238425	0.00236338	0.00499179	0.0023383	0.00234546	0.00226404	0.00222441	0.00217163	0.00215681	0.00247223	0.00242405	0.00237132	0.00239364	0.0023798	0.00251264	0.00248957	0.00244034	0.00246182	0.00232166	0.00221511	0.00214155	0.00211623	0.000941246	0.000453066	0.00057253
clinical_57	0.00802045	0.00802606	0.00801539	0.00802871	0.00771933	0.00771888	0.00763744	0.00783113	0.0081516	0.00798162	0.00802119	0.00805892	0.0079889	0.00800757	0.00801116	0.00247937	0.00249026	0.00249023	0.00249025	0.00247845	0.0024826	0.00239899	0.00186202	0.00254353	0.00240056	0.0023797	0.00499204	0.00235662	0.0023727	0.0022681	0.00222847	0.00219882	0.00218401	0.00247769	0.00244039	0.00234981	0.00240998	0.00239615	0.00252898	0.00250591	0.00245189	0.00248907	0.00233834	0.00223145	0.00212525	0.00208903	0.000914027	0.000436749	0.000556208
clinical_58	0.00796838	0.00797399	0.00794228	0.007959	0.00763472	0.00763428	0.00757344	0.00775652	0.00808608	0.00791681	0.00795624	0.00803263	0.00795021	0.00794708	0.00795067	0.00242407	0.00241734	0.00241732	0.00241734	0.00246544	0.00241837	0.00231145	0.00176775	0.00244627	0.00231158	0.00228765	0.00495208	0.00224867	0.00229451	0.00224005	0.00218401	0.00211518	0.00207133	0.00238415	0.00234179	0.00233053	0.00232364	0.00230194	0.00246194	0.00243525	0.00238215	0.00240756	0.00226724	0.00213427	0.00210965	0.00208438	0.000892915	0.000416676	0.00050596
clinical_59	0.00788398	0.00788996	0.00793377	0.00795752	0.0081052	0.0081048	0.00793757	0.00798639	0.00808443	0.00794574	0.00798515	0.00803973	0.00801608	0.00779839	0.0077875	0.00214879	0.00214414	0.00214411	0.00214413	0.00228901	0.00212748	0.00201821	0.00141737	0.00254228	0.00213098	0.00218089	0.00526572	0.00237977	0.00256853	0.00258486	0.00250714	0.00254629	0.00246902	0.00235485	0.00228058	0.00241125	0.00227773	0.00225913	0.0023579	0.00233675	0.00226742	0.00260953	0.0023271	0.00216255	0.00260628	0.00259438	0.00139635	0.000942154	0.00103354
clinical_60	0.00816231	0.00816194	0.0081071	0.00811009	0.00792206	0.00792222	0.00802645	0.00800243	0.00820625	0.00811693	0.00815639	0.00823572	0.00812332	0.00842339	0.00841247	0.00254516	0.00253843	0.00253841	0.00253842	0.00249136	0.00256088	0.00256587	0.00184172	0.0022338	0.00247463	0.00245143	0.00499343	0.00221566	0.0023135	0.00230895	0.00223121	0.00224839	0.00217395	0.00242973	0.002382	0.0023199	0.00244177	0.00237408	0.0024785	0.00248359	0.00238287	0.00240331	0.00240739	0.00233836	0.00213581	0.00234278	0.00114436	0.000811281	0.000740341
clinical_61	0.00410058	0.00409902	0.00410258	0.00405626	0.00382263	0.0038227	0.00388294	0.00387976	0.00391115	0.00390924	0.00394883	0.00397953	0.00395515	0.0040656	0.0040547	0.0065654	0.00655868	0.00655866	0.00655868	0.00643071	0.0065746	0.00653933	0.005762	0.00600676	0.00649197	0.00639759	0.00362606	0.00634433	0.00640862	0.00640075	0.00632313	0.00633683	0.00625961	0.00646158	0.00641501	0.00642937	0.00647008	0.00640972	0.0065513	0.00652627	0.00645081	0.00649437	0.00647774	0.00660392	0.00648479	0.00652374	0.00532995	0.00509482	0.00498122
clinical_62	0.00828646	0.00828492	0.00828866	0.00824235	0.00800831	0.00800837	0.00806892	0.00806561	0.00809709	0.00809532	0.00813471	0.00816528	0.00814095	0.00825195	0.00824106	0.00237871	0.00237199	0.00237197	0.00237198	0.00224427	0.00238796	0.00235282	0.00157234	0.00182297	0.00234235	0.00222816	0.0050353	0.00225446	0.00236776	0.00234653	0.00226879	0.00226152	0.00219365	0.00227472	0.00222825	0.002331	0.0022909	0.00222299	0.00245633	0.00243248	0.002325	0.00247424	0.00238239	0.00241763	0.0023752	0.00240367	0.00120525	0.000914714	0.000839164
clinical_63	0.00818476	0.00818323	0.00819092	0.00810672	0.00791792	0.00791811	0.00797843	0.00797487	0.00799775	0.00800416	0.00804362	0.00809092	0.00802742	0.00821482	0.00820393	0.00232525	0.00231852	0.0023185	0.00231852	0.00218983	0.00232475	0.00231208	0.00155385	0.00194973	0.00227191	0.00218417	0.00497186	0.00217833	0.00229584	0.00228491	0.00220717	0.00220215	0.00213429	0.0021945	0.00213298	0.00224998	0.00221209	0.00212433	0.00239131	0.00236745	0.00223635	0.00240269	0.00231707	0.00231225	0.00229908	0.00232404	0.00112554	0.000835503	0.000766378
clinical_64	0.00828571	0.00828378	0.00828782	0.00824152	0.00800755	0.00800761	0.00806808	0.00806479	0.00809666	0.00809449	0.00813392	0.00816444	0.00814018	0.00825169	0.00824081	0.00237852	0.00237183	0.00237181	0.00237182	0.00224407	0.00238777	0.00235242	0.00157257	0.00182418	0.00234184	0.00222763	0.00503484	0.002254	0.00236733	0.00234608	0.00226833	0.002261	0.00219313	0.00227477	0.00222772	0.0023305	0.00229042	0.00222247	0.00245584	0.00243199	0.00232458	0.00247385	0.00238192	0.00241682	0.0023743	0.00240277	0.00120435	0.000913783	0.000838261
clinical_65	0.0082867	0.00828515	0.0082888	0.0082425	0.00800854	0.0080086	0.00806906	0.00806577	0.00809734	0.00809548	0.00813491	0.00816542	0.00814116	0.00825198	0.0082411	0.00237861	0.00237188	0.00237186	0.00237188	0.00224416	0.00238786	0.00235275	0.00157236	0.00182275	0.00234251	0.00222835	0.00503556	0.00225472	0.00236801	0.00234679	0.00226905	0.00226172	0.00219385	0.00227486	0.00222844	0.00233125	0.00229114	0.00222318	0.00245652	0.00243266	0.00232529	0.00247452	0.0023826	0.00241781	0.00237537	0.00240384	0.00120543	0.000914854	0.000839332
clinical_66	0.00800464	0.00801064	0.00797152	0.00799518	0.00765069	0.00765016	0.00760628	0.00777808	0.00814643	0.00797695	0.00801639	0.00809521	0.00802278	0.00799552	0.00799186	0.00250804	0.00250131	0.0025013	0.00250131	0.00255337	0.00250227	0.00242053	0.00185237	0.00248293	0.00237629	0.00235391	0.00495012	0.00223307	0.0022779	0.00224086	0.00218566	0.0021572	0.00209302	0.00242476	0.00234375	0.00232667	0.00232193	0.00230341	0.00244927	0.00243181	0.00237906	0.00238231	0.00231203	0.0021784	0.00211351	0.00215628	0.000965716	0.000453827	0.00056481
clinical_67	0.00801005	0.00801605	0.00798057	0.00800422	0.00765972	0.00765919	0.00761171	0.0077835	0.00815186	0.00798236	0.00802181	0.00810064	0.0080282	0.00800096	0.0079973	0.00250262	0.00250675	0.00250673	0.00250675	0.00255157	0.00250147	0.00242321	0.00185688	0.00249193	0.00238173	0.00235832	0.0049483	0.00223773	0.00228694	0.00223905	0.00218384	0.00216235	0.00209817	0.00242658	0.00234717	0.00231762	0.00232489	0.00230675	0.0024547	0.00243725	0.0023802	0.00239136	0.00231746	0.00218379	0.00210757	0.00214719	0.000956619	0.000448348	0.000559334
clinical_68	0.00800281	0.00800881	0.00796971	0.00799336	0.00764886	0.00764833	0.00760447	0.00777651	0.00814462	0.00797512	0.00801457	0.0080934	0.00802096	0.00799372	0.0079973	0.00251348	0.00250675	0.00250673	0.00250675	0.00255881	0.0025077	0.00242596	0.0018578	0.00248837	0.00238173	0.00235933	0.00495554	0.00223849	0.00228332	0.00224267	0.00219108	0.002159	0.00209844	0.00242658	0.00234919	0.00233211	0.00232373	0.00230883	0.0024547	0.00243725	0.00238448	0.00238774	0.00231746	0.00218017	0.00211528	0.00215443	0.000967491	0.000455598	0.000566585
clinical_69	0.00800464	0.00801064	0.00797153	0.00799518	0.00765069	0.00765016	0.0076063	0.00777808	0.00814644	0.00797695	0.00801639	0.00809522	0.00802278	0.00799554	0.00799188	0.00250805	0.00250133	0.0025013	0.00250132	0.00255339	0.00250227	0.00242053	0.00185237	0.00248294	0.0023763	0.00235391	0.00495012	0.00223306	0.00227789	0.00224086	0.00218566	0.00215719	0.00209302	0.00242477	0.00234376	0.00232668	0.00232193	0.00230341	0.00244928	0.00243182	0.00237905	0.00238232	0.00231203	0.00217837	0.00211348	0.00215625	0.000965686	0.000453793	0.000564779
clinical_70	0.00819707	0.0082055	0.00823638	0.00825807	0.00827427	0.00827301	0.00803168	0.00817923	0.0083278	0.00818165	0.00822105	0.00827243	0.00822115	0.00776062	0.00775704	0.00232192	0.00232254	0.00232251	0.00232254	0.00240736	0.00229412	0.00223905	0.00170589	0.00268073	0.00242013	0.00237811	0.00547677	0.00265248	0.00279161	0.00275445	0.00271492	0.00269266	0.0026583	0.00265732	0.00256531	0.00270377	0.00253488	0.00254422	0.00266852	0.00264066	0.00258984	0.00286386	0.00255121	0.00236217	0.00276771	0.00271791	0.00154361	0.00109405	0.0011816
clinical_71	0.00815023	0.00815865	0.00818764	0.00821096	0.00827998	0.00827962	0.00802235	0.00817157	0.00829738	0.00815572	0.00819512	0.00824592	0.00818416	0.00773029	0.00772668	0.00224624	0.00224676	0.00224674	0.00224676	0.00238439	0.00222415	0.0021709	0.00166709	0.00265788	0.00241876	0.00237439	0.00547949	0.00263316	0.00279394	0.00276005	0.0027177	0.00269831	0.00266112	0.00261437	0.00253712	0.00268277	0.00250847	0.00251676	0.00264545	0.00261605	0.0025496	0.00285264	0.00253045	0.0023758	0.00277053	0.00272364	0.00154651	0.00109523	0.00118441
clinical_72	0.00820191	0.00820994	0.00822089	0.00824332	0.00821482	0.00821441	0.00799566	0.00814103	0.00835863	0.0082118	0.00825119	0.00830573	0.00825109	0.00782106	0.00781746	0.00236998	0.00236767	0.00236765	0.00236767	0.00244035	0.00234788	0.00229345	0.00175517	0.00259047	0.00247249	0.00242798	0.00543941	0.00261789	0.00275433	0.00271825	0.00267751	0.00265559	0.00261214	0.00263386	0.00259168	0.00269576	0.00256622	0.00255758	0.00270646	0.00267706	0.0026156	0.00285351	0.00254552	0.00240377	0.00270551	0.00265701	0.00148141	0.00103013	0.00111929
clinical_73	0.00801302	0.00801626	0.00801027	0.00798273	0.00779889	0.00779866	0.00789545	0.00782052	0.0081747	0.00802003	0.00805946	0.00808263	0.00801796	0.00823143	0.00822051	0.00239074	0.00238401	0.00238399	0.00238401	0.00244011	0.00240597	0.00235694	0.0018238	0.00237412	0.00227629	0.00233262	0.00500655	0.0023058	0.00234228	0.00231795	0.00224022	0.00224833	0.00216634	0.00238874	0.00233777	0.0023268	0.00238165	0.00230633	0.00243032	0.0024235	0.00238053	0.00244857	0.00227772	0.00219067	0.00212493	0.00223911	0.00104068	0.000519709	0.000652411
clinical_74	0.00800641	0.00800914	0.00800709	0.00795769	0.0077871	0.00778726	0.00792216	0.00777936	0.00807823	0.00794461	0.0079841	0.00800763	0.00794595	0.00827225	0.00826133	0.00237139	0.00236466	0.00236464	0.00236465	0.00243046	0.00240713	0.00238558	0.00179903	0.00237808	0.00227759	0.00229938	0.00495795	0.00224684	0.00229261	0.00227177	0.00219403	0.0021952	0.0021132	0.00230163	0.00226321	0.00225573	0.00230694	0.00223175	0.00237078	0.00235657	0.00229967	0.0024068	0.00221324	0.00212096	0.00210971	0.00218621	0.000987667	0.000542127	0.000602451
clinical_75	0.00800419	0.0080069	0.00800494	0.00796613	0.00769928	0.0076995	0.00783268	0.00767192	0.0080292	0.00787405	0.00791348	0.00793479	0.00787445	0.00821281	0.00820188	0.00238579	0.0023791	0.00237907	0.00237909	0.00242746	0.00242992	0.00239728	0.00174483	0.0023361	0.00222439	0.00221534	0.00487832	0.00216731	0.00221259	0.00220803	0.00213029	0.00213391	0.00203392	0.00226885	0.00221587	0.00220663	0.00225883	0.00218391	0.00231426	0.00230742	0.00226096	0.00234299	0.00216411	0.00206456	0.00209717	0.00214738	0.0009488	0.000549399	0.000568809
clinical_76	0.00691417	0.00691688	0.00691826	0.00687645	0.00667207	0.00667183	0.00681261	0.00668697	0.00702907	0.00687094	0.00691037	0.00693639	0.0068714	0.00716255	0.00715163	0.00127807	0.0012716	0.00127157	0.0012716	0.00134967	0.00132018	0.00128787	0.00141764	0.00128517	0.00119357	0.00121122	0.00387223	0.00116416	0.0012095	0.00118901	0.00111133	0.00110996	0.00102803	0.00124843	0.00119816	0.00119029	0.0012381	0.00116601	0.0012987	0.00129171	0.00124233	0.00132716	0.0011417	0.00104594	0.0010084	0.00110164	0.00134711	0.00158027	0.00167669
clinical_77	0.00800245	0.00800517	0.00800546	0.00796445	0.0077339	0.00773402	0.00787527	0.0077368	0.00808757	0.00793032	0.00796976	0.00799413	0.00793072	0.00823785	0.00822692	0.0023683	0.00236175	0.00236172	0.00236174	0.00242588	0.00241077	0.00237813	0.00177632	0.00235655	0.00225808	0.00226053	0.00493036	0.00221891	0.00226476	0.00224947	0.00217173	0.00217038	0.00208087	0.00230848	0.00225837	0.00224997	0.00229921	0.00222616	0.00235818	0.00235124	0.0023025	0.00238675	0.00220166	0.0021052	0.00209165	0.00216416	0.000965602	0.000515269	0.000579056
clinical_78	0.00801442	0.00801714	0.00801855	0.0079767	0.00777201	0.00777177	0.00791276	0.00778696	0.00812947	0.00797118	0.00801061	0.00803661	0.00797158	0.00826847	0.0082648	0.00239837	0.00239189	0.00239187	0.00239189	0.00246997	0.00244051	0.00240812	0.00183151	0.00240552	0.00231364	0.00233136	0.00499514	0.00228423	0.00232958	0.00223141	0.00223129	0.00220406	0.00214793	0.00236868	0.00231832	0.00231033	0.00233238	0.00228613	0.00241883	0.00241184	0.00236247	0.00244732	0.00226171	0.00216582	0.00212824	0.00219566	0.0010085	0.000524739	0.000621264
clinical_79	0.00666114	0.00666385	0.00666523	0.00662338	0.0064082	0.00640795	0.00654861	0.00642304	0.00677616	0.00661786	0.00665734	0.0066834	0.00661833	0.00689157	0.00688063	0.00370033	0.00369385	0.00369383	0.00369385	0.00377185	0.00374245	0.00371002	0.00311366	0.00365957	0.00351673	0.00356598	0.00357227	0.00342552	0.00342197	0.00345847	0.00338078	0.00340044	0.00330904	0.0036878	0.00361177	0.00350389	0.00363367	0.00357667	0.00360912	0.00360093	0.0035833	0.00356268	0.00345223	0.00345194	0.00333312	0.003437	0.00223986	0.00182404	0.0018689
clinical_80	0.00806935	0.00807261	0.00814605	0.00812463	0.00787773	0.00787746	0.00796389	0.00792067	0.00821672	0.0080434	0.00808285	0.00804298	0.00805444	0.00824188	0.00823095	0.00248619	0.00249708	0.00249705	0.00249707	0.00231575	0.00249186	0.00242463	0.00186241	0.00256027	0.00230208	0.0023307	0.00486105	0.00231183	0.00217778	0.00223904	0.00216132	0.00231741	0.00223504	0.00254703	0.0024272	0.00214957	0.00242607	0.00238296	0.00225761	0.00225486	0.00235038	0.00221716	0.0021925	0.00225467	0.00219221	0.00224824	0.00104992	0.000618382	0.000715439
clinical_81	0.00818119	0.00818973	0.00807726	0.00817083	0.0081459	0.00814548	0.00807322	0.008109	0.0083222	0.00818065	0.00822005	0.00820593	0.00820921	0.00801453	0.00800365	0.00233286	0.00234375	0.00234372	0.00234374	0.00229425	0.00234941	0.00229167	0.00170647	0.00266779	0.00235919	0.00234059	0.00520181	0.00253755	0.0025572	0.00256127	0.00248354	0.0026068	0.00252481	0.00259031	0.0025268	0.00248911	0.00253455	0.00249205	0.00254653	0.00251603	0.00247091	0.00269949	0.00240629	0.00233381	0.00250339	0.00254073	0.00134261	0.000760883	0.000939782
clinical_82	0.00805071	0.00805456	0.00806741	0.00807043	0.00776668	0.00776634	0.00785107	0.00783805	0.00819938	0.0080212	0.00806064	0.00807023	0.00804227	0.00824911	0.00824544	0.00254249	0.00254613	0.0025461	0.00254612	0.00244606	0.00255099	0.00248122	0.00191732	0.00260581	0.00241855	0.00239818	0.00491582	0.00235475	0.00230795	0.0020696	0.00214741	0.00223369	0.00221184	0.00256548	0.00246706	0.00230809	0.00243244	0.00241494	0.00249583	0.00246778	0.00242083	0.00243802	0.00225877	0.00227208	0.00218088	0.00216033	0.00102528	0.000554562	0.000677535
clinical_83	0.00801211	0.00801596	0.00802882	0.00803183	0.00772808	0.00772773	0.00781247	0.00779945	0.00816079	0.0079826	0.00802204	0.00803163	0.00800367	0.00815324	0.00814231	0.00242585	0.00242948	0.00242946	0.00242948	0.00232942	0.00243434	0.00236458	0.00180057	0.00248915	0.0023019	0.00228154	0.00479927	0.0022381	0.0021913	0.00210848	0.00203075	0.002178	0.00209518	0.00244883	0.00235042	0.00219144	0.00235026	0.00229828	0.00237919	0.00235114	0.00230418	0.00232137	0.00214211	0.00215543	0.00206423	0.0021215	0.000923007	0.000452236	0.000575211
clinical_84	0.00794497	0.0079475	0.00798678	0.00795401	0.00763436	0.00763429	0.00776254	0.00770499	0.00804178	0.00786295	0.00790239	0.00790763	0.00788458	0.00816943	0.00815849	0.00245618	0.00245981	0.00245979	0.00245981	0.00237206	0.00246702	0.00238171	0.00182973	0.00249715	0.00223416	0.0022438	0.00469869	0.00213867	0.0020907	0.00200781	0.00193008	0.00208302	0.00196902	0.00242171	0.00231473	0.00209858	0.00229022	0.00226099	0.00228546	0.00225752	0.00222183	0.00222078	0.00205149	0.00211554	0.00198239	0.0020333	0.000834711	0.00040674	0.00049062
clinical_85	0.00800174	0.00800559	0.00801844	0.00802146	0.00771771	0.00771736	0.0078021	0.00778908	0.00815041	0.00797223	0.00801167	0.00802126	0.0079933	0.00817223	0.00816855	0.00248236	0.00248599	0.00248597	0.00248599	0.00238593	0.00249085	0.00241267	0.00185713	0.00254567	0.00235842	0.00233805	0.00485574	0.00229397	0.00224782	0.0021273	0.00208728	0.00212141	0.0021517	0.00250534	0.00240693	0.00224796	0.00237231	0.0023548	0.0024357	0.00240765	0.0023607	0.0023761	0.00219863	0.00221195	0.00212075	0.00206491	0.000935952	0.000465192	0.000588167
clinical_86	0.00798362	0.00798746	0.00800476	0.0080036	0.0076903	0.00768997	0.00778533	0.00776346	0.00812088	0.00794248	0.00798191	0.00798816	0.00796373	0.00815867	0.00814774	0.00243602	0.00243965	0.00243963	0.00243964	0.00233946	0.00244454	0.00236792	0.00181034	0.00248476	0.00227806	0.00225728	0.00476554	0.00220461	0.00215756	0.00207472	0.00199699	0.00214477	0.00204792	0.00243669	0.00233598	0.00216015	0.0023236	0.00228326	0.00234776	0.00231974	0.00227453	0.00228764	0.00210868	0.00214022	0.00203375	0.00209079	0.000892262	0.000426092	0.000544462
clinical_87	0.00857166	0.00857358	0.00857763	0.00853502	0.00832677	0.00832681	0.00834873	0.00834163	0.00844322	0.00840812	0.00844753	0.00848104	0.00843665	0.00832736	0.00831652	0.00233485	0.00232812	0.00232811	0.00232812	0.00218281	0.00232424	0.00236559	0.00158109	0.00188214	0.00255316	0.0024358	0.00538545	0.00262396	0.00272943	0.00269259	0.00261645	0.00257667	0.00251511	0.00257199	0.00257301	0.0027068	0.00264103	0.0025712	0.00283669	0.00279749	0.00270559	0.00284722	0.00266012	0.00270729	0.00268519	0.0026676	0.00146943	0.00113197	0.00110603
clinical_88	0.00834178	0.00834018	0.00842217	0.00833164	0.00855748	0.00855774	0.0085052	0.00844722	0.00823838	0.00831069	0.00835015	0.00837942	0.00831414	0.00832757	0.00831669	0.00224318	0.00224882	0.00224881	0.00224882	0.00220318	0.00216899	0.00229595	0.00150654	0.002159	0.00253699	0.00239671	0.00549428	0.00260292	0.00280447	0.00281157	0.00273384	0.00276334	0.00269548	0.0022704	0.00236748	0.00262621	0.0024798	0.00238813	0.00267551	0.00265837	0.00246873	0.00285846	0.00264653	0.00257608	0.00288824	0.00288937	0.0016914	0.00142438	0.00136855
clinical_89	0.00834419	0.0083426	0.00842492	0.00833466	0.00855799	0.00855613	0.008506	0.0084478	0.00823877	0.00831091	0.00835036	0.00837982	0.00831599	0.00832796	0.00831709	0.0022471	0.00225274	0.00225273	0.00225274	0.00220636	0.00217274	0.00229618	0.00150665	0.00215567	0.00253739	0.00239678	0.00549498	0.00260584	0.00280518	0.00281226	0.00273452	0.00276398	0.00269611	0.00227671	0.0023734	0.00262702	0.00248009	0.00238853	0.00267593	0.00265878	0.00246893	0.00285926	0.00264439	0.00257597	0.00289202	0.00288993	0.00169196	0.00142519	0.00136923
clinical_90	0.00865598	0.00865923	0.00873382	0.00869182	0.00875432	0.00875556	0.00865937	0.00861651	0.00841136	0.00841746	0.0084568	0.00850173	0.00849816	0.00837821	0.00836736	0.00234869	0.00234922	0.0023492	0.00234921	0.00232062	0.00233623	0.00236945	0.00157886	0.00220677	0.00259597	0.00246277	0.0056948	0.00282026	0.00301119	0.00300972	0.00293198	0.00294336	0.00288021	0.00265023	0.00254069	0.00284074	0.00259808	0.00255197	0.00285105	0.00279865	0.00271811	0.00308378	0.00276043	0.00279048	0.00311273	0.00307049	0.0018727	0.00156203	0.0015344
clinical_91	0.00806712	0.00806599	0.00814505	0.0080546	0.0082959	0.00829615	0.00828012	0.00818818	0.00800981	0.00807476	0.00811431	0.00816322	0.00807661	0.00818786	0.00817695	0.00205697	0.00205958	0.00205956	0.00205957	0.00217536	0.00200289	0.00211419	0.0014225	0.00240385	0.002342	0.00221463	0.00532946	0.00242084	0.00263678	0.00264692	0.00256919	0.00259869	0.00253083	0.00204389	0.00218276	0.00246272	0.00230295	0.00221462	0.00250202	0.00248487	0.00229614	0.00269135	0.00247943	0.00231621	0.0026286	0.00267013	0.00147199	0.00117051	0.00111719
clinical_92	0.00784556	0.00783932	0.0079414	0.00782027	0.00813799	0.00813836	0.00815402	0.00804714	0.00784539	0.00790175	0.00794131	0.00799297	0.00790187	0.0081458	0.00813487	0.0021659	0.00216895	0.00216892	0.00216895	0.00232603	0.00210048	0.00214445	0.00163394	0.00261199	0.00224536	0.00220434	0.00521047	0.00229558	0.0025196	0.00252791	0.00245017	0.00247332	0.00240114	0.00197915	0.00206713	0.00233823	0.00214796	0.00207284	0.002358	0.00233984	0.00215408	0.00257387	0.00233563	0.00212513	0.00246107	0.00250663	0.00130837	0.000996056	0.00095465
clinical_93	0.00798717	0.00798342	0.00801701	0.00791095	0.00777012	0.00777054	0.00785552	0.00776071	0.00777716	0.00776979	0.00780932	0.00778422	0.00774305	0.00833629	0.00833262	0.00244801	0.00245517	0.00245514	0.00245516	0.00244699	0.00243702	0.00248528	0.00162927	0.00236271	0.00202829	0.00205385	0.00458488	0.00184721	0.0019276	0.00189632	0.00181857	0.00187225	0.00180909	0.00195359	0.00196652	0.00188427	0.00201155	0.00194652	0.00206736	0.00205583	0.00191613	0.00205185	0.00189029	0.00206345	0.00195538	0.00196789	0.00076908	0.000622	0.000447091
clinical_94	0.00793547	0.00793173	0.00798181	0.00789106	0.00775013	0.00775053	0.00781716	0.00773603	0.00775161	0.00771309	0.0077527	0.00775313	0.00770713	0.00828038	0.00827671	0.00235806	0.00235397	0.00235394	0.00235396	0.0024087	0.0024234	0.00242223	0.00158119	0.00234462	0.00197636	0.00199748	0.00457689	0.00182182	0.00189686	0.00189702	0.00181928	0.001868	0.00180484	0.00195653	0.00192451	0.00188725	0.00195897	0.00187881	0.0020598	0.00203323	0.00193847	0.00202642	0.00185302	0.00199947	0.00195383	0.00197316	0.000774347	0.000602721	0.000444437
clinical_95	0.00790878	0.00790975	0.00783775	0.00787418	0.00767226	0.00767219	0.00786101	0.00788599	0.00812347	0.00798243	0.00802202	0.0080583	0.00797359	0.00839032	0.00838666	0.00269824	0.00268737	0.00268734	0.00268736	0.00272557	0.00270778	0.00260881	0.00205239	0.00269117	0.00245508	0.00248759	0.00491817	0.00215575	0.0022169	0.00223138	0.00215365	0.00217071	0.00208968	0.00241858	0.00237484	0.00230911	0.00238562	0.00233107	0.00244008	0.00244875	0.00235996	0.00231897	0.0022906	0.00205407	0.0019692	0.00212591	0.000927368	0.000386785	0.000510158
clinical_96	0.00803806	0.00803432	0.00811591	0.00800812	0.00804292	0.00804335	0.008072	0.00798017	0.00788087	0.00789612	0.00793574	0.00787108	0.00790548	0.00838191	0.00837824	0.00262117	0.00261658	0.00261656	0.00261658	0.00249351	0.00263523	0.00263345	0.00173985	0.00252227	0.00225148	0.00222532	0.00474959	0.00203149	0.00201231	0.00208662	0.00200888	0.0021712	0.00209534	0.00210851	0.00218435	0.0020469	0.00222612	0.00216592	0.00211573	0.0021034	0.00202033	0.00208311	0.00197648	0.00224218	0.00234918	0.00233403	0.00113561	0.00104196	0.000838482
clinical_97	0.00781824	0.0078167	0.00791193	0.00783888	0.00782537	0.00782569	0.00785181	0.00776218	0.00775083	0.00768509	0.00772467	0.00767039	0.00770397	0.00824917	0.00824549	0.00250717	0.00249813	0.00249811	0.00249813	0.00242508	0.00254195	0.00249754	0.00162103	0.00253516	0.00202483	0.00204218	0.00456515	0.00174794	0.0018177	0.00189866	0.00182092	0.0019768	0.0019087	0.00203729	0.00200771	0.00181352	0.00200968	0.00197227	0.0018658	0.00187034	0.00181654	0.00187366	0.00169477	0.00192275	0.00209235	0.00208239	0.000883765	0.000788786	0.000588025
clinical_98	0.00786351	0.00786187	0.00795461	0.00787738	0.00814254	0.00814288	0.00812603	0.00805434	0.00766399	0.0077255	0.00776511	0.0078514	0.00783565	0.00810019	0.00809654	0.00231737	0.00230649	0.00230646	0.00230648	0.00241533	0.00231182	0.00224089	0.0013978	0.00248757	0.00213541	0.00206219	0.00507656	0.00213614	0.00237211	0.00239406	0.00231632	0.00233871	0.00227646	0.00190913	0.00188926	0.00220312	0.00195376	0.00190304	0.00220962	0.00218004	0.00202939	0.00242043	0.00218247	0.00206794	0.00246728	0.00244178	0.00124344	0.00101666	0.000909258
clinical_99	0.00769275	0.00769643	0.00779987	0.00774609	0.00771774	0.00771805	0.0077526	0.00763731	0.00764649	0.00751418	0.00755357	0.0076252	0.00757505	0.00803481	0.00802388	0.00240875	0.00240597	0.00240595	0.00240597	0.00244547	0.00241765	0.00233445	0.0014709	0.00249934	0.00185337	0.00187511	0.00469745	0.00176984	0.00198598	0.0020179	0.00194016	0.00199233	0.00191504	0.00200903	0.00188225	0.00192034	0.00183206	0.00184775	0.00184809	0.00185257	0.00175467	0.00206605	0.00180847	0.00168688	0.00206052	0.00203944	0.000840731	0.000683154	0.0005143
clinical_100	0.00770228	0.00769199	0.00779658	0.00771963	0.00781384	0.00781417	0.00785789	0.00778633	0.00782783	0.00773598	0.00777559	0.00780863	0.0077114	0.00824185	0.00823815	0.00229323	0.00228771	0.00228768	0.00228771	0.00233521	0.00231959	0.00225899	0.00177548	0.00268654	0.0021537	0.00222243	0.00492017	0.00204391	0.00219258	0.00224282	0.00216509	0.0022475	0.0021781	0.00205259	0.0020103	0.00209814	0.00209984	0.00202512	0.00214555	0.00215441	0.00207737	0.00223781	0.00207878	0.00192276	0.00218475	0.00224352	0.00104508	0.000767296	0.000707481
clinical_101	0.00770232	0.00769203	0.00779659	0.00771964	0.00781377	0.0078141	0.00785785	0.00778628	0.00782788	0.00773603	0.00777563	0.00780867	0.00771144	0.00824191	0.00823821	0.0022933	0.00228777	0.00228774	0.00228777	0.00233527	0.00231966	0.00225908	0.00177554	0.00268653	0.00215375	0.00222247	0.0049201	0.00204384	0.00219251	0.00224276	0.00216502	0.00224743	0.00217804	0.00205261	0.00201034	0.00209814	0.00209988	0.00202515	0.00214559	0.00215445	0.00207742	0.00223778	0.00207877	0.00192279	0.00218467	0.00224346	0.00104502	0.000767242	0.000707423
clinical_102	0.00795584	0.00795435	0.00801497	0.00792272	0.00784873	0.00784908	0.00795217	0.00787569	0.00799502	0.00789768	0.00793721	0.00788051	0.00788768	0.00833288	0.00832918	0.00247873	0.00246786	0.00246783	0.00246785	0.00240562	0.00250836	0.00250436	0.00191623	0.00269141	0.00231956	0.00236549	0.00487987	0.00224875	0.00206133	0.00220936	0.00213164	0.00225106	0.00216864	0.00229082	0.00227995	0.00211986	0.00230377	0.00223584	0.00215312	0.00214492	0.00221639	0.00204755	0.00205918	0.00206516	0.00215724	0.00220541	0.00100699	0.000667211	0.000649612
clinical_103	0.00776056	0.00776203	0.0078028	0.00772666	0.0076985	0.00769829	0.00776892	0.00769763	0.00789317	0.00777504	0.00781461	0.00791346	0.00778768	0.00821004	0.00820513	0.00236073	0.00235671	0.00235668	0.00235671	0.0024101	0.00232788	0.00231364	0.00177636	0.00258353	0.00223474	0.00224516	0.00486448	0.00204571	0.00220431	0.0021812	0.00210347	0.00214067	0.00205397	0.00214313	0.00212598	0.00215809	0.00215393	0.00209684	0.00226071	0.00226695	0.00216725	0.00231965	0.00214634	0.00188419	0.00204197	0.0021014	0.000902802	0.000528431	0.0005485
clinical_104	0.00788483	0.00787923	0.00789228	0.00786261	0.00775263	0.00775266	0.00791211	0.00785203	0.0081135	0.00799924	0.0080387	0.00808753	0.00797894	0.00839718	0.00838622	0.00237345	0.00236875	0.00236873	0.00236875	0.00246693	0.00239513	0.00237575	0.00194646	0.00260269	0.00239701	0.00241904	0.00490117	0.00218327	0.00224388	0.00221176	0.00213403	0.00213037	0.00204671	0.00235595	0.0022352	0.00225862	0.00232187	0.00224075	0.00239791	0.00241274	0.00232107	0.0023645	0.00227185	0.00213003	0.00202553	0.00213561	0.000937032	0.000542858	0.0005687
clinical_105	0.00814891	0.00814904	0.00805861	0.0081011	0.00795321	0.00795321	0.00815342	0.00814217	0.00837297	0.00826789	0.00830734	0.00832692	0.00823612	0.00862964	0.00861868	0.00276986	0.00276314	0.00276311	0.00276314	0.00281428	0.00277434	0.00277652	0.00229643	0.00290128	0.00266296	0.002717	0.0050746	0.00236631	0.00240657	0.0023866	0.00230888	0.00234543	0.00225549	0.00267827	0.00254616	0.00245924	0.00262219	0.00255201	0.00260836	0.00261531	0.00253598	0.00251772	0.0024868	0.00239453	0.00197281	0.0023251	0.00112682	0.000700724	0.000726956
clinical_106	0.00836548	0.00836562	0.00833196	0.00832019	0.00807484	0.00807477	0.00826339	0.00825625	0.00850128	0.00838093	0.00842039	0.00837441	0.00836166	0.00876581	0.00875486	0.00302246	0.00303335	0.00303333	0.00303335	0.0029249	0.00304511	0.00305371	0.00250834	0.0031142	0.00285583	0.0029286	0.00505762	0.00255656	0.00237031	0.00239735	0.00231966	0.00248477	0.00238617	0.00290822	0.00282319	0.00243703	0.00283897	0.00278209	0.00256277	0.00258795	0.00271775	0.00238499	0.00257984	0.002617	0.00209708	0.00245971	0.00126171	0.000921765	0.00089085
clinical_107	0.00824955	0.0082497	0.00816303	0.00820192	0.00799718	0.00799717	0.00819647	0.00818664	0.00842218	0.00831179	0.00835123	0.00834958	0.0082882	0.00868837	0.00867741	0.00290619	0.00290983	0.00290981	0.00290983	0.0028699	0.00292683	0.00292755	0.00240053	0.00300935	0.00276588	0.00282088	0.00501177	0.00242545	0.00237213	0.00232578	0.00224807	0.0023923	0.00230089	0.00279098	0.00267604	0.00242803	0.0027213	0.00265385	0.0026198	0.00262433	0.00259578	0.0024805	0.00247494	0.00248674	0.0020145	0.00237793	0.00117977	0.000785504	0.000797822
clinical_108	0.00828382	0.00828322	0.00819949	0.0082367	0.00801591	0.00801588	0.00821526	0.00820528	0.00844391	0.00833043	0.00836988	0.0083691	0.0083068	0.00870874	0.00869778	0.00296288	0.00296652	0.0029665	0.00296652	0.00292665	0.002983	0.00298335	0.00243782	0.0030474	0.00280394	0.00285816	0.00503271	0.00245575	0.00239261	0.0023471	0.00226939	0.00241876	0.002323	0.00282801	0.0027318	0.0024635	0.00275732	0.00269074	0.00265135	0.00265709	0.00263122	0.00249722	0.00251058	0.0025176	0.00205155	0.00241504	0.00121693	0.000810613	0.000834923
clinical_109	0.00801643	0.00802105	0.00798216	0.00800424	0.00773144	0.00773095	0.00782964	0.00782847	0.00815966	0.00802234	0.00801852	0.00797636	0.00799697	0.00826913	0.00826543	0.00261405	0.00261768	0.00261765	0.00261768	0.00243764	0.00262223	0.00255263	0.0019704	0.00263538	0.00242354	0.00244303	0.00494072	0.00241362	0.00225335	0.00222015	0.00219417	0.00227205	0.0022371	0.00263439	0.00252836	0.00224209	0.0024049	0.00247235	0.00235464	0.00234639	0.00244976	0.00225374	0.00227709	0.00234367	0.00222501	0.00222295	0.00106193	0.000582596	0.000693108
clinical_110	0.00806837	0.00807299	0.0080341	0.00805618	0.00778338	0.00778288	0.00788158	0.00788041	0.00821161	0.00807429	0.00807046	0.0080283	0.00804891	0.00822081	0.00821377	0.00256228	0.00256592	0.00256589	0.00256592	0.00238587	0.00257046	0.00250087	0.00191859	0.00258361	0.00237178	0.00239126	0.004889	0.00236185	0.00220158	0.00220292	0.0021424	0.00225482	0.00218533	0.00258262	0.00247659	0.00219033	0.00240619	0.00242058	0.00230287	0.00229462	0.00239799	0.00220198	0.00222532	0.0022919	0.00217325	0.00220573	0.00101009	0.000530726	0.000641239
clinical_111	0.00795843	0.00795376	0.00804732	0.00793567	0.00799528	0.0079958	0.00807891	0.00798039	0.00804803	0.00799644	0.00802212	0.00797521	0.00795907	0.00845903	0.00844807	0.00247943	0.00249758	0.00249756	0.00249758	0.00232621	0.00246145	0.00255606	0.00194318	0.00269546	0.00235228	0.00240076	0.00476825	0.0021233	0.00206405	0.00210557	0.00202784	0.00221277	0.00214021	0.0022563	0.00223523	0.00195465	0.00233343	0.00225834	0.00210396	0.00212243	0.00214537	0.00201824	0.00212579	0.00218252	0.00221596	0.00226272	0.00106439	0.00088492	0.000755229
clinical_112	0.00791042	0.00790985	0.00798586	0.00792206	0.00780444	0.00780451	0.00792028	0.00790207	0.00806778	0.00799192	0.00799439	0.00795152	0.00793299	0.00833603	0.00832507	0.00255845	0.00256692	0.00256689	0.00256692	0.00243914	0.00260673	0.00258205	0.00202904	0.0027649	0.00239007	0.00246125	0.00476461	0.00215701	0.00205081	0.00209718	0.00202527	0.00221262	0.00212702	0.00244835	0.00233908	0.00200911	0.00234619	0.00227468	0.00209483	0.00213672	0.00221865	0.00199646	0.00213855	0.00209276	0.0021024	0.00216501	0.000966631	0.000666806	0.000636428
clinical_113	0.00790515	0.00790457	0.00795388	0.00788898	0.00774168	0.00774211	0.00791447	0.00776582	0.00796972	0.00790645	0.00791539	0.00787287	0.00785132	0.008386	0.00837504	0.00249639	0.00250002	0.00249999	0.00250002	0.00237375	0.00254427	0.00251473	0.00188204	0.00258002	0.0022591	0.00230001	0.0046067	0.00195705	0.0019375	0.00194495	0.00186722	0.00205402	0.00196731	0.00225481	0.00215112	0.00192166	0.00220111	0.00211835	0.00204548	0.00207675	0.00208668	0.00202059	0.00201503	0.00199047	0.00196874	0.00201959	0.000820978	0.00062476	0.000497273
clinical_114	0.00795384	0.00795858	0.00796418	0.00793469	0.00774097	0.00774086	0.00785968	0.00781641	0.0081379	0.00801525	0.00800261	0.00790979	0.00797235	0.00836592	0.00835496	0.0026645	0.00265778	0.00265776	0.00265778	0.00256724	0.00268386	0.00262601	0.00205702	0.00273249	0.00239599	0.00247495	0.00478796	0.00211765	0.00206823	0.00211457	0.00203685	0.00215	0.0020586	0.00253429	0.0024227	0.00214917	0.00239717	0.00237226	0.00204557	0.00208935	0.00225678	0.00205441	0.00214861	0.00211348	0.00207884	0.00214624	0.000947885	0.00060297	0.000604995
clinical_115	0.00797396	0.00797338	0.00797883	0.00793688	0.00770719	0.00770709	0.00790616	0.00787497	0.00817043	0.0080135	0.0080476	0.00797261	0.00800792	0.00841884	0.00840788	0.00269892	0.00269246	0.00269243	0.00269246	0.00261056	0.00270566	0.00265774	0.00211608	0.00272657	0.00246611	0.00253365	0.00477173	0.0021614	0.00205306	0.00209817	0.00202046	0.00212074	0.00202933	0.00256129	0.00245467	0.00217826	0.00244199	0.002404	0.00211213	0.00214322	0.00230046	0.00207377	0.00220842	0.00215847	0.00199395	0.00212993	0.000931507	0.00058789	0.000578618
clinical_116	0.00795435	0.00795533	0.00795937	0.00792216	0.0076868	0.00768661	0.00788375	0.00785091	0.00815294	0.00802818	0.00802428	0.00794861	0.0079866	0.00846542	0.00846172	0.00280136	0.00279491	0.00279488	0.00279491	0.00270405	0.00280603	0.00273767	0.0021999	0.00281032	0.00254984	0.0026174	0.00485475	0.00224372	0.00213567	0.00212962	0.00210375	0.00202137	0.00211261	0.00265815	0.00255087	0.00226723	0.00249187	0.00249503	0.00219506	0.00222538	0.0023849	0.00215468	0.00229112	0.00224315	0.00211066	0.00198523	0.000973604	0.000628235	0.000620064
clinical_117	0.00776219	0.00776066	0.00782326	0.00771789	0.00782649	0.00782687	0.00786056	0.007733	0.00785056	0.00780735	0.00778678	0.00770854	0.00772716	0.00821248	0.00820152	0.00237331	0.00236658	0.00236655	0.00236658	0.00226898	0.00237863	0.0023445	0.00175579	0.00259358	0.00214571	0.00219339	0.00477335	0.00204501	0.00203338	0.00210544	0.00202771	0.00217077	0.00209349	0.00211639	0.00207978	0.00198805	0.00208222	0.0020247	0.00189708	0.00190789	0.00198043	0.00206445	0.00197883	0.00185541	0.00221101	0.00219643	0.000998028	0.00070555	0.00066267
clinical_118	0.00791109	0.00791428	0.00800241	0.0079302	0.00802893	0.00802915	0.00790338	0.00787525	0.00767079	0.00775902	0.0077187	0.00771533	0.00773223	0.00784924	0.00783985	0.00227051	0.00227783	0.0022778	0.00227783	0.00233071	0.00222809	0.00221538	0.00124643	0.00233794	0.00177024	0.00176586	0.0048642	0.00198166	0.00218548	0.00216364	0.00210076	0.00208863	0.00205102	0.00187917	0.0018961	0.00206259	0.00187925	0.00189277	0.00196434	0.0019191	0.00177641	0.00225584	0.00186948	0.00200203	0.00232557	0.00221449	0.00101627	0.000875575	0.000696394
clinical_119	0.00782799	0.0078317	0.00793184	0.00789095	0.00801926	0.00801945	0.0079749	0.00786232	0.0076161	0.00768596	0.00764565	0.00768023	0.0076853	0.00782356	0.0078126	0.0022403	0.00223898	0.00223894	0.00223898	0.00230379	0.00222412	0.00210572	0.00111808	0.00233332	0.00169739	0.00166651	0.00489867	0.00200427	0.0022253	0.00221206	0.00213433	0.00212887	0.00207043	0.00192334	0.00180287	0.00208441	0.00178043	0.0017867	0.00197593	0.00191652	0.00181255	0.00230577	0.00187105	0.00190681	0.00232285	0.00222318	0.00102471	0.000812778	0.000697198
clinical_120	0.00760795	0.00761278	0.00771265	0.00767951	0.00785189	0.00785218	0.00785138	0.00776819	0.00767364	0.00764204	0.00760182	0.007665	0.00762918	0.00789263	0.00788894	0.00236354	0.00236086	0.00236082	0.00236086	0.00242966	0.00235035	0.00223135	0.00128186	0.00252582	0.00187572	0.00188315	0.00487067	0.00191032	0.00217684	0.00218949	0.00211176	0.00215264	0.00207536	0.00196035	0.00190403	0.00206482	0.00185492	0.00186989	0.00192605	0.00192976	0.00181725	0.00224402	0.00194481	0.00165993	0.00218423	0.00215036	0.000951866	0.000750143	0.000613703
clinical_121	0.00765412	0.00765945	0.00775853	0.00772771	0.0079177	0.00791807	0.00790626	0.0078252	0.00762846	0.0076715	0.00763127	0.00767404	0.00766434	0.0079227	0.00791902	0.00236084	0.0023578	0.00235777	0.0023578	0.002427	0.00234779	0.00222869	0.00124257	0.00247511	0.00182602	0.00182202	0.00485011	0.00188443	0.00215596	0.00216891	0.00209118	0.00213224	0.00205496	0.00191355	0.00183202	0.0020411	0.00179779	0.00180332	0.00190343	0.00189276	0.00175195	0.00222203	0.0019283	0.00174334	0.00223732	0.00218129	0.00098281	0.000812948	0.000650318
clinical_122	0.00798842	0.00798749	0.00804128	0.00799865	0.00789427	0.00789455	0.00795464	0.0078563	0.00795512	0.00787725	0.00786771	0.00779953	0.00784741	0.00825056	0.00824124	0.0025377	0.00251957	0.00251954	0.00251957	0.00242655	0.00259099	0.00250251	0.00175663	0.00257589	0.0021344	0.00222121	0.00467216	0.0020861	0.00185025	0.00200177	0.00192404	0.00205048	0.00197254	0.00230672	0.00223607	0.00197958	0.00220944	0.00216416	0.0019779	0.0019706	0.00209629	0.00174734	0.00185143	0.00213946	0.00216797	0.00211624	0.000917759	0.000751038	0.000611629
clinical_123	0.0079235	0.00792762	0.00798482	0.00794066	0.00788333	0.00788355	0.0078765	0.00778592	0.00786119	0.00778727	0.00776408	0.0076839	0.00776518	0.00815433	0.0081499	0.00251833	0.00250051	0.00250048	0.0025005	0.00240336	0.00255375	0.00246407	0.00162139	0.0025681	0.00200424	0.00207994	0.00464939	0.00194577	0.00183452	0.00197914	0.00190141	0.0020235	0.00194938	0.00220842	0.00215251	0.00190999	0.00210609	0.00209005	0.00185285	0.00183716	0.00194996	0.00177277	0.00170102	0.00202979	0.00215692	0.00209605	0.000897543	0.000763613	0.000594818
clinical_124	0.00770758	0.00771935	0.00776086	0.00777893	0.00784263	0.00784029	0.00782155	0.00777568	0.00797262	0.00786496	0.0078247	0.00782138	0.00784181	0.00797834	0.0079674	0.00233382	0.00231697	0.00231695	0.00231697	0.00230869	0.00235047	0.0022664	0.00161401	0.0026532	0.0020884	0.00210623	0.00493534	0.00215924	0.0021926	0.00226665	0.00218893	0.00232769	0.00224099	0.00230083	0.00221142	0.00220342	0.00217654	0.00215846	0.0020897	0.00209229	0.0020496	0.00225963	0.00198114	0.00179956	0.00230773	0.00228525	0.00108697	0.000670494	0.000737229
clinical_125	0.00767614	0.00768792	0.00775231	0.00776014	0.00778542	0.00778502	0.00777594	0.00772928	0.00790972	0.0078008	0.00776053	0.00784071	0.00778746	0.00802617	0.00802249	0.00241601	0.0024136	0.00241357	0.0024136	0.00248631	0.00240396	0.00230654	0.00165806	0.00269183	0.0021208	0.002116	0.00510327	0.00218439	0.00240358	0.00226483	0.00234265	0.00230251	0.00227516	0.00234115	0.00222672	0.00234479	0.00215726	0.00218825	0.00223898	0.00224157	0.00216641	0.00247849	0.00216874	0.00181366	0.00235238	0.00223749	0.00111737	0.000687543	0.000754272
clinical_126	0.00770713	0.0077189	0.0077648	0.00779101	0.00780855	0.00780641	0.00778847	0.00775534	0.0079425	0.00783362	0.00779335	0.00787406	0.00782291	0.0080161	0.00801242	0.00241309	0.00241071	0.00241068	0.00241071	0.00248342	0.0024011	0.00230991	0.00167677	0.00271398	0.00215629	0.00214103	0.00514524	0.00222662	0.00244557	0.00230681	0.00238463	0.00234451	0.00231711	0.00237952	0.00226603	0.00238674	0.00219663	0.00222757	0.00228098	0.00228357	0.00220846	0.00252043	0.00220466	0.00185627	0.00238419	0.00227951	0.00115944	0.000706309	0.000787847
clinical_127	0.00770809	0.00771987	0.0077655	0.00779198	0.00780945	0.00780709	0.00778945	0.00775632	0.00794352	0.00783465	0.00779438	0.00787508	0.00782395	0.00801664	0.00801296	0.00241386	0.00241147	0.00241144	0.00241147	0.00248418	0.00240186	0.00231074	0.00167757	0.00271488	0.0021572	0.00214187	0.00514628	0.00222761	0.0024466	0.00230785	0.00238567	0.00234555	0.00231816	0.00238055	0.00226706	0.00238778	0.00219765	0.00222859	0.00228201	0.0022846	0.0022095	0.00252147	0.00220446	0.00185719	0.00238508	0.00228055	0.00116049	0.000707169	0.000788883
clinical_128	0.00587235	0.00587407	0.00590903	0.00587806	0.00552999	0.00552999	0.00572413	0.00565466	0.00597843	0.00584925	0.00584623	0.00586433	0.00583442	0.00633007	0.00632639	0.00467823	0.00466794	0.00466792	0.00466794	0.00462405	0.00471671	0.00462623	0.00404122	0.00473495	0.00441318	0.00445655	0.00270721	0.00409117	0.00392414	0.00384899	0.00392687	0.00404668	0.00401031	0.00448546	0.0043787	0.00412546	0.0043193	0.00431741	0.00423189	0.00422677	0.00422613	0.00401802	0.00408312	0.00413326	0.00405963	0.00405573	0.00293767	0.00257422	0.00259175
clinical_129	0.00714754	0.00714412	0.00718247	0.00712003	0.00697111	0.00697147	0.00713895	0.00705222	0.00728183	0.0071817	0.00722087	0.00721902	0.00717472	0.00774819	0.00774451	0.00337281	0.00336193	0.00336191	0.00336194	0.00334624	0.00343311	0.00339534	0.00289304	0.00357131	0.00325304	0.00331558	0.00400615	0.00287745	0.00271828	0.00278744	0.0027616	0.00276021	0.00284692	0.00320106	0.00311443	0.00293256	0.00316613	0.00311785	0.00307135	0.00306926	0.00305459	0.00282487	0.00293475	0.00305453	0.00291685	0.00274074	0.00177751	0.00156385	0.00145159
clinical_130	0.00704258	0.00703917	0.0070775	0.00701708	0.00687118	0.00687154	0.00703886	0.00695342	0.00718241	0.00708249	0.00712199	0.00712014	0.00707586	0.00764963	0.00764595	0.00238261	0.00237174	0.00237171	0.00237174	0.00235942	0.00244289	0.00240717	0.00190854	0.00258427	0.00226913	0.0023316	0.00390844	0.00189601	0.00173474	0.00180389	0.00177804	0.00177658	0.00186323	0.00221839	0.00213053	0.00194891	0.00218237	0.00213408	0.00208777	0.00208619	0.00207083	0.00184318	0.00195171	0.00207239	0.00193259	0.00175562	0.00116012	0.00166162	0.00155073
clinical_131	0.00301044	0.00301215	0.0030468	0.00301551	0.00265724	0.00265722	0.0028512	0.00278201	0.0031161	0.00298721	0.00298445	0.00300258	0.00297227	0.00346218	0.00345848	0.00754209	0.0075318	0.00753178	0.00753181	0.00748773	0.00758056	0.00748156	0.0069073	0.00759855	0.00727692	0.00732574	0.00407231	0.00695379	0.00678724	0.00684458	0.00681885	0.00681686	0.00690239	0.00737813	0.00727128	0.00701761	0.00721199	0.00720997	0.00712447	0.00711937	0.00711878	0.00690822	0.00697584	0.00702579	0.0069508	0.00676206	0.0058034	0.00544127	0.00545858
clinical_132	0.00661186	0.00661355	0.0066381	0.0065839	0.00637125	0.00637161	0.0065045	0.0064026	0.00666989	0.00658806	0.00659543	0.00656651	0.00654181	0.00710682	0.00710314	0.00127438	0.00126351	0.00126348	0.00126351	0.00125854	0.00134784	0.00130386	0.00178439	0.00140715	0.00110077	0.00114248	0.00350955	0.000821032	0.000778581	0.00081473	0.00078885	0.000757502	0.000853551	0.00107412	0.000983106	0.000859336	0.000987887	0.000933711	0.000951939	0.000949476	0.000921348	0.00089209	0.000881633	0.000847171	0.000900973	0.00067053	0.00151965	0.00191747	0.00187322
clinical_133	0.00788295	0.00788464	0.00790925	0.00785499	0.00764404	0.00764657	0.0077797	0.00767763	0.00794531	0.0078634	0.00787072	0.00784172	0.00781702	0.00838286	0.00837918	0.00254316	0.00253228	0.00253225	0.00253228	0.00252722	0.0026167	0.00257262	0.0019771	0.00267615	0.00236918	0.002411	0.00478099	0.00208912	0.00204656	0.00208272	0.00205684	0.00202546	0.00212165	0.00234262	0.00225146	0.0021274	0.00225619	0.00220199	0.00222009	0.00221764	0.00218955	0.00216017	0.00214976	0.00211521	0.00216909	0.00193831	0.000974182	0.00065533	0.000607456
clinical_134	0.00790297	0.00790598	0.00793593	0.00790519	0.00755065	0.0075503	0.00769989	0.0076352	0.0080048	0.00786935	0.00786749	0.00788013	0.0078586	0.00830411	0.00830043	0.00259313	0.00258294	0.00258292	0.00258294	0.00255569	0.00262597	0.00253253	0.00196591	0.00266213	0.00236602	0.00238815	0.00476381	0.00213662	0.00203427	0.00206238	0.00203651	0.00199632	0.00209212	0.00246746	0.00236076	0.00218163	0.00230789	0.00229551	0.00231449	0.00229477	0.00226334	0.00217611	0.0021157	0.00215184	0.00211532	0.0018861	0.00092196	0.00050176	0.000561869
clinical_135	0.00796057	0.00795725	0.00799953	0.00791759	0.00769336	0.00769331	0.00783824	0.00778115	0.00801859	0.00792496	0.00795229	0.00795343	0.00788101	0.00844393	0.00844025	0.00261641	0.00260554	0.00260551	0.00260554	0.00260828	0.00267431	0.00263331	0.002064	0.00274096	0.00244031	0.00248727	0.0047693	0.00215978	0.00203347	0.00207744	0.00205156	0.00203	0.00212619	0.00240595	0.00232946	0.0021798	0.00233235	0.00229214	0.00233511	0.002323	0.00228231	0.00216665	0.00217299	0.0022387	0.00213199	0.0019295	0.000965388	0.000676524	0.000613131
clinical_136	0.00790022	0.00790398	0.00793264	0.0079093	0.00754143	0.0075413	0.00769397	0.00763745	0.00800886	0.00786928	0.00786624	0.00787268	0.00786015	0.00829219	0.00830302	0.00261814	0.00260786	0.00260783	0.00260786	0.00256561	0.0026455	0.00254669	0.00197933	0.00267438	0.00237424	0.00240148	0.00475457	0.00214366	0.00202216	0.00206309	0.00203722	0.00199883	0.00209455	0.00248118	0.0023856	0.002189	0.00232638	0.00232432	0.00231137	0.00229166	0.00227298	0.002164	0.00212227	0.00215539	0.0021006	0.0018789	0.000914759	0.000498657	0.000555551
clinical_137	0.00797249	0.00797302	0.00800224	0.00794313	0.00769802	0.00769835	0.00788438	0.00780108	0.00804966	0.0079701	0.00798333	0.00792176	0.00792722	0.0084961	0.00849241	0.00274179	0.00273092	0.00273089	0.00273092	0.00264192	0.00278851	0.00273034	0.00217315	0.00284854	0.0025193	0.00259622	0.00479128	0.00217694	0.00199026	0.0021048	0.00207893	0.00207091	0.00215898	0.00254624	0.00240785	0.00218353	0.002441	0.00240115	0.00217493	0.00219883	0.00232378	0.0020159	0.00222782	0.00229294	0.00216209	0.00199674	0.00103275	0.000767743	0.000682883
clinical_138	0.00791643	0.00791617	0.00794894	0.0078603	0.00766452	0.00766489	0.00780651	0.00769578	0.00788754	0.00784384	0.00785118	0.00785485	0.00780327	0.00839384	0.00839016	0.002605	0.00259412	0.00259409	0.00259412	0.00255188	0.0026319	0.00261122	0.00199929	0.00271716	0.00237377	0.00242248	0.00474666	0.00210488	0.00200192	0.00205231	0.00202643	0.0020049	0.00210109	0.0023258	0.00227073	0.00210434	0.00226139	0.00222558	0.0022533	0.00224119	0.00218732	0.00212673	0.00209679	0.00213174	0.0021316	0.00190541	0.00094127	0.000671011	0.000591515
clinical_139	0.00805194	0.00806318	0.00810415	0.00815012	0.00821932	0.00821859	0.0081035	0.00813606	0.00824808	0.00817735	0.00813707	0.00820155	0.0081674	0.00783366	0.00783002	0.0023103	0.00232845	0.00232841	0.00232845	0.00251359	0.00230806	0.00220348	0.00159562	0.00281624	0.00242881	0.00238257	0.00551422	0.00268202	0.0028497	0.0028101	0.00278424	0.00262766	0.00272857	0.00267304	0.00260408	0.00274623	0.0025517	0.00257542	0.00271748	0.00268659	0.00259859	0.00295343	0.00259593	0.00236461	0.00281386	0.00249152	0.00152806	0.00108451	0.00117002
clinical_140	0.00794274	0.00795422	0.00800472	0.00804586	0.00817962	0.00817904	0.00801311	0.00804928	0.00814271	0.00807521	0.00803494	0.00809603	0.00806308	0.00769592	0.00769227	0.00225874	0.00224948	0.00224945	0.00224948	0.00247531	0.00224697	0.00209248	0.00147942	0.00272918	0.00232871	0.00228406	0.00547351	0.00258049	0.00278396	0.00276969	0.00274383	0.00256886	0.00267919	0.00257307	0.00250703	0.00269256	0.002455	0.00247601	0.0026181	0.00258722	0.00250195	0.00287523	0.0024913	0.00229956	0.00281833	0.00249599	0.00153252	0.0010885	0.00117424
clinical_141	0.00800265	0.00799942	0.0079734	0.00798519	0.00781042	0.0078104	0.00795572	0.00796498	0.0081696	0.00807663	0.00811608	0.00818597	0.00804206	0.00842956	0.00842588	0.00246611	0.00245524	0.00245522	0.00245524	0.00257098	0.00247829	0.00244839	0.00206164	0.00271063	0.00251852	0.00254672	0.0051169	0.0024133	0.00243788	0.0024049	0.00237903	0.0021692	0.00227011	0.00254656	0.00243988	0.00251518	0.0024906	0.00245034	0.00269219	0.00266814	0.00258953	0.00258726	0.00248605	0.00237977	0.00226473	0.00207893	0.00111493	0.000711716	0.000732637
clinical_142	0.00814268	0.00815179	0.00816744	0.00819468	0.00809121	0.00809075	0.00798076	0.00801466	0.00828146	0.00816799	0.00814206	0.00813658	0.00813574	0.00812803	0.00812439	0.00252484	0.00251397	0.00251394	0.00251397	0.00247243	0.00253932	0.00246411	0.0018889	0.00282714	0.00238375	0.00245737	0.00530122	0.00257716	0.00256922	0.00259648	0.00257061	0.00251125	0.00261215	0.0027002	0.00261611	0.00258457	0.00256997	0.00256005	0.00260831	0.00257647	0.00255519	0.00266709	0.00235229	0.00240055	0.00263647	0.00238407	0.00142058	0.000926824	0.00106255
clinical_143	0.00801087	0.00801897	0.00802293	0.00804171	0.00785001	0.00784939	0.00778128	0.00782067	0.00817623	0.00802664	0.00802286	0.0081072	0.00803841	0.00805561	0.00805196	0.00243635	0.00242661	0.00242658	0.00242661	0.00247181	0.00242327	0.00234177	0.00179812	0.00263314	0.00239515	0.00235877	0.00517972	0.00237292	0.00250543	0.00247096	0.00244509	0.00226851	0.00236942	0.0025803	0.0025018	0.00253116	0.00245173	0.00245594	0.00262919	0.00259715	0.00252543	0.00266148	0.00238687	0.00228695	0.00239389	0.002154	0.00119015	0.000696548	0.000826786
clinical_144	0.0082621	0.00826355	0.00819018	0.00821452	0.00799255	0.00799241	0.00816978	0.00808727	0.00841819	0.00827185	0.00831127	0.00832805	0.00826314	0.00867238	0.00866871	0.00287401	0.00286314	0.00286311	0.00286314	0.00297512	0.00290918	0.00286856	0.00233224	0.00281801	0.00273712	0.00278563	0.00527982	0.00258498	0.00260161	0.0025685	0.00254263	0.00236247	0.00246338	0.00283549	0.00275586	0.00268144	0.00274686	0.00271895	0.00279581	0.00279669	0.00274558	0.00273621	0.00263447	0.00255158	0.00221356	0.0022402	0.00127639	0.000762165	0.000861329
clinical_145	0.00802171	0.00802427	0.00801966	0.00796901	0.0077216	0.00772133	0.00786082	0.0077449	0.00809743	0.0079472	0.00798667	0.00800866	0.00794798	0.00834502	0.00834134	0.00245313	0.00244548	0.00244545	0.00244548	0.00251894	0.00247905	0.0024606	0.00192283	0.00261614	0.00238028	0.00240235	0.00503397	0.00233442	0.00235586	0.0023239	0.00229803	0.00210739	0.0022083	0.00245309	0.0024012	0.00238272	0.00240713	0.00236687	0.00251327	0.00249665	0.00243391	0.00251222	0.00232293	0.00225939	0.00220425	0.00199976	0.00103565	0.000575948	0.000654882
clinical_146	0.00799746	0.008	0.00801368	0.00796963	0.00779901	0.00779881	0.00787394	0.00773039	0.00807274	0.00793392	0.00797331	0.0079854	0.0079273	0.00830992	0.00830624	0.00234057	0.00232969	0.00232967	0.00232969	0.00246032	0.00243119	0.0023945	0.00188762	0.00263385	0.00235414	0.0023769	0.00506625	0.00234284	0.00235569	0.00236112	0.00233525	0.00218071	0.00228162	0.00243527	0.00237063	0.00239393	0.0023885	0.00232151	0.00249777	0.00248116	0.00245723	0.0024984	0.002319	0.00225348	0.00232416	0.00208864	0.00112461	0.000676602	0.000748965
clinical_147	0.00799625	0.00799879	0.00801245	0.00796841	0.00779846	0.00780043	0.00787541	0.007732	0.00807434	0.00793556	0.00797501	0.00798703	0.00792894	0.00831127	0.00830759	0.00234179	0.00233092	0.0023309	0.00233092	0.00246173	0.00243243	0.00239581	0.00188912	0.00263535	0.00235566	0.0023784	0.00506792	0.00234452	0.00235735	0.00236278	0.00233691	0.00218238	0.00228329	0.00243688	0.00237223	0.00239559	0.00239014	0.00232311	0.00249938	0.00248277	0.00245892	0.0025001	0.00232067	0.00225516	0.00232578	0.00209027	0.00112623	0.000678083	0.000747804
clinical_148	0.00801454	0.00801781	0.00799341	0.00796623	0.00771126	0.00771089	0.00781957	0.00781578	0.00809704	0.00797758	0.00801709	0.00810949	0.00799598	0.00827068	0.008267	0.00249135	0.00248095	0.00248092	0.00248095	0.00255029	0.00246139	0.00244381	0.00191346	0.00259329	0.00239751	0.00239895	0.00509254	0.00235531	0.00242338	0.00237844	0.00235258	0.00213422	0.00223488	0.00249141	0.00244906	0.00247079	0.00244378	0.00241882	0.00263422	0.00260257	0.00251691	0.00258062	0.00238658	0.00228909	0.00219567	0.00202973	0.00106569	0.000546547	0.000674183
clinical_149	0.00801739	0.00802116	0.00800411	0.00796334	0.00772449	0.00772416	0.00780601	0.00781571	0.00813656	0.00799073	0.00803021	0.00812365	0.00801003	0.00822401	0.00822033	0.00247956	0.00246937	0.00246934	0.00246937	0.0025175	0.0024536	0.00241459	0.00188918	0.00257736	0.00241232	0.00238133	0.00511125	0.00236962	0.0024367	0.00239715	0.00237128	0.00215812	0.00225838	0.002509	0.00246779	0.00249099	0.00245792	0.00243261	0.00264694	0.00261529	0.00252962	0.00259393	0.00240229	0.0022962	0.00223471	0.00205194	0.00108792	0.000573369	0.000701005
clinical_150	0.00802817	0.00803143	0.00800493	0.00800129	0.0076918	0.00769145	0.00783477	0.00782928	0.00815377	0.00799189	0.00803134	0.00812298	0.00798771	0.00830231	0.00829863	0.00250125	0.00249085	0.00249083	0.00249085	0.00259106	0.00250716	0.00248459	0.00195435	0.00260686	0.00243435	0.0024329	0.00507886	0.00235983	0.00240975	0.00236481	0.00233895	0.00211272	0.00221338	0.00252895	0.00246263	0.0024807	0.00245734	0.00243239	0.00264779	0.00261614	0.00254481	0.00256699	0.00239362	0.002303	0.00216025	0.00200896	0.00104491	0.000523838	0.000651472
clinical_151	0.00830315	0.00829878	0.00823916	0.00820626	0.00805187	0.00805185	0.00828393	0.00826097	0.00844957	0.0083802	0.00841968	0.0084901	0.00837563	0.00886224	0.00885856	0.00303567	0.00303211	0.00303209	0.00303211	0.00312776	0.00298585	0.00307131	0.00248393	0.00308819	0.00288368	0.00292046	0.00528288	0.00249698	0.00259724	0.0025742	0.00254834	0.0023665	0.00246489	0.00279281	0.00282868	0.00270011	0.00285265	0.00281775	0.00288293	0.00289577	0.00279246	0.00273131	0.00276242	0.00264485	0.0022292	0.00231977	0.00135606	0.000914323	0.000956284
clinical_152	0.00830738	0.00830352	0.00824596	0.00821783	0.0080607	0.00806068	0.0082896	0.00826992	0.00846645	0.00838995	0.00842943	0.00850103	0.00838477	0.00886802	0.00886434	0.00305066	0.00306156	0.00306153	0.00306156	0.00314159	0.00301554	0.00308106	0.00250939	0.00311582	0.00289966	0.00293606	0.0052804	0.00250824	0.00261265	0.00257161	0.00254575	0.0023768	0.00246822	0.00283267	0.0028424	0.00269073	0.00286446	0.00283066	0.00289401	0.00290599	0.00280679	0.00274818	0.00277419	0.00266147	0.00221665	0.00231275	0.00134906	0.000909835	0.000949371
clinical_153	0.00830303	0.00829923	0.00823896	0.00820614	0.00805164	0.00805161	0.00828377	0.00826074	0.00844922	0.00837993	0.00841941	0.00848979	0.00837539	0.00886208	0.0088584	0.00303507	0.00303145	0.00303147	0.00303146	0.00312685	0.0029852	0.00307089	0.00248304	0.0030873	0.00288316	0.00291988	0.00528265	0.00249674	0.00259708	0.00257396	0.0025481	0.00236619	0.00246466	0.00279172	0.00282816	0.0026997	0.00285214	0.00281724	0.00288267	0.00289544	0.00279199	0.0027311	0.00276211	0.00264443	0.00222898	0.00231935	0.00135564	0.000913781	0.000955781
clinical_154	0.00776153	0.00776541	0.00779961	0.00776513	0.00775766	0.00775759	0.00780197	0.00774621	0.007979	0.00784474	0.00788425	0.00799267	0.00786693	0.00829436	0.00829068	0.00249936	0.00250754	0.00250751	0.00250754	0.00256071	0.00243336	0.00244683	0.00191131	0.00272011	0.00237089	0.00237718	0.00504006	0.00219392	0.00235925	0.00233587	0.00231	0.00216638	0.00226257	0.00232298	0.00232038	0.00233849	0.00229437	0.00227773	0.00244729	0.00245595	0.00231939	0.00250487	0.0023276	0.00204868	0.00228747	0.00202891	0.00106484	0.000679438	0.00070261
clinical_155	0.00776332	0.00776317	0.00780818	0.00774337	0.00782438	0.00782446	0.00785915	0.0077999	0.00795804	0.00784216	0.00788165	0.00798426	0.00784597	0.00830093	0.00829725	0.00247359	0.00247075	0.00247072	0.00247075	0.00254692	0.00240253	0.00243329	0.00190496	0.00273842	0.002374	0.00238048	0.00509185	0.00222956	0.00239977	0.00238512	0.00235925	0.00220033	0.00230023	0.0022596	0.00228899	0.00235503	0.0022932	0.00225504	0.00245753	0.00245172	0.00230596	0.0025202	0.00233322	0.00206406	0.00235601	0.00211484	0.00115084	0.000772433	0.00079252
clinical_156	0.00776332	0.00776318	0.00780818	0.00774337	0.00782438	0.00782446	0.00785915	0.00779991	0.00795804	0.00784216	0.00788165	0.00798426	0.00784597	0.00830093	0.00829725	0.00247359	0.00247075	0.00247072	0.00247075	0.00254692	0.00240253	0.00243329	0.00190496	0.00273842	0.002374	0.00238049	0.00509185	0.00222956	0.00239977	0.00238512	0.00235925	0.00220033	0.00230023	0.0022596	0.00228899	0.00235503	0.0022932	0.00225504	0.00245753	0.00245172	0.00230596	0.0025202	0.00233322	0.00206406	0.00235601	0.00211484	0.00115084	0.000772433	0.000792519
clinical_157	0.00775789	0.00775774	0.00780275	0.00773794	0.00781894	0.00781903	0.00785372	0.00779654	0.00795261	0.00783673	0.00787622	0.00797883	0.00784054	0.00829006	0.00829725	0.00247359	0.00247075	0.00247072	0.00247075	0.00254692	0.00240253	0.00243329	0.00190496	0.00273842	0.00237401	0.00238048	0.00509185	0.00222956	0.00239977	0.00238512	0.00235925	0.00220033	0.00230023	0.00225417	0.00228899	0.00235503	0.0022932	0.00225504	0.00245753	0.00245172	0.00230596	0.0025202	0.00233322	0.00205863	0.00235057	0.00210941	0.0011454	0.000766992	0.000787079
clinical_158	0.00775425	0.00775411	0.00779911	0.0077343	0.00781531	0.00781539	0.00785008	0.00779654	0.00794898	0.00783309	0.00787258	0.0079752	0.0078369	0.00828642	0.00829725	0.00247359	0.00247075	0.00247072	0.00247075	0.00254692	0.00240253	0.00243329	0.00190496	0.00273842	0.00237401	0.00238048	0.00509185	0.00222956	0.00239977	0.00238512	0.00235925	0.00220033	0.00230023	0.00225053	0.00228899	0.00235503	0.0022932	0.00225504	0.00245753	0.00245172	0.00230596	0.0025202	0.00233322	0.002055	0.00234694	0.00210584	0.00114183	0.000763352	0.000783439
clinical_159	0.00776333	0.00776319	0.00780819	0.00774337	0.00782439	0.00782447	0.00785916	0.00779992	0.00795805	0.00784217	0.00788166	0.00798427	0.00784597	0.00830094	0.00829726	0.00247359	0.00247075	0.00247072	0.00247075	0.00254693	0.00240253	0.00243329	0.00190496	0.00273842	0.00237402	0.0023805	0.00509185	0.00222956	0.00239977	0.00238512	0.00235926	0.00220033	0.00230023	0.0022596	0.00228898	0.00235503	0.00229321	0.00225504	0.00245754	0.00245172	0.00230597	0.0025202	0.00233322	0.00206407	0.002356	0.00211484	0.00115085	0.000772441	0.000792528
clinical_160	0.00782393	0.00782706	0.00784094	0.00782827	0.00795972	0.00795962	0.00794573	0.00790209	0.0080312	0.007902	0.00794152	0.00802544	0.00793036	0.00826397	0.00826029	0.00248618	0.00248376	0.00248373	0.00248376	0.00258737	0.00242148	0.0024285	0.00192441	0.0028204	0.00233143	0.00244924	0.00521166	0.00238476	0.00251108	0.00250789	0.00248202	0.00233623	0.00244037	0.00234107	0.00238805	0.00246568	0.00236262	0.00234701	0.00250696	0.00249716	0.00237054	0.00261091	0.00242674	0.00216923	0.00252246	0.0022564	0.00129261	0.000894373	0.000931935
clinical_161	0.00798444	0.00798512	0.00795699	0.00795396	0.00781936	0.00781943	0.00802004	0.0080075	0.00823945	0.00810381	0.00814327	0.00822778	0.00810438	0.00854469	0.00854101	0.00283201	0.00282182	0.0028218	0.00282182	0.00290886	0.0028282	0.00279011	0.00223255	0.00273235	0.00265315	0.00268234	0.0051514	0.00235002	0.00246478	0.00244224	0.00241638	0.00222829	0.00232448	0.00267196	0.00259585	0.00253937	0.00258791	0.00256774	0.00267467	0.00268333	0.00258009	0.00259208	0.00253838	0.00231321	0.00214634	0.00212813	0.00116421	0.000746777	0.000767447
clinical_162	0.00442015	0.004425	0.00440868	0.00441515	0.00415288	0.00415282	0.00435979	0.00435582	0.00465861	0.00449517	0.00453479	0.00463002	0.00452276	0.00494333	0.00493964	0.00615734	0.00614733	0.00614731	0.00614733	0.00621141	0.006153	0.00608679	0.00553321	0.00615427	0.00591635	0.00595471	0.00285802	0.00557846	0.00562613	0.00560989	0.00558413	0.00540703	0.00549385	0.00602509	0.0059247	0.00579636	0.00587168	0.00587868	0.00591946	0.00592694	0.00586705	0.00575577	0.00576869	0.00559585	0.00548346	0.00535029	0.00439	0.00401033	0.00401174
clinical_163	0.00787609	0.00788094	0.00786475	0.00787119	0.00760869	0.00760863	0.0078158	0.00781174	0.00811461	0.00795124	0.0079907	0.0080858	0.00797861	0.0083996	0.00839592	0.00270078	0.00269076	0.00269073	0.00269076	0.00275505	0.00269648	0.00263037	0.00207427	0.00269754	0.0024888	0.0025074	0.00498426	0.0022068	0.00230343	0.00227385	0.00224799	0.00204986	0.00214605	0.00256851	0.00246823	0.00241615	0.00241547	0.00242223	0.00254261	0.00255127	0.00245947	0.00245379	0.0023915	0.00213975	0.00209197	0.00194829	0.000984184	0.000553282	0.000588942
clinical_164	0.00787629	0.00788096	0.00786489	0.00787138	0.00760883	0.00760877	0.0078159	0.00781185	0.0081148	0.0079514	0.00799088	0.00808595	0.00797881	0.00839966	0.00839598	0.00270082	0.00269082	0.00269079	0.00269082	0.0027551	0.00269653	0.00263046	0.00207436	0.0026976	0.0024889	0.00250752	0.00498438	0.00220698	0.00230363	0.00227398	0.00224811	0.00204998	0.00214618	0.00256865	0.00246837	0.0024163	0.00241562	0.00242237	0.00254274	0.0025514	0.00245966	0.002454	0.00239167	0.00213992	0.0020921	0.00194842	0.000984316	0.00055336	0.000589058
clinical_165	0.00787617	0.00788103	0.0078648	0.00787128	0.00760873	0.00760867	0.00781582	0.00781175	0.0081147	0.0079513	0.00799078	0.00808586	0.0079787	0.00839958	0.0083959	0.00270076	0.00269074	0.00269071	0.00269073	0.00275503	0.00269646	0.00263038	0.00207427	0.00269755	0.00248883	0.00250743	0.00498432	0.00220689	0.00230352	0.00227392	0.00224805	0.00204992	0.00214611	0.00256857	0.00246829	0.00241624	0.00241553	0.00242229	0.00254267	0.00255133	0.00245957	0.0024539	0.00239156	0.0021398	0.00209203	0.00194835	0.00098424	0.000553308	0.00058899
clinical_166	0.00787615	0.007881	0.00786476	0.00787125	0.00760871	0.00760865	0.0078158	0.00781174	0.00811468	0.00795127	0.00799075	0.00808584	0.00797868	0.00839955	0.00839587	0.00270074	0.00269072	0.00269071	0.00269072	0.00275501	0.00269644	0.00263036	0.00207425	0.00269754	0.00248881	0.00250741	0.0049843	0.00220687	0.00230351	0.0022739	0.00224803	0.0020499	0.00214609	0.00256855	0.00246827	0.00241622	0.00241551	0.00242227	0.00254265	0.00255131	0.00245956	0.00245388	0.00239154	0.00213984	0.00209205	0.00194837	0.000984259	0.000553323	0.000589005
clinical_167	0.00796083	0.00796675	0.00792094	0.00794644	0.00764221	0.00764179	0.00770844	0.00783144	0.00818954	0.00802403	0.00806352	0.00814558	0.00805826	0.00819965	0.00819597	0.00269616	0.00269071	0.00269068	0.00269071	0.00275159	0.00269504	0.0026398	0.00208446	0.00268893	0.00252105	0.00252377	0.00505582	0.00228751	0.00238179	0.00234468	0.00231881	0.00212959	0.00222579	0.00262989	0.00253312	0.00247671	0.00248451	0.00248776	0.00258669	0.002598	0.00252647	0.00252122	0.0024616	0.0022214	0.00218428	0.00205054	0.00106698	0.000582565	0.000666744
clinical_168	0.00795702	0.00796298	0.00791463	0.00794028	0.00763647	0.00763604	0.00770393	0.00782736	0.00818504	0.00801991	0.00805939	0.00814107	0.00805401	0.00819333	0.00819327	0.00269888	0.002688	0.00268798	0.002688	0.0027525	0.00269776	0.00264071	0.00208536	0.00269164	0.00252196	0.00252468	0.00505853	0.00228842	0.00237757	0.00234739	0.00232152	0.0021323	0.0022285	0.00263079	0.00253402	0.00248123	0.00248541	0.00248866	0.00258759	0.0025989	0.00252919	0.00251672	0.00245939	0.00221791	0.00218699	0.00205687	0.00106969	0.00058347	0.000667649
clinical_169	0.00795883	0.00796479	0.00791644	0.00794209	0.00763827	0.00763785	0.00770574	0.00782916	0.00818684	0.00802172	0.0080612	0.00814287	0.00805582	0.00819695	0.00819327	0.00269888	0.002688	0.00268798	0.00268801	0.0027525	0.00269776	0.00264071	0.00208536	0.00269164	0.00252196	0.00252468	0.00505853	0.00228842	0.00237757	0.00234739	0.00232152	0.0021323	0.0022285	0.0026326	0.00253403	0.00248123	0.00248541	0.00248866	0.00258759	0.0025989	0.00252919	0.00251672	0.00245939	0.00221971	0.0021888	0.00205506	0.0010715	0.000585275	0.000669454
clinical_170	0.0079588	0.00796477	0.0079166	0.00794218	0.00763821	0.00763741	0.00770607	0.00782914	0.00818701	0.00802169	0.00806118	0.00814304	0.00805585	0.00819767	0.008194	0.00269921	0.00268833	0.00268831	0.00268833	0.00275283	0.00269792	0.00264085	0.0020855	0.00269196	0.00252213	0.00252482	0.00505854	0.00228836	0.00237761	0.0023474	0.00232152	0.00213226	0.00222846	0.00263277	0.00253419	0.0024814	0.00248546	0.00248881	0.00258776	0.00259907	0.00252917	0.00251684	0.00245895	0.0022197	0.00218856	0.00205484	0.00107144	0.000585408	0.00066945
clinical_171	0.00794552	0.00794963	0.00790313	0.00791434	0.007634	0.00763392	0.00772267	0.00783417	0.00815909	0.00801925	0.00805874	0.00814041	0.00802695	0.00823555	0.00823187	0.00269416	0.00268328	0.00268326	0.00268328	0.00274778	0.00269304	0.002647	0.0020951	0.00270132	0.00251952	0.00253441	0.00505047	0.0022721	0.00236261	0.00234099	0.00231512	0.00212537	0.00222157	0.00260487	0.0025063	0.00245359	0.00247605	0.00246093	0.00258516	0.00259646	0.00251591	0.0025004	0.00245582	0.0022094	0.00216992	0.00204197	0.00106335	0.000579801	0.000662512
clinical_172	0.00797242	0.00797839	0.00793013	0.00795576	0.00767578	0.00767556	0.00780948	0.00786527	0.00820051	0.0080354	0.00807488	0.00814072	0.008067	0.00834543	0.00834175	0.0027434	0.00273253	0.0027325	0.00273253	0.00278223	0.00274228	0.00268523	0.00212988	0.00273616	0.00246374	0.00256913	0.00505359	0.00229748	0.00236772	0.00234392	0.00231805	0.00213881	0.002235	0.00264668	0.00254811	0.0024788	0.0024995	0.00250275	0.00257767	0.00258879	0.00253584	0.00249672	0.00246273	0.00223369	0.00218284	0.00204127	0.00107727	0.000596332	0.000676043
clinical_173	0.00801013	0.0080161	0.00790418	0.00799339	0.00773354	0.0077333	0.00791374	0.00792498	0.00823814	0.00807302	0.0081125	0.00819771	0.00810712	0.00846327	0.00845959	0.00279888	0.002788	0.00278798	0.002788	0.00285249	0.00279775	0.0027407	0.00218545	0.00279164	0.00258843	0.00262468	0.00510704	0.00233823	0.00242926	0.00239521	0.00236933	0.00217409	0.00227028	0.00268543	0.0025855	0.00254068	0.00253689	0.00254014	0.00265639	0.00266506	0.00258845	0.0025725	0.00251713	0.00227312	0.00218906	0.00207707	0.00111307	0.000532254	0.000676027
clinical_174	0.00797357	0.00797953	0.0079312	0.00795685	0.0077119	0.00771148	0.00776151	0.00787849	0.00820793	0.00804305	0.00808253	0.0081633	0.00807613	0.00821171	0.00820804	0.00271356	0.00270269	0.00270266	0.00270269	0.0027729	0.00271243	0.00265538	0.00210003	0.00261683	0.0025423	0.00254476	0.00512018	0.00233764	0.00243413	0.00241026	0.00238438	0.00220502	0.00230122	0.00264728	0.00255538	0.00251912	0.0025067	0.00251001	0.00260794	0.00261925	0.00254386	0.00256135	0.00249023	0.00223964	0.00226333	0.00212704	0.00114354	0.000659689	0.00074362
clinical_175	0.0077788	0.00778477	0.00773642	0.00776206	0.00745832	0.00745789	0.00752576	0.00764917	0.00800677	0.00784168	0.00788116	0.00796283	0.00787578	0.00801687	0.00801319	0.00251976	0.00250889	0.00250887	0.00250889	0.00257339	0.00251865	0.00246161	0.00190624	0.00251252	0.0023429	0.00234561	0.00487902	0.0021094	0.00219854	0.00216837	0.0021425	0.00195332	0.0020495	0.0024535	0.00235495	0.00230219	0.00230635	0.0023096	0.00240853	0.00241984	0.00235012	0.00233767	0.00228034	0.00204072	0.00200981	0.0018761	0.000892512	0.000764037	0.000848201
clinical_176	0.00779101	0.00778291	0.00779427	0.00774309	0.00761018	0.00761031	0.00787996	0.00776948	0.00801047	0.00791749	0.00795695	0.00796748	0.00788909	0.00860302	0.00859934	0.00256298	0.00255211	0.00255208	0.00255211	0.00261354	0.00260747	0.00262618	0.00213203	0.00273985	0.00254054	0.00256373	0.00492679	0.00219805	0.00224133	0.00221677	0.00219089	0.00216644	0.00215525	0.00249266	0.00241901	0.0023458	0.00241584	0.00243691	0.00250064	0.00251251	0.00241604	0.00237962	0.00237599	0.00229623	0.00217545	0.00217115	0.00105087	0.000773689	0.000702006
clinical_177	0.00788521	0.00787615	0.00789242	0.00783458	0.00767605	0.00767615	0.00787664	0.00781642	0.00806949	0.0079648	0.00800426	0.00802594	0.00793648	0.00846675	0.00846307	0.00256358	0.00255271	0.00255268	0.00255271	0.00262636	0.00260173	0.00256236	0.00210465	0.00271625	0.00249984	0.00250685	0.00493287	0.002214	0.00225307	0.00221257	0.00218669	0.00203615	0.00211821	0.00247488	0.00236087	0.00233495	0.00240538	0.00236464	0.00246965	0.00247831	0.00238068	0.00238581	0.00234003	0.00223845	0.00215497	0.00195585	0.000991727	0.000694381	0.000639322
clinical_178	0.00789221	0.00788707	0.00788812	0.00786221	0.00773775	0.00773773	0.00790923	0.00791053	0.00811539	0.00801159	0.00805112	0.00812652	0.00800237	0.00848054	0.00847686	0.00253169	0.00252101	0.00252099	0.00252101	0.00263479	0.00253119	0.00251899	0.00208852	0.00271974	0.00252647	0.00254627	0.00502019	0.00228176	0.00234308	0.00230815	0.00228228	0.00207971	0.00217607	0.00250615	0.00239041	0.0024282	0.00243368	0.00239808	0.00258087	0.00258245	0.00247748	0.00249193	0.00242324	0.0022614	0.00214263	0.00198989	0.00102579	0.000624889	0.000648046
clinical_179	0.00785548	0.00784643	0.00786781	0.00782132	0.00768772	0.00768767	0.00788359	0.00786515	0.00809649	0.00798731	0.00802678	0.00809862	0.00797614	0.0084699	0.00846622	0.00254811	0.00253745	0.00253743	0.00253745	0.0026512	0.00255286	0.00252288	0.00209294	0.00271066	0.00251514	0.00251144	0.0049914	0.00222779	0.0023091	0.00227723	0.00225135	0.00205541	0.00213996	0.00248767	0.00236431	0.00240429	0.00241237	0.00237878	0.00255229	0.00255854	0.00245862	0.00245096	0.00240455	0.00223069	0.0021275	0.0019568	0.000992673	0.000627474	0.000612671
clinical_180	0.00785697	0.00784791	0.0078681	0.0078103	0.00766371	0.00766371	0.00787137	0.00783911	0.00807585	0.00796784	0.00800731	0.00807852	0.00795782	0.00846037	0.00845669	0.00254826	0.00253754	0.00253752	0.00253755	0.00265139	0.00256058	0.00252764	0.00208667	0.00270321	0.00250249	0.00249775	0.0049793	0.0022122	0.00229565	0.00226248	0.00223661	0.00204067	0.00212273	0.00246882	0.00235334	0.00238844	0.0023979	0.00236679	0.00253372	0.00254055	0.00244114	0.0024344	0.00238984	0.00221986	0.0021323	0.00195021	0.000986072	0.000639778	0.000612016
clinical_181	0.00648839	0.00648029	0.00649161	0.00644047	0.00630778	0.00630792	0.00657725	0.00646691	0.00670763	0.00661471	0.0066542	0.00666477	0.00658641	0.00730919	0.00730551	0.00203289	0.00202202	0.00202199	0.00202202	0.00208343	0.00207734	0.00209255	0.00195458	0.00220958	0.00199451	0.00203327	0.00364594	0.00160221	0.00159666	0.0015856	0.00155975	0.00153709	0.00153571	0.00196264	0.00188907	0.00175856	0.00188592	0.00190695	0.00191004	0.00192068	0.00185589	0.00171426	0.00178565	0.00176645	0.00159969	0.00158623	0.00155627	0.00203199	0.00193466
clinical_182	0.00686442	0.00685632	0.00686765	0.00681647	0.00667565	0.00667567	0.00694258	0.0068332	0.00707645	0.00698346	0.00702296	0.0070346	0.00695511	0.00767512	0.00767143	0.00346387	0.003453	0.00345297	0.003453	0.00351611	0.00350505	0.00351273	0.00302958	0.00363682	0.00341319	0.00344669	0.00402444	0.00302822	0.00302277	0.00300943	0.00298359	0.00295776	0.00294978	0.00338933	0.00330627	0.00317847	0.00330261	0.00332409	0.00333038	0.00334104	0.003274	0.00313967	0.00320388	0.0031838	0.00302317	0.0030049	0.00188556	0.00164602	0.00154861
clinical_183	0.00668888	0.00669011	0.00670205	0.00665857	0.00680189	0.00680208	0.00682703	0.00669239	0.0065588	0.00655941	0.00659889	0.00659594	0.00661417	0.00701003	0.00700635	0.00339174	0.00337456	0.00337452	0.00337456	0.00347705	0.00339269	0.00330315	0.00246846	0.00349211	0.00302437	0.00302064	0.00395858	0.0031504	0.00326561	0.00325704	0.00323121	0.00312889	0.00314638	0.00315491	0.00309532	0.00329455	0.00304431	0.00312692	0.00322535	0.00317627	0.0030796	0.00336818	0.00307497	0.00328588	0.00343644	0.00327995	0.00216079	0.00200443	0.00183869
clinical_184	0.00677524	0.00677695	0.00678803	0.00673195	0.0068665	0.0068667	0.0068533	0.00675706	0.00655661	0.0066036	0.00664311	0.00664177	0.00665886	0.00687866	0.00687497	0.0035608	0.00354277	0.00354273	0.00354277	0.00363432	0.00354297	0.00345003	0.0025243	0.0035946	0.00308089	0.0030753	0.00392929	0.00325329	0.00336723	0.00322691	0.00330479	0.00320251	0.00322	0.00324035	0.0032059	0.00337065	0.00314542	0.00319581	0.00327825	0.00322969	0.00313774	0.00344201	0.00314122	0.00329968	0.00348697	0.00332971	0.00221063	0.00204654	0.00188253
clinical_185	0.00673015	0.00673186	0.00674294	0.00668686	0.00682141	0.00682161	0.0068082	0.00671197	0.00651151	0.00655851	0.00659802	0.00659668	0.00661377	0.00688552	0.00688184	0.00355394	0.0035359	0.00353587	0.0035359	0.00362746	0.0035361	0.00344316	0.00251743	0.00358774	0.00307403	0.00306843	0.00393616	0.00324642	0.00336037	0.00324608	0.00329792	0.00319564	0.00321314	0.00323348	0.00319904	0.00336378	0.00309699	0.00318895	0.00327139	0.00322283	0.00313087	0.00343514	0.00313436	0.00329281	0.00348011	0.00332285	0.00220376	0.00203967	0.00187565
clinical_186	0.00668515	0.00668685	0.00669794	0.00664186	0.00677641	0.00677661	0.0067632	0.00666697	0.00646651	0.0065135	0.00655302	0.00655168	0.00656877	0.00689237	0.00688869	0.00354709	0.00352905	0.00352901	0.00352905	0.00362061	0.00352925	0.00343631	0.00251057	0.00358089	0.00306718	0.00306158	0.00394301	0.00323957	0.00335352	0.00329108	0.00329107	0.00318879	0.00320629	0.00322663	0.00319219	0.00335693	0.00309014	0.0031821	0.00326454	0.00321598	0.00312402	0.00342829	0.00312751	0.00328596	0.00347326	0.003316	0.0021969	0.00203281	0.00186879
clinical_187	0.00654132	0.00655015	0.00657333	0.00660159	0.00658021	0.00657995	0.00661834	0.00658003	0.00677084	0.00659807	0.00663765	0.0066919	0.00664688	0.0070332	0.00703677	0.0037156	0.00371199	0.00371196	0.00371199	0.00377048	0.00371477	0.00362113	0.00299071	0.00395533	0.00329207	0.00342935	0.00413445	0.00337077	0.00348918	0.00350451	0.00347869	0.00344762	0.00343684	0.00362272	0.00353085	0.00352147	0.00339932	0.00349699	0.00344371	0.00344492	0.00343011	0.00355511	0.00340506	0.00312103	0.00346571	0.0034003	0.00228151	0.0018892	0.00191592
clinical_188	0.00635823	0.00636811	0.00644092	0.00643898	0.00639042	0.00639	0.00644827	0.00639212	0.00657858	0.00639548	0.00643497	0.00652312	0.00644916	0.00693472	0.0069383	0.00365497	0.00365257	0.00365254	0.00365257	0.00372469	0.00364768	0.00355176	0.00290999	0.00389635	0.00331071	0.00333952	0.00394393	0.00325464	0.00339625	0.0034037	0.00337788	0.00333593	0.00332516	0.00352175	0.00342816	0.00343286	0.00329135	0.00339339	0.00336382	0.00336483	0.00332214	0.0034778	0.00330659	0.00299694	0.00338411	0.00330063	0.00218163	0.00183245	0.00183165
clinical_189	0.00635855	0.00636843	0.00643924	0.00643929	0.00640714	0.00640672	0.00646558	0.00641054	0.00659402	0.00641093	0.00645042	0.0065389	0.00646375	0.00694712	0.00695069	0.00365306	0.00365067	0.00365064	0.00365066	0.0037228	0.00364577	0.00354986	0.00291324	0.00389447	0.00331103	0.00334273	0.00395867	0.00325852	0.00340012	0.00340756	0.00338174	0.0033399	0.00332912	0.00352653	0.0034327	0.00343673	0.0032959	0.00339793	0.0033677	0.00336871	0.003326	0.00348166	0.00331055	0.00299582	0.00337881	0.00329782	0.00217883	0.00183064	0.00182647
clinical_190	0.00643343	0.00644307	0.0064875	0.00651053	0.00647039	0.00646995	0.0065174	0.00644396	0.00667501	0.00649228	0.00653177	0.00661525	0.00655081	0.00687346	0.00686978	0.00364255	0.00364025	0.00364023	0.00364025	0.00371863	0.00363561	0.00356691	0.00294161	0.00391036	0.00336421	0.00337324	0.00401395	0.00335167	0.00349846	0.00350587	0.00348005	0.00343185	0.00342108	0.00365236	0.00351993	0.00353506	0.00338375	0.00348572	0.00346611	0.00346712	0.00342311	0.00357997	0.00337513	0.00313624	0.00348525	0.00341155	0.00229269	0.00188992	0.00193744
clinical_191	0.00645515	0.00646487	0.00650927	0.00653268	0.0064914	0.006491	0.0065396	0.00646598	0.00669818	0.00651568	0.00655518	0.00662705	0.00657169	0.00688588	0.0068822	0.00364982	0.00364735	0.00364733	0.00364735	0.00371457	0.00364283	0.00357555	0.0029487	0.00391874	0.00335018	0.00338066	0.00402632	0.00336332	0.00349888	0.00350778	0.00348196	0.00344372	0.00343294	0.00366409	0.00353144	0.00353548	0.00339546	0.00349752	0.0034664	0.0034674	0.00342754	0.00358044	0.0033774	0.00314573	0.0034947	0.00342258	0.00230374	0.00189774	0.00194914
clinical_192	0.00643346	0.0064431	0.00648753	0.00651057	0.00647042	0.00646997	0.00651743	0.00644399	0.00667504	0.00649231	0.00653181	0.00661528	0.00655084	0.0068735	0.00686982	0.00364255	0.00364025	0.00364022	0.00364025	0.00371863	0.00363561	0.00356691	0.00294161	0.00391035	0.00336421	0.00337324	0.00401398	0.00335166	0.00349845	0.00350587	0.00348005	0.00343185	0.00342107	0.00365236	0.00351993	0.00353506	0.00338375	0.00348571	0.0034661	0.00346711	0.00342311	0.00357997	0.00337513	0.00313621	0.00348522	0.00341152	0.00229266	0.0018899	0.00193741
clinical_193	0.00677481	0.00677725	0.00685294	0.00680603	0.00659998	0.00660016	0.00671374	0.00653828	0.00683268	0.00667418	0.0067137	0.00665901	0.00666731	0.00721058	0.0072069	0.00371507	0.00372597	0.00372593	0.00372596	0.00355201	0.00374228	0.00368938	0.00310085	0.0038867	0.00346686	0.00354832	0.0038751	0.00347879	0.00331731	0.00333418	0.00330835	0.00339787	0.0033918	0.00369875	0.00357598	0.00328408	0.00349294	0.00354471	0.00337271	0.00336868	0.00349419	0.00334147	0.00333512	0.00344161	0.0034191	0.00334207	0.00222317	0.00188825	0.00189542
clinical_194	0.00666522	0.0066684	0.00674916	0.00670333	0.00658337	0.00658311	0.00664487	0.00646419	0.00674736	0.00659173	0.00663127	0.00660268	0.00658735	0.00704914	0.00704546	0.00358934	0.00360023	0.0036002	0.00360023	0.00346874	0.00360845	0.00353103	0.00294513	0.00382297	0.00337982	0.00341438	0.00388269	0.00342536	0.00334008	0.00331828	0.00329245	0.00337902	0.00337296	0.00360771	0.00347789	0.00330143	0.00338533	0.0034384	0.00337478	0.00336195	0.00340901	0.00340992	0.00326801	0.00335388	0.0034511	0.00333761	0.00221867	0.00187399	0.00189779
clinical_195	0.00684071	0.00684913	0.00673304	0.0068298	0.00681663	0.0068162	0.0067844	0.006779	0.00699089	0.00685029	0.00688976	0.00690261	0.00688059	0.00685138	0.00684774	0.00378138	0.00379228	0.00379224	0.00379228	0.00379012	0.0037775	0.00371855	0.00306065	0.00402905	0.00370976	0.00371733	0.00423991	0.0038366	0.00385247	0.00381016	0.00378434	0.00378751	0.00378145	0.00399138	0.00390596	0.00383022	0.00379348	0.00386925	0.00387327	0.0038408	0.00379482	0.00395776	0.00373638	0.00371805	0.00380568	0.00373682	0.00261828	0.00209903	0.00223177
clinical_196	0.0067908	0.00679926	0.0066949	0.00678095	0.00673838	0.00673789	0.0067137	0.0067039	0.00693415	0.00678782	0.0068273	0.00681963	0.00681682	0.0068559	0.00685226	0.00377126	0.00378215	0.00378212	0.00378215	0.00371139	0.00377497	0.00371631	0.00306481	0.0040015	0.00365592	0.00366188	0.00411515	0.0037733	0.00374782	0.00369583	0.00367002	0.00372422	0.00371816	0.00395088	0.00386164	0.00372605	0.00374267	0.00382332	0.00378041	0.0037487	0.00372822	0.00385677	0.00363379	0.0036569	0.00373511	0.00367145	0.00255287	0.00207007	0.00216644
clinical_197	0.00670975	0.0067136	0.00672648	0.0067291	0.00640179	0.00640138	0.00650924	0.00646987	0.00685358	0.00667596	0.00671545	0.00673058	0.00669673	0.00700983	0.00700615	0.00382213	0.00382577	0.00382574	0.00382577	0.00372587	0.00382969	0.0037622	0.00319122	0.00388129	0.00365657	0.00366497	0.0037605	0.00354641	0.00345103	0.003359	0.00333317	0.00341116	0.00340509	0.0038923	0.00378532	0.00353689	0.00366586	0.00373172	0.00371851	0.00368921	0.00367448	0.00358742	0.00348569	0.00358526	0.00342011	0.00336772	0.00224887	0.0018417	0.00191602
clinical_198	0.00670974	0.00671359	0.00672647	0.00672909	0.00640178	0.00640137	0.00650923	0.00646986	0.00685357	0.00667596	0.00671544	0.00673057	0.00669672	0.00700982	0.00700614	0.00382213	0.00382577	0.00382574	0.00382577	0.00372587	0.00382969	0.0037622	0.00319122	0.00388129	0.00365656	0.00366497	0.0037605	0.00354642	0.00345103	0.003359	0.00333318	0.00341116	0.0034051	0.0038923	0.00378532	0.00353689	0.00366586	0.00373172	0.00371851	0.00368921	0.00367449	0.00358742	0.0034857	0.00358526	0.00342012	0.00336772	0.00224887	0.0018417	0.00191603
clinical_199	0.00210973	0.00211782	0.00213513	0.00214028	0.00190954	0.00190902	0.00192428	0.00187998	0.00222686	0.00204157	0.00208123	0.00216824	0.00207863	0.00240409	0.00240039	0.00818056	0.00817535	0.00817532	0.00817535	0.00820053	0.008161	0.00806327	0.00746335	0.00825469	0.00791733	0.00790177	0.00514053	0.00780898	0.00793853	0.00789576	0.00787005	0.00781235	0.00777809	0.00816943	0.00806351	0.0079944	0.00792784	0.00802014	0.00808589	0.00805268	0.00801145	0.00807418	0.00786446	0.00784054	0.00787796	0.00780701	0.0066931	0.00627471	0.00633978
clinical_200	0.00219789	0.00220598	0.00221335	0.00222844	0.00208996	0.00208938	0.00201993	0.00204786	0.00240267	0.00221897	0.00225865	0.00234671	0.00225864	0.00236451	0.00236084	0.00818494	0.00817996	0.00817993	0.00817996	0.00820784	0.00816533	0.00809068	0.00748236	0.00829675	0.0079956	0.00797846	0.00523188	0.00790185	0.00803017	0.00798653	0.00796083	0.0078289	0.007891	0.00824073	0.00814339	0.00808561	0.00801146	0.00810115	0.00817847	0.00814526	0.00810394	0.00816581	0.00795151	0.0079308	0.00793888	0.00782088	0.0067766	0.00634613	0.00642351
clinical_201	0.00218766	0.00219575	0.00220301	0.00221812	0.00205848	0.00205789	0.00202845	0.00201623	0.00238146	0.00219801	0.00223765	0.00232551	0.00223759	0.00238137	0.0023777	0.00818488	0.0081799	0.00817987	0.0081799	0.00820779	0.00816527	0.00809899	0.00748224	0.00829663	0.00799542	0.0079783	0.00523169	0.00790231	0.00802998	0.00798634	0.00796064	0.00792734	0.00789081	0.00824056	0.00814323	0.00808542	0.0080113	0.00810099	0.00817828	0.00814507	0.00810371	0.00816737	0.00795134	0.00793062	0.00793874	0.00791931	0.00680552	0.00637505	0.00645243
clinical_202	0.00255627	0.00255569	0.00259463	0.00253081	0.00224159	0.00224197	0.00247034	0.00233375	0.00256089	0.00245137	0.00249107	0.00243622	0.00242617	0.00314924	0.00314554	0.00855386	0.00855752	0.00855749	0.00855752	0.00840528	0.008596	0.0085695	0.00795275	0.00860533	0.00828928	0.00834703	0.0050321	0.00796923	0.00780246	0.00780682	0.00778111	0.00793772	0.00786969	0.00836792	0.00827151	0.00789936	0.00818859	0.00823063	0.0079945	0.00803741	0.00816671	0.00777198	0.00804186	0.00810072	0.00771668	0.00789878	0.00678512	0.0065774	0.0064722
clinical_203	0.00243143	0.00242963	0.00252074	0.00244754	0.00220359	0.0022039	0.00239384	0.00224705	0.00245533	0.00231129	0.00235097	0.00228672	0.00228997	0.00296868	0.00296498	0.00845675	0.00846766	0.00846763	0.00846766	0.00827349	0.00848327	0.00842505	0.00782332	0.00853977	0.00816524	0.00822882	0.00502386	0.00799545	0.00777722	0.00780044	0.00777474	0.0079168	0.00784876	0.00833977	0.00821187	0.00782745	0.00810582	0.00816236	0.00792312	0.00795123	0.00809137	0.00772029	0.00792511	0.00800966	0.00781946	0.00785352	0.0067398	0.00647913	0.00642589
clinical_204	0.00238333	0.00238769	0.0023716	0.00235861	0.0020645	0.00206297	0.00221969	0.00216184	0.00248207	0.0023087	0.0023484	0.0022959	0.00232046	0.0027632	0.00275951	0.00834673	0.00835039	0.00835036	0.00835039	0.00817893	0.00836246	0.00828548	0.00773189	0.00837206	0.00811168	0.00816196	0.00504524	0.00802497	0.00780331	0.00781542	0.00778971	0.00788694	0.00782224	0.00835814	0.00825084	0.0078834	0.00813175	0.00819753	0.00799286	0.00798422	0.00813433	0.00780531	0.00792741	0.00807143	0.00786678	0.0078596	0.00674582	0.00632391	0.00639592
clinical_205	0.00235402	0.00235836	0.00234192	0.00232936	0.00204794	0.00204776	0.00218833	0.00214537	0.00245594	0.00228254	0.00232223	0.00226977	0.0022943	0.00274382	0.00274012	0.00834579	0.00834945	0.00834942	0.00834945	0.008178	0.00836169	0.00827633	0.00773126	0.00837113	0.0081112	0.00816136	0.00504522	0.00802444	0.00780327	0.0078154	0.00778969	0.00783479	0.00782228	0.00835766	0.00825036	0.00788315	0.00813139	0.00819707	0.00799218	0.00798397	0.0081343	0.00780296	0.00792856	0.0080717	0.00786716	0.00780752	0.00671683	0.00629465	0.0063668
clinical_206	0.00232892	0.00233142	0.0023589	0.00227947	0.00212633	0.00212621	0.00222669	0.00215558	0.00241034	0.00229958	0.00233935	0.00228252	0.00228217	0.00273379	0.00273009	0.00823171	0.00823536	0.00823534	0.00823536	0.00808466	0.00822804	0.00821988	0.00767838	0.00837923	0.00806611	0.00813372	0.00509725	0.00803352	0.00785429	0.00786873	0.00784302	0.00795694	0.00792187	0.00821249	0.00817972	0.00788106	0.00810296	0.00814078	0.0079947	0.00798528	0.0080953	0.00785403	0.00791922	0.00805712	0.00795066	0.0079082	0.00679444	0.00642095	0.0064608
clinical_207	0.00234193	0.00234235	0.00241918	0.00236518	0.00214985	0.00215019	0.00232118	0.00219622	0.00235577	0.00222994	0.00226963	0.00219251	0.00221358	0.0027978	0.0027941	0.00822118	0.00823209	0.00823205	0.00823208	0.0080781	0.00824986	0.00824231	0.00767219	0.0084116	0.00802113	0.00810964	0.00504655	0.00799798	0.00781219	0.00782049	0.00779478	0.00791365	0.00787836	0.00822842	0.00808446	0.00775784	0.00800767	0.00804979	0.00793994	0.00790782	0.00805106	0.00780411	0.00786071	0.00800057	0.00789917	0.00786535	0.00675158	0.00643875	0.00642913
clinical_208	0.00243202	0.00243287	0.00250121	0.00244758	0.00219768	0.00219799	0.00233183	0.00218828	0.00227872	0.00219357	0.00223322	0.002146	0.00221514	0.00289256	0.00288886	0.00834141	0.00834899	0.00834896	0.00834899	0.00816236	0.00837802	0.0083137	0.00749144	0.00825411	0.00785895	0.00790305	0.00471093	0.00769943	0.00746786	0.00748638	0.00746066	0.00758693	0.00754736	0.00802552	0.00793074	0.00756395	0.00782367	0.00788721	0.00768567	0.00767444	0.00780816	0.00746513	0.00761168	0.00794072	0.00782634	0.0076859	0.0065719	0.00647226	0.00629484
clinical_209	0.00290624	0.0029094	0.00293913	0.00290205	0.0029763	0.00297636	0.00290991	0.00282573	0.00277993	0.00279298	0.00283259	0.00283932	0.00282916	0.00269205	0.00268843	0.00837142	0.00836471	0.00836469	0.00836471	0.00830573	0.00836533	0.00836316	0.0074091	0.00805408	0.00840568	0.00827864	0.00593594	0.00856161	0.00871232	0.00868137	0.00865567	0.00863161	0.00859654	0.008544	0.00853219	0.00868276	0.00846736	0.00853604	0.00863454	0.00859494	0.00851905	0.00879293	0.00854911	0.00865054	0.00889587	0.0087755	0.00766239	0.00741794	0.00733948
clinical_210	0.00277179	0.00277455	0.00279031	0.00274744	0.00255895	0.00255901	0.00254087	0.00250083	0.00258074	0.00258597	0.00262558	0.00263672	0.0026191	0.00271271	0.00270906	0.00821297	0.00820627	0.00820625	0.00820627	0.00806058	0.00821105	0.00822104	0.00734132	0.00766767	0.00822986	0.00809473	0.0055262	0.00821165	0.00832042	0.00826971	0.008244	0.00819191	0.00815626	0.00833415	0.0083079	0.00834672	0.00824736	0.00830311	0.00845355	0.00841318	0.0083525	0.00844087	0.0082795	0.00847712	0.00846017	0.00834584	0.00723232	0.0069817	0.00690324
clinical_211	0.00277338	0.00277615	0.00280946	0.0027527	0.00265624	0.00265632	0.00259355	0.0025252	0.00260079	0.00261163	0.00265127	0.00266305	0.00264527	0.0027055	0.00270185	0.00822399	0.00821729	0.00821726	0.00821729	0.00807844	0.00821566	0.00823353	0.00734312	0.00775043	0.00824706	0.00811152	0.00559391	0.00823284	0.00838447	0.0083407	0.008315	0.00828812	0.00825543	0.00833789	0.00833015	0.00838414	0.00826946	0.00832533	0.00847081	0.00843044	0.00836348	0.00850446	0.00829584	0.00849376	0.00855638	0.00843695	0.00732351	0.00707823	0.00699961
clinical_212	0.00277515	0.0027779	0.00279614	0.00275245	0.00257071	0.00257077	0.00254055	0.00250177	0.00258887	0.0025941	0.00263371	0.00264484	0.00262723	0.00270753	0.00270388	0.00822302	0.00821632	0.0082163	0.00821632	0.00807063	0.0082211	0.00822874	0.00734754	0.00768678	0.00823854	0.00810341	0.00554206	0.00821955	0.00833628	0.00828361	0.0082579	0.00821072	0.00817663	0.00833911	0.00831604	0.00835568	0.0082555	0.00831124	0.00845949	0.00841913	0.00835844	0.00845477	0.00828623	0.00848307	0.00847898	0.00836383	0.00725032	0.00700053	0.00692208
clinical_213	0.00269858	0.00270416	0.00273192	0.00271422	0.00299089	0.00298886	0.00286258	0.00282258	0.00271227	0.0027976	0.00275749	0.0027638	0.00278223	0.0025041	0.00250046	0.00825968	0.00824157	0.00824154	0.00824157	0.00821871	0.00826667	0.00818184	0.00719575	0.00795104	0.00823262	0.00812616	0.00576307	0.00833447	0.00851873	0.0083853	0.0084633	0.00842163	0.00842178	0.00832259	0.0083115	0.0084753	0.00829517	0.00830572	0.00836312	0.00833912	0.00825736	0.00857106	0.00831809	0.00834836	0.00873697	0.00857267	0.00746126	0.00724184	0.00714607
clinical_214	0.0026865	0.00269196	0.00275413	0.00272215	0.00296746	0.0029676	0.00282783	0.00278187	0.00266419	0.00274828	0.00270817	0.00267197	0.00271164	0.00253663	0.00253298	0.00820757	0.00819176	0.00819173	0.00819176	0.00808997	0.00823931	0.00816066	0.007211	0.00794216	0.00817108	0.00807093	0.00566809	0.00830981	0.00839852	0.00829155	0.00836955	0.00840206	0.00839915	0.00828881	0.00826164	0.0083465	0.00824814	0.00824441	0.00824043	0.00821643	0.00813461	0.00843187	0.00818104	0.00828698	0.00871138	0.00853403	0.00742078	0.0072214	0.00712231
clinical_215	0.00268546	0.00269083	0.002767	0.0027473	0.00302785	0.00302974	0.00290672	0.0028631	0.0027159	0.00280065	0.00276054	0.0027705	0.00278249	0.0024878	0.00248416	0.00824683	0.00824264	0.00824262	0.00824264	0.00819845	0.00824042	0.00816115	0.00716385	0.0079646	0.0082108	0.0081001	0.00579671	0.00835712	0.00856177	0.00842021	0.00849822	0.00845998	0.00845831	0.00832755	0.00830009	0.00847021	0.00827943	0.00830117	0.00835745	0.00833344	0.00824708	0.00859885	0.00833432	0.00834404	0.0087735	0.00860416	0.00749096	0.007266	0.00716992
clinical_216	0.00268606	0.00269143	0.0027676	0.0027479	0.00302845	0.00302914	0.00290612	0.0028625	0.0027153	0.00280005	0.00275994	0.00276989	0.00278189	0.0024872	0.00248356	0.00824623	0.00824204	0.00824202	0.00824204	0.00819785	0.00823982	0.00816055	0.00716325	0.007964	0.0082102	0.00809949	0.0057961	0.00835652	0.00856116	0.00841961	0.00849762	0.00845938	0.00845771	0.00832694	0.00829949	0.00846961	0.00827882	0.00830057	0.00835684	0.00833284	0.00824648	0.00859825	0.00833372	0.00834344	0.0087729	0.00860356	0.00749036	0.0072654	0.00717052
clinical_217	0.00268718	0.00269253	0.00276869	0.00274903	0.00302967	0.00302764	0.00290735	0.0028632	0.00271601	0.00280077	0.00276066	0.0027706	0.00278268	0.00248826	0.00248462	0.00824697	0.00824277	0.00824274	0.00824277	0.0081986	0.0082406	0.00816113	0.00716381	0.00796471	0.00821082	0.00810003	0.00579691	0.00835719	0.00856181	0.0084204	0.00849841	0.00846012	0.00845845	0.00832763	0.0083002	0.00847032	0.00827962	0.00830127	0.00835753	0.00833353	0.00824718	0.00859893	0.0083319	0.00834383	0.00877364	0.00860422	0.00749103	0.00726604	0.0071719
clinical_218	0.00239327	0.00239877	0.00247438	0.00243969	0.00255457	0.00255476	0.00249467	0.00239264	0.00231865	0.00236396	0.00232387	0.00217158	0.00232571	0.0026438	0.0026401	0.00817741	0.00817796	0.00817793	0.00817796	0.00801904	0.00820138	0.00813021	0.00719618	0.00819876	0.00769428	0.00767784	0.00508485	0.00778816	0.00779272	0.00772201	0.00779998	0.00788967	0.0078705	0.00795191	0.00781529	0.00774283	0.00776884	0.0077887	0.00744474	0.00745624	0.00760645	0.00771476	0.00768195	0.0078055	0.00818275	0.00803851	0.00692491	0.00675458	0.00663071
clinical_219	0.00218068	0.00217874	0.00226021	0.00214772	0.00247425	0.00247473	0.00246546	0.00234963	0.0021976	0.00229	0.0022744	0.00232676	0.0022278	0.00242311	0.00241942	0.00800437	0.00800637	0.00800634	0.00800637	0.00814873	0.00795543	0.00801004	0.00741253	0.00836409	0.00799243	0.00793702	0.00540354	0.0079925	0.0081614	0.00802831	0.0081063	0.00809432	0.00805454	0.00776251	0.00785768	0.00803178	0.0078847	0.00784593	0.00803944	0.00801753	0.00786981	0.00820041	0.00800903	0.00789186	0.00818331	0.00813127	0.00701765	0.0067582	0.00668224
clinical_220	0.00206291	0.00206294	0.00215232	0.00206323	0.00243532	0.0024352	0.00237911	0.00230754	0.00220371	0.00222765	0.00220087	0.00228072	0.00218849	0.00240485	0.00240115	0.00801876	0.00802217	0.00802214	0.00802217	0.00817357	0.00793028	0.00797489	0.00741386	0.00839947	0.00793267	0.00794107	0.00535252	0.00796174	0.00811917	0.0079752	0.0080532	0.00803153	0.00800589	0.00782771	0.00787285	0.0079923	0.00785292	0.00785954	0.00797673	0.00795913	0.00785226	0.00816705	0.00794256	0.00781389	0.00812604	0.00806821	0.00695454	0.0066522	0.00662089
clinical_221	0.00206286	0.00206289	0.00215228	0.00206323	0.00243533	0.00243521	0.00237908	0.00230756	0.00220376	0.00222766	0.00220089	0.00228076	0.00218853	0.00240487	0.00240117	0.00801883	0.00802225	0.00802222	0.00802225	0.00817364	0.00793035	0.00797496	0.00741393	0.00839954	0.00793273	0.00794112	0.00535255	0.00796176	0.00811919	0.00797522	0.00805322	0.00803156	0.00800592	0.00782776	0.00787291	0.00799232	0.00785297	0.00785959	0.00797678	0.00795918	0.00785234	0.00816709	0.00794258	0.00781389	0.00812607	0.00806824	0.00695456	0.00665222	0.00662091
clinical_222	0.00203204	0.00203325	0.00212509	0.00205974	0.00226563	0.00226584	0.00223432	0.00209227	0.00200908	0.00200531	0.00196814	0.00203603	0.00197021	0.00237585	0.00237215	0.0080393	0.00804745	0.00804742	0.00804745	0.0081025	0.00798555	0.00794583	0.00730105	0.00827621	0.00776488	0.00776272	0.00518041	0.00779164	0.00794717	0.00780297	0.00788096	0.00785281	0.0077989	0.00776758	0.00775001	0.00784544	0.00768557	0.00772179	0.00780861	0.00778985	0.00768188	0.00799251	0.00775032	0.00766254	0.00801754	0.00789175	0.00677792	0.0065388	0.00644536
clinical_223	0.00217559	0.00217216	0.0022489	0.0021207	0.00236384	0.00236426	0.00235335	0.00222528	0.00205512	0.00212512	0.002115	0.00217015	0.00206376	0.00246361	0.00245991	0.00799935	0.0079956	0.00799556	0.00799559	0.0081163	0.00796741	0.00799203	0.00734514	0.00826039	0.00789306	0.00787111	0.00524152	0.00787299	0.00800164	0.00786632	0.00794431	0.00794525	0.00789133	0.00762386	0.00774867	0.00788965	0.00775443	0.0077368	0.00793016	0.00789438	0.00777138	0.00805289	0.00786576	0.00784638	0.00805607	0.00799486	0.00688108	0.0066674	0.00654544
clinical_224	0.00218075	0.00217684	0.00225757	0.00213817	0.00236274	0.00236308	0.00234824	0.00220058	0.00208674	0.00213356	0.00213265	0.00216751	0.00207529	0.00249465	0.00249095	0.00795127	0.00794665	0.00794662	0.00794665	0.00810121	0.00798094	0.00801501	0.00737316	0.00826804	0.00791062	0.00789387	0.00520678	0.00785155	0.00795338	0.00783338	0.00791137	0.00794092	0.00788701	0.00765836	0.00774423	0.00784329	0.00776731	0.00770678	0.00791208	0.00787808	0.00774844	0.00799196	0.00783626	0.00786751	0.00804846	0.00799048	0.00687668	0.0066705	0.0065415
clinical_225	0.00221287	0.0022113	0.00231059	0.00221341	0.00237016	0.00237052	0.00233439	0.00215792	0.00205853	0.00206579	0.0020394	0.00196777	0.00201127	0.0024858	0.0024821	0.00808814	0.0081063	0.00810627	0.0081063	0.00802135	0.00806876	0.00804947	0.00735529	0.00831616	0.00779895	0.00781854	0.00506672	0.00786573	0.00784266	0.00769424	0.00777222	0.0078903	0.00783638	0.00778081	0.00773814	0.00770099	0.00772152	0.00770661	0.00769386	0.00766871	0.00764642	0.00786729	0.0076648	0.00781098	0.00805049	0.00791406	0.00680026	0.00660602	0.00650841
clinical_226	0.00280443	0.00281013	0.00288676	0.00284051	0.00283987	0.00283998	0.00272506	0.00268844	0.00254662	0.0026363	0.00259695	0.00259417	0.00261489	0.00261106	0.00260738	0.00814844	0.00815519	0.00815517	0.00815519	0.00805839	0.00810936	0.00812521	0.00710358	0.00794279	0.00793709	0.00782562	0.00551501	0.00813252	0.00829152	0.00813616	0.00821416	0.00817217	0.0081635	0.00811858	0.0080878	0.0082277	0.00805885	0.00808673	0.00814637	0.00810028	0.00798482	0.00835062	0.00803132	0.00821375	0.00850755	0.00832924	0.00721574	0.00704296	0.00691245
clinical_227	0.00244252	0.00244816	0.00253864	0.00251767	0.00258103	0.00258105	0.0024688	0.00241538	0.00228889	0.00236956	0.00232948	0.0023409	0.00235022	0.00212632	0.00212419	0.00789824	0.00789483	0.0078948	0.00789483	0.00795197	0.00788654	0.00780605	0.00669016	0.00797776	0.00770652	0.00756227	0.00532345	0.00791883	0.00809127	0.00794638	0.00802437	0.00799858	0.00796823	0.00787317	0.00785987	0.00803292	0.00782589	0.00786178	0.0079249	0.00787996	0.00778986	0.00814779	0.00784937	0.0079607	0.00830932	0.00813409	0.00702048	0.0068393	0.00670689
clinical_228	0.00244253	0.00244817	0.00253866	0.00251769	0.00258105	0.00258107	0.00246882	0.0024154	0.00228891	0.00236958	0.0023295	0.00234092	0.00235024	0.00212634	0.00212421	0.00789826	0.00789485	0.00789482	0.00789485	0.00795199	0.00788656	0.00780608	0.00669017	0.00797778	0.00770654	0.00756228	0.00532347	0.00791885	0.00809129	0.0079464	0.00802439	0.0079986	0.00796825	0.00787319	0.00785989	0.00803294	0.00782591	0.0078618	0.00792492	0.00787998	0.00778988	0.00814781	0.00784939	0.00796069	0.00830932	0.00813409	0.00702048	0.0068393	0.00670689
clinical_229	0.00246784	0.00247351	0.00256334	0.00252609	0.00255985	0.00255978	0.00244702	0.00240076	0.00228255	0.00236186	0.00232178	0.00233317	0.00233331	0.0021835	0.00218522	0.00791068	0.00791205	0.00791202	0.00791205	0.00789584	0.00789974	0.00783592	0.00676115	0.00788657	0.00770954	0.00756598	0.0053246	0.00792185	0.00809241	0.00794755	0.00802554	0.00800166	0.00797131	0.00787299	0.00786573	0.00802281	0.00783207	0.00786763	0.00791516	0.00787594	0.007791	0.00813803	0.0078505	0.00793959	0.00828997	0.00812369	0.00701007	0.00681753	0.00669644
clinical_230	0.00244223	0.00244788	0.00253837	0.00251739	0.00258098	0.002581	0.00246877	0.00241534	0.00228885	0.00236952	0.00232943	0.00234086	0.00235017	0.00212605	0.00212393	0.00789809	0.00789468	0.00789465	0.00789468	0.00795182	0.00788638	0.00780589	0.00668987	0.00797748	0.00770649	0.00756222	0.00532341	0.00791878	0.00809123	0.00794634	0.00802433	0.00799853	0.00796818	0.00787313	0.00785983	0.00803289	0.00782585	0.00786174	0.00792486	0.00787993	0.00778981	0.00814776	0.00784932	0.00796064	0.00830927	0.00813403	0.00702043	0.00683926	0.00670684
clinical_231	0.00251435	0.00252005	0.00259901	0.00257001	0.00263925	0.00263936	0.00245245	0.00246924	0.00233654	0.00243055	0.00239049	0.00238637	0.00240523	0.00214514	0.00214145	0.00793658	0.00793396	0.00793394	0.00793397	0.00798752	0.00791859	0.00785311	0.00674809	0.00800216	0.00773555	0.00760635	0.00535555	0.00796544	0.0081255	0.00797793	0.00805592	0.00803299	0.00800843	0.00790476	0.00790925	0.00806855	0.0078792	0.00791075	0.007952	0.00790971	0.00781666	0.00817447	0.0078815	0.0080205	0.0083632	0.00818429	0.00707069	0.00688866	0.0067573
clinical_232	0.00251434	0.00252004	0.002599	0.00257001	0.00263925	0.00263936	0.00245247	0.00246924	0.00233655	0.00243055	0.00239049	0.00238636	0.00240523	0.00214518	0.00214147	0.00793654	0.00793393	0.00793389	0.00793392	0.00798746	0.00791857	0.00785308	0.00674806	0.0080021	0.00773556	0.00760635	0.00535555	0.00796544	0.0081255	0.00797793	0.00805592	0.008033	0.00800843	0.00790477	0.00790925	0.00806855	0.00787921	0.00791075	0.007952	0.00790971	0.00781668	0.00817447	0.00788151	0.0080205	0.00836321	0.0081843	0.0070707	0.00688867	0.0067573
clinical_233	0.00251434	0.00252004	0.002599	0.00257002	0.00263925	0.00263936	0.00245247	0.00246924	0.00233655	0.00243055	0.00239049	0.00238637	0.00240523	0.00214519	0.00214148	0.00793653	0.00793391	0.00793388	0.00793391	0.00798744	0.00791856	0.00785307	0.00674805	0.00800208	0.00773556	0.00760635	0.00535555	0.00796544	0.0081255	0.00797793	0.00805592	0.008033	0.00800843	0.00790478	0.00790925	0.00806856	0.00787921	0.00791075	0.007952	0.00790971	0.00781668	0.00817448	0.00788151	0.0080205	0.00836321	0.0081843	0.0070707	0.00688867	0.00675731
clinical_234	0.00251434	0.00252004	0.002599	0.00257	0.00263925	0.00263935	0.00245244	0.00246924	0.00233654	0.00243055	0.00239049	0.00238636	0.00240523	0.00214513	0.00214145	0.00793658	0.00793397	0.00793393	0.00793396	0.00798751	0.00791859	0.00785311	0.00674809	0.00800216	0.00773555	0.00760634	0.00535555	0.00796544	0.0081255	0.00797793	0.00805592	0.00803299	0.00800843	0.00790476	0.00790925	0.00806855	0.00787921	0.00791075	0.007952	0.00790971	0.00781666	0.00817447	0.00788151	0.0080205	0.00836321	0.00818429	0.00707069	0.00688867	0.0067573
clinical_235	0.00226486	0.00226317	0.00235952	0.00225795	0.00247756	0.00247796	0.00246633	0.00236526	0.002046	0.00221429	0.00218324	0.00220772	0.00215861	0.00241384	0.00241741	0.00806556	0.00806819	0.00806816	0.00806819	0.00816073	0.00801968	0.00799944	0.00716096	0.00821892	0.00782223	0.00776558	0.00525428	0.00789044	0.00801426	0.00787905	0.00795704	0.00794555	0.00791022	0.00758985	0.00770847	0.00788002	0.00772317	0.0077063	0.00788701	0.00785027	0.00771582	0.00804778	0.00785431	0.00786337	0.00810524	0.00800425	0.00689048	0.00673404	0.00657581
clinical_236	0.00227448	0.0022728	0.00236845	0.00227117	0.00248178	0.00248218	0.00247055	0.00236948	0.00205028	0.00222566	0.00219334	0.00222132	0.00217065	0.00243051	0.00243408	0.00809333	0.00809596	0.00809593	0.00809596	0.00818275	0.00804814	0.00801602	0.00716562	0.00822799	0.00782402	0.00775716	0.00524766	0.0078696	0.00800764	0.00787243	0.00795042	0.00793352	0.00790361	0.00758025	0.007706	0.00788641	0.00773001	0.00771098	0.00789148	0.00785576	0.00770985	0.0080399	0.00785225	0.00789627	0.00812945	0.00801098	0.00689723	0.00675303	0.00657756
clinical_237	0.00279126	0.00279515	0.00285322	0.00281401	0.0027466	0.00274667	0.00265206	0.00265781	0.00263575	0.00266943	0.00265491	0.00253779	0.00262907	0.00266048	0.00266409	0.00812521	0.00811436	0.00811434	0.00811436	0.00783766	0.00817191	0.0081421	0.00729787	0.00772501	0.0081355	0.0080642	0.00541696	0.00821814	0.00805221	0.00805305	0.00813104	0.00821031	0.00819881	0.00824577	0.0082324	0.00812553	0.00823098	0.00820977	0.00814698	0.00810671	0.008172	0.00805304	0.008018	0.00832542	0.0084438	0.00830211	0.00718866	0.00694995	0.00687181
clinical_238	0.0028282	0.00283358	0.00291177	0.00287538	0.00298671	0.00298668	0.00286104	0.00284112	0.00271439	0.00277059	0.00273062	0.0027434	0.00274482	0.00258734	0.00259097	0.00823234	0.00822908	0.00822906	0.00822908	0.00810877	0.00822302	0.00819994	0.00725934	0.00793142	0.0081722	0.00806709	0.00577582	0.00839281	0.00852761	0.00839906	0.00847707	0.00845137	0.00843987	0.00835927	0.00832675	0.00845836	0.00830607	0.00832106	0.00838577	0.00834733	0.00828558	0.00858087	0.00828506	0.00833964	0.0086882	0.00854368	0.00743041	0.00720207	0.00711822
clinical_239	0.00272269	0.00272809	0.002804	0.00278532	0.00305209	0.00305213	0.00293699	0.0029022	0.00273876	0.00282033	0.00278023	0.00279079	0.00280034	0.00250881	0.00251242	0.00822244	0.00821206	0.00821204	0.00821207	0.00817772	0.00821369	0.00818176	0.00717337	0.00796585	0.00822532	0.00811046	0.0058378	0.00840438	0.00859078	0.00846101	0.00853902	0.00851649	0.00850027	0.00834485	0.00834792	0.00851454	0.00832706	0.00834463	0.00840457	0.00837816	0.00829059	0.00863361	0.00835444	0.00835296	0.00878725	0.0086323	0.00751913	0.00728622	0.00720185
clinical_240	0.0028348	0.00284014	0.00290739	0.00287612	0.00302302	0.00302315	0.00289876	0.00279848	0.00271669	0.00279777	0.00275764	0.00272421	0.00275743	0.00258767	0.00258405	0.00816484	0.00816124	0.00816122	0.00816124	0.00807724	0.00818949	0.00817706	0.00725141	0.00789508	0.00818556	0.00808376	0.00574843	0.0083769	0.00850273	0.0083714	0.0084494	0.0084464	0.0084349	0.00835429	0.00827794	0.00842471	0.00827237	0.00827157	0.00833754	0.00831145	0.0082529	0.00855195	0.00827184	0.00841167	0.00874171	0.00858447	0.00747123	0.0072349	0.00715759
clinical_241	0.00247424	0.00247748	0.00255247	0.00251003	0.00251848	0.00251877	0.00248471	0.00243161	0.00247037	0.00247978	0.00246041	0.0023689	0.00243829	0.00286498	0.00286128	0.00826615	0.00828432	0.00828429	0.00828432	0.00802571	0.00829894	0.00825839	0.00740563	0.00818389	0.00791915	0.00791664	0.0049917	0.00777774	0.00774097	0.00763699	0.00771496	0.00786527	0.00784434	0.00804961	0.0079677	0.00758729	0.0079241	0.00792997	0.00766223	0.00769135	0.00778773	0.00765314	0.00775263	0.0079507	0.00809849	0.00796303	0.00684935	0.00668037	0.00656315
clinical_242	0.00249766	0.00250065	0.00257441	0.0025353	0.00258042	0.00258062	0.00247959	0.00245067	0.00243337	0.00247799	0.00245489	0.00234665	0.00244069	0.00272654	0.00272284	0.0081461	0.00815701	0.00815698	0.00815701	0.00787703	0.00817575	0.00813524	0.00727922	0.0080489	0.00790268	0.00785368	0.00508047	0.00783268	0.00782957	0.007722	0.00779998	0.00793904	0.00791811	0.00803375	0.00793715	0.00771101	0.0079087	0.00790608	0.00770315	0.00770811	0.00779733	0.00776991	0.00776996	0.00799528	0.00819436	0.00805581	0.00694219	0.00677324	0.00665602
clinical_243	0.00249885	0.00250184	0.0025756	0.00253649	0.00258164	0.00258184	0.0024807	0.0024517	0.0024339	0.00247918	0.00245608	0.00234734	0.00244155	0.00272563	0.00272194	0.00814508	0.00815599	0.00815596	0.00815599	0.00787568	0.00817473	0.00813439	0.00727854	0.00804747	0.00790366	0.0078541	0.00508208	0.00783417	0.00783116	0.00772362	0.00780159	0.00794037	0.00791944	0.00803434	0.00793773	0.0077126	0.00791017	0.00790722	0.00770468	0.00770948	0.00779886	0.0077715	0.00777133	0.00799676	0.00819585	0.00805714	0.00694353	0.00677458	0.00665735
clinical_244	0.00224659	0.00224978	0.00233808	0.00228606	0.00239833	0.0023986	0.00232975	0.00219253	0.00206798	0.00210601	0.00206592	0.00193976	0.00206527	0.00246837	0.00246467	0.00810457	0.00811548	0.00811544	0.00811548	0.00798334	0.00812883	0.0080217	0.00713709	0.00821441	0.00755091	0.00760918	0.00493846	0.0077275	0.00770842	0.00757588	0.00765385	0.00777407	0.00774842	0.00781354	0.00768737	0.00763939	0.00756083	0.00765246	0.00749284	0.00746163	0.0075156	0.0077416	0.00749818	0.00775374	0.00802309	0.00783492	0.00672104	0.00658858	0.00643059
clinical_245	0.00229822	0.00230141	0.00238971	0.00233769	0.00244997	0.00245024	0.00238138	0.00224416	0.00211961	0.00215765	0.00211755	0.0019914	0.00211691	0.00246835	0.00246466	0.00810579	0.0081167	0.00811667	0.0081167	0.00798456	0.00813005	0.00802293	0.00713709	0.00821443	0.0075509	0.00760918	0.00493969	0.00772873	0.00770965	0.00757711	0.00765508	0.0077753	0.00775437	0.00781477	0.0076886	0.00764063	0.00761248	0.00765369	0.00749406	0.00746286	0.00751683	0.00774284	0.00749941	0.00775496	0.00802432	0.00783615	0.00672228	0.00658981	0.00643182
clinical_246	0.00237532	0.00238095	0.00246484	0.0024417	0.00256975	0.00256997	0.00250418	0.00239605	0.00222971	0.00229189	0.00225181	0.00209947	0.00225008	0.00233774	0.00233404	0.00812899	0.00812485	0.00812481	0.00812485	0.00803973	0.00813546	0.0080101	0.00697663	0.00822625	0.00755962	0.00758955	0.00509096	0.00783541	0.00780949	0.00772566	0.00780364	0.00787089	0.00786409	0.00785199	0.00776451	0.00778762	0.00770504	0.0077405	0.00755098	0.00750284	0.00756736	0.00784499	0.0075908	0.00783294	0.00815503	0.00796861	0.0068549	0.00672165	0.006555
clinical_247	0.0022897	0.00229539	0.00239159	0.00235673	0.00249333	0.00249584	0.00244547	0.00231708	0.00215083	0.00221247	0.0021724	0.00207952	0.0021747	0.00231573	0.00231203	0.00807056	0.00806815	0.00806811	0.00806815	0.00803993	0.00806684	0.00794932	0.00693703	0.00817633	0.00750348	0.00752157	0.00504597	0.00776668	0.00782161	0.00766629	0.00774427	0.00780565	0.00779885	0.00777871	0.00769858	0.00776852	0.00763744	0.00767045	0.00760451	0.00755637	0.00749294	0.00788121	0.00752418	0.00775723	0.00808966	0.00789887	0.00678506	0.0066604	0.00648563
clinical_248	0.00220702	0.00221023	0.00230252	0.0022512	0.00240377	0.00240392	0.0023499	0.00222004	0.0020581	0.00211474	0.00207463	0.00205547	0.00209119	0.00231886	0.00231606	0.0079472	0.00793989	0.00793985	0.00793988	0.00805155	0.00798997	0.00788632	0.00695174	0.00810734	0.00747751	0.00746862	0.00503729	0.00767837	0.00780516	0.00765774	0.00773572	0.00771413	0.00770733	0.00767981	0.00760981	0.00775624	0.00755265	0.00756363	0.00762909	0.00757902	0.00749272	0.00786482	0.00750788	0.00769507	0.00800016	0.00781792	0.00670397	0.00658081	0.0064084
clinical_249	0.00218658	0.00218183	0.00228806	0.00217065	0.00244169	0.00244218	0.00242483	0.00227171	0.00202484	0.00218386	0.00215016	0.00213123	0.00209082	0.00245808	0.00246165	0.0080697	0.00807233	0.0080723	0.00807233	0.00816047	0.00804161	0.00803912	0.00719867	0.0082507	0.00779332	0.00773744	0.00516648	0.00777994	0.00792392	0.00779185	0.00786984	0.00788808	0.0078483	0.00757979	0.00764074	0.007805	0.00768728	0.00765179	0.00776453	0.00776125	0.00760879	0.00795739	0.00778009	0.00782412	0.00809262	0.00798231	0.00686854	0.00674074	0.00656854
clinical_250	0.00219863	0.00220232	0.00228489	0.00223953	0.00239588	0.00239621	0.00235397	0.00223738	0.00192795	0.0020141	0.00197404	0.00203767	0.00204284	0.00233596	0.00233952	0.00803993	0.00803703	0.008037	0.00803703	0.00814743	0.00807516	0.00797656	0.00711617	0.00819893	0.00773285	0.00766468	0.00515124	0.00780113	0.0079134	0.00777425	0.00785223	0.00784967	0.00780989	0.00769542	0.00757331	0.00780427	0.00753267	0.00753184	0.0077625	0.0077097	0.00764648	0.00795561	0.00772356	0.0077778	0.0080768	0.00792297	0.00680914	0.00666825	0.00650281
clinical_251	0.00209695	0.00209695	0.00219457	0.00209949	0.00236085	0.00236118	0.0022749	0.00224235	0.00204384	0.00209223	0.00205614	0.00211504	0.00206062	0.00242476	0.00242831	0.00806199	0.00806462	0.00806458	0.00806461	0.00813349	0.0080125	0.00797545	0.00720926	0.00825432	0.00773049	0.00772347	0.00511289	0.00770324	0.00785998	0.00774046	0.00781845	0.00783261	0.00780697	0.00750192	0.00758362	0.00776208	0.0075894	0.00760981	0.00771156	0.0076805	0.00753398	0.00788323	0.00772752	0.00772409	0.00801084	0.00787142	0.00675748	0.00662943	0.00644246
clinical_252	0.00210649	0.00211586	0.00215785	0.00217727	0.00224566	0.00224528	0.00194621	0.00212909	0.00227154	0.00219063	0.00215072	0.00221982	0.00217386	0.00210501	0.00210858	0.00813654	0.00813709	0.00813706	0.00813709	0.00819998	0.00812129	0.00801467	0.00729879	0.0083199	0.00781461	0.00780717	0.00524725	0.00783584	0.00799657	0.00787414	0.00795212	0.00796172	0.00793608	0.00799361	0.00791322	0.0079208	0.00783084	0.00787808	0.00780758	0.00780418	0.00777379	0.00802816	0.00783281	0.0076495	0.00808516	0.00797996	0.00686618	0.0065144	0.00651254
clinical_253	0.00238877	0.00239943	0.00239115	0.00243487	0.00261782	0.0026153	0.00244798	0.00243358	0.00259814	0.00254115	0.00250116	0.00240147	0.00248811	0.00229447	0.00229082	0.00822465	0.00821277	0.00821274	0.00821277	0.00817778	0.0082243	0.00810981	0.00737422	0.00849575	0.00802425	0.008039	0.00545501	0.00820749	0.00817508	0.00809095	0.00816893	0.00824951	0.00822859	0.00831133	0.00823281	0.00818	0.00817729	0.0081968	0.00789437	0.00791139	0.00806499	0.00811036	0.00801772	0.00804838	0.00840626	0.00827921	0.00716593	0.00679844	0.0068361
clinical_254	0.0025537	0.00255696	0.00249986	0.00251975	0.00222964	0.00222731	0.00235639	0.0023469	0.00269839	0.00256693	0.0025792	0.00249348	0.00252236	0.00280486	0.00280116	0.00839212	0.00838552	0.00838549	0.00838552	0.00826765	0.00839858	0.00834923	0.00779462	0.00840722	0.00818069	0.00823686	0.00512239	0.00805789	0.00786052	0.00775204	0.00783001	0.00786331	0.00782921	0.00838698	0.00827973	0.00799206	0.00824952	0.00822753	0.00797759	0.00797784	0.00815862	0.0078633	0.00797925	0.00810489	0.00776551	0.00785786	0.00674413	0.00629862	0.00637104
clinical_255	0.00247109	0.00247434	0.00244768	0.00243878	0.00214793	0.00214559	0.00227586	0.00225411	0.0026098	0.00248674	0.00249005	0.00241111	0.00243722	0.00272263	0.00271893	0.00832689	0.00832033	0.0083203	0.00832033	0.00820241	0.0083327	0.00826911	0.00771123	0.00832897	0.00810338	0.00815673	0.0050657	0.00798696	0.00780458	0.00769537	0.00777334	0.00780277	0.00777242	0.00831286	0.00820092	0.00792282	0.0081688	0.0081497	0.00790838	0.00790682	0.00807791	0.00783078	0.00789856	0.00803071	0.00778852	0.00779853	0.00668471	0.00625396	0.00632359
clinical_256	0.00213616	0.00213076	0.00218123	0.00213601	0.00213157	0.00213214	0.00217103	0.00207571	0.00230803	0.0022203	0.00224419	0.00221473	0.0021647	0.00268293	0.00267923	0.00808186	0.00807516	0.00807513	0.00807516	0.00806712	0.00812368	0.00809138	0.00762433	0.00834523	0.00798017	0.00801426	0.00494561	0.00770399	0.00772712	0.00758334	0.00766131	0.00775649	0.00771672	0.00800497	0.00787394	0.00773048	0.00790817	0.00787322	0.00782406	0.00781404	0.00779837	0.00781781	0.0077224	0.00779748	0.00783992	0.00779779	0.00668389	0.00643544	0.00635714
clinical_257	0.00287676	0.00287888	0.00286139	0.00284994	0.00258207	0.00258201	0.00272583	0.00272087	0.00302141	0.00288862	0.00292826	0.00285945	0.00286631	0.00323798	0.00323429	0.00867286	0.00868377	0.00868375	0.00868377	0.00857497	0.00869608	0.00870472	0.00816245	0.00877522	0.00849618	0.0085837	0.00534219	0.0083194	0.00811384	0.00797962	0.00805759	0.00815608	0.00812103	0.00864612	0.00856091	0.0081742	0.00854235	0.00852013	0.00830348	0.00831973	0.00846754	0.00806256	0.00826964	0.00838186	0.00788744	0.00807511	0.00696168	0.00658856	0.00661773
clinical_258	0.00287675	0.00287887	0.0028614	0.00284992	0.00258206	0.002582	0.00272582	0.00272085	0.0030214	0.00288861	0.00292824	0.00285944	0.0028663	0.00323797	0.00323428	0.00867285	0.00868376	0.00868374	0.00868375	0.00857496	0.00869606	0.00870471	0.00816244	0.00877522	0.00849617	0.00858368	0.00534218	0.00831939	0.00811383	0.00797961	0.00805758	0.00815607	0.00812102	0.00864611	0.0085609	0.0081742	0.00854234	0.00852012	0.00830348	0.00831973	0.00846753	0.00806256	0.00826962	0.00838184	0.00788742	0.00807509	0.00696165	0.00658854	0.00661771
clinical_259	0.00244223	0.00244473	0.00244066	0.0023967	0.00211206	0.00211185	0.00220261	0.00218556	0.00251456	0.00238348	0.00242322	0.00233254	0.00236092	0.00265642	0.00265273	0.00828474	0.00828423	0.0082842	0.00828423	0.00818976	0.00826396	0.00823448	0.00770368	0.00832761	0.00808716	0.00809897	0.00510025	0.00800814	0.00783965	0.00777505	0.00780857	0.00772815	0.00780088	0.00825401	0.00817892	0.00793851	0.00815262	0.00812686	0.00792332	0.00791488	0.00804896	0.00784254	0.00791514	0.00803608	0.0079285	0.00772564	0.00672043	0.00634943	0.00637743
clinical_260	0.00245925	0.00246176	0.00245769	0.00241372	0.00212908	0.00212887	0.00221963	0.00220258	0.00253159	0.0024005	0.00244024	0.00234956	0.00237795	0.00263708	0.0026334	0.0082486	0.00824809	0.00824807	0.00824809	0.00815363	0.00822782	0.00820676	0.00766751	0.00829147	0.00805103	0.00806283	0.00506408	0.00797266	0.00780351	0.00769446	0.00777243	0.00781394	0.00776474	0.00821787	0.00814278	0.00790237	0.00811649	0.00809072	0.00788718	0.00787874	0.00801282	0.00780819	0.007879	0.00799995	0.00789237	0.00785095	0.00671335	0.00634234	0.00637034
clinical_261	0.00254265	0.00254247	0.00263799	0.00257371	0.00241709	0.0024176	0.00248175	0.00240006	0.00239284	0.00235325	0.00239291	0.00230432	0.00236865	0.00290945	0.00290577	0.0083969	0.00840781	0.00840778	0.00840781	0.00817287	0.00843164	0.0083803	0.00750222	0.00830303	0.0079055	0.00791638	0.00481257	0.00767937	0.00755991	0.0074579	0.00753587	0.00768751	0.00765245	0.00798529	0.00788277	0.00755683	0.00785062	0.00784958	0.00763556	0.00764276	0.00772509	0.00753742	0.00767545	0.00794456	0.00792522	0.00780181	0.00668792	0.00662137	0.0064129
clinical_262	0.00230447	0.00230005	0.00238212	0.00224711	0.00228467	0.0022852	0.00231393	0.00219361	0.00209387	0.0021236	0.00216328	0.00216949	0.00211279	0.00263583	0.00263214	0.0081625	0.00816467	0.00816464	0.00816467	0.00813963	0.00816196	0.0081489	0.00734442	0.00818093	0.00775601	0.00773445	0.00492913	0.00759784	0.00770432	0.00755394	0.00763191	0.00766998	0.0076315	0.0076508	0.00762504	0.00760618	0.00765435	0.00761317	0.007719	0.00770215	0.00759737	0.00776177	0.00762371	0.0077759	0.00788063	0.00779709	0.00668308	0.00655453	0.00639579
clinical_263	0.00246713	0.00246817	0.00256069	0.00247683	0.00262518	0.00262549	0.00254537	0.00248658	0.00226971	0.00229621	0.00233581	0.00232771	0.00234274	0.0025449	0.00254123	0.00810686	0.00810949	0.00810947	0.00810949	0.00815494	0.00806918	0.00808027	0.00706695	0.00814883	0.00773806	0.00772568	0.00522241	0.00785744	0.00799289	0.00784443	0.00792243	0.00788648	0.0078891	0.00772738	0.00779566	0.00793654	0.00778423	0.00780263	0.00788939	0.00784364	0.00772215	0.00804436	0.00779183	0.00796863	0.00818252	0.00803423	0.00692036	0.00680952	0.0066151
clinical_264	0.00241346	0.00241501	0.00251079	0.00244384	0.00260005	0.00260027	0.0025666	0.00245623	0.00217754	0.00220962	0.00224926	0.00228967	0.002272	0.00250496	0.00250128	0.00806637	0.00806659	0.00806657	0.00806659	0.00813929	0.00803694	0.00801973	0.00700997	0.00814019	0.0076925	0.0076599	0.00521429	0.00784227	0.00798933	0.00783519	0.00791318	0.00787095	0.00787358	0.00775802	0.00772335	0.00791619	0.00771126	0.00773406	0.00788465	0.00782535	0.00770734	0.00804782	0.00775786	0.00794386	0.00817197	0.0080243	0.00691045	0.006777	0.00660274
clinical_265	0.00225738	0.00225848	0.00234097	0.00227859	0.00240302	0.00240346	0.00240137	0.00228517	0.00204822	0.00206897	0.00210858	0.00208893	0.0021053	0.00252468	0.00252665	0.00804065	0.00802876	0.00802874	0.00802877	0.00813864	0.00811343	0.00806504	0.00718939	0.00818184	0.00772729	0.00768018	0.00506329	0.0076877	0.00780364	0.00769229	0.00777028	0.00779221	0.00774772	0.00766278	0.00763934	0.0077614	0.00762908	0.00761373	0.00773104	0.00770929	0.007605	0.00784035	0.00769036	0.00779293	0.00803888	0.00792707	0.00681315	0.00669132	0.00650617
clinical_266	0.00217484	0.00217656	0.00228543	0.00223564	0.00235564	0.00235607	0.00234313	0.00223197	0.00204195	0.00201391	0.0020535	0.00206238	0.00207247	0.00239151	0.00238782	0.00811052	0.00810739	0.00810736	0.00810739	0.00818642	0.00810169	0.00800239	0.00707271	0.00821432	0.00760528	0.00759137	0.00506805	0.00765644	0.00783683	0.00769085	0.00776883	0.00774113	0.00768721	0.00776141	0.00765755	0.00777855	0.0075833	0.00764224	0.0076661	0.00763843	0.00755107	0.00789431	0.00760359	0.00767947	0.00798973	0.00784033	0.00672637	0.00659792	0.00641603
clinical_267	0.00198941	0.0019985	0.00207525	0.0020594	0.00209289	0.00209257	0.00214349	0.00209396	0.00224158	0.0020627	0.00210235	0.00219916	0.00209811	0.00247511	0.00247867	0.00818724	0.00818955	0.00818952	0.00818955	0.00824239	0.00817946	0.00809625	0.00741547	0.00840266	0.00780521	0.00783037	0.00511672	0.00772623	0.00788017	0.00774047	0.00781845	0.00781674	0.00778167	0.00797544	0.00787245	0.00787101	0.00780404	0.00784236	0.00780648	0.00781513	0.00776402	0.00793655	0.00777499	0.00744827	0.00783388	0.00778941	0.00667545	0.00635048	0.00632811
clinical_268	0.00198469	0.00199168	0.00208123	0.00204754	0.00210715	0.0021074	0.0021755	0.00208927	0.00216192	0.00200159	0.00204124	0.0021474	0.00202554	0.00252155	0.00252511	0.00820419	0.00820625	0.00820621	0.00820624	0.00823554	0.00820109	0.00811777	0.00739959	0.00838544	0.00779319	0.00782057	0.00506833	0.00766516	0.00782434	0.00769392	0.0077719	0.00777175	0.00774448	0.00791251	0.00778565	0.00780112	0.00772431	0.0077555	0.00775819	0.00775637	0.00769841	0.00787566	0.00772974	0.00740536	0.00781395	0.0077697	0.0066557	0.00638531	0.00631535
clinical_269	0.00219542	0.0021843	0.0022893	0.00219026	0.002641	0.00264151	0.0026455	0.00252713	0.00233884	0.00236957	0.00240926	0.00247387	0.00234909	0.00266683	0.00266315	0.00794042	0.00794609	0.00794606	0.00794609	0.00806719	0.0079024	0.00799722	0.00745782	0.00838302	0.00807874	0.00802687	0.00543706	0.00803822	0.0081958	0.00806228	0.00814028	0.00813438	0.00811816	0.00780873	0.00784133	0.00806473	0.00795395	0.00789769	0.00813367	0.00810292	0.00795743	0.00822751	0.00809842	0.00802926	0.00825034	0.00821688	0.00710324	0.00688687	0.00678495
clinical_270	0.0019345	0.00192617	0.00194164	0.00192035	0.00230025	0.00229811	0.00231488	0.00222298	0.00223682	0.00213899	0.00217863	0.00223565	0.00213816	0.00247119	0.0024675	0.00797533	0.00796371	0.00796367	0.00796371	0.00811291	0.00798148	0.00788948	0.00738308	0.00827722	0.00788272	0.00791946	0.00519923	0.00783902	0.00796022	0.00781853	0.00789652	0.00785353	0.00782788	0.00790778	0.00777307	0.00790512	0.00778209	0.00778559	0.00788521	0.00787275	0.00781375	0.00802269	0.00784094	0.00776127	0.00796507	0.00791827	0.00680435	0.00650412	0.00645057
clinical_271	0.00193681	0.00192851	0.00194691	0.0019247	0.00229801	0.00229587	0.00231386	0.00221524	0.00224215	0.00214054	0.00218018	0.0022317	0.00213971	0.00247541	0.00247172	0.00797913	0.0079675	0.00796747	0.0079675	0.00811136	0.00798543	0.0078916	0.00738222	0.00827938	0.00788086	0.00791859	0.00518908	0.00783506	0.00795007	0.00780838	0.00788636	0.00784544	0.00781979	0.00790718	0.00777634	0.00789944	0.00778387	0.00778679	0.00787162	0.00786501	0.00780291	0.00801254	0.00783079	0.007758	0.00795836	0.00791018	0.00679626	0.00650438	0.00644661
clinical_272	0.0017984	0.00178927	0.0019071	0.0018747	0.00229962	0.00229977	0.00228498	0.00221329	0.00224768	0.00212077	0.00216041	0.00224822	0.002136	0.00245375	0.00245005	0.00799126	0.0079883	0.00798828	0.0079883	0.00813055	0.00796709	0.00787949	0.00740071	0.00838737	0.00791249	0.00793566	0.00521068	0.00781353	0.0079709	0.00783523	0.00791322	0.00789921	0.00787357	0.00794055	0.00780749	0.00788398	0.0078008	0.00781569	0.00789909	0.00789683	0.00780224	0.00800898	0.0078476	0.00768115	0.00802193	0.00794728	0.00683343	0.0065376	0.0065022
clinical_273	0.00240894	0.00240676	0.00245317	0.00239408	0.00236924	0.00236934	0.00248248	0.00242666	0.00260451	0.00248125	0.00252084	0.00245579	0.00246236	0.00291242	0.00290874	0.00832391	0.00830606	0.00830603	0.00830606	0.00828051	0.00838022	0.00837434	0.00783317	0.00858336	0.00820531	0.00828771	0.00513545	0.00802161	0.00776122	0.00777223	0.0078502	0.00794631	0.00790654	0.00826841	0.00817238	0.00793684	0.00818121	0.00814089	0.00791772	0.00794769	0.00808077	0.00762973	0.00789094	0.00799437	0.0079514	0.00794716	0.00683345	0.00654168	0.00649555
clinical_274	0.00234708	0.0023449	0.00239735	0.00233891	0.00239476	0.00239485	0.00246934	0.00242929	0.00258538	0.00246644	0.00250603	0.00244321	0.00244755	0.00288473	0.00288105	0.00824957	0.00823172	0.0082317	0.00823172	0.00821086	0.00828831	0.00828848	0.00781853	0.00858539	0.00819197	0.00827309	0.00515927	0.00802388	0.00778628	0.00779547	0.00787344	0.0079576	0.00792205	0.00825404	0.00814741	0.00792471	0.00816684	0.00813979	0.00792122	0.00793377	0.0080664	0.00765714	0.00787631	0.00800632	0.00798385	0.00796726	0.00685356	0.00657838	0.00651781
clinical_275	0.00223672	0.00223454	0.00229733	0.00222309	0.00232536	0.00232539	0.0023968	0.00233441	0.002509	0.0023768	0.00241639	0.00237357	0.00235798	0.00280983	0.00280614	0.00822335	0.00820578	0.00820575	0.00820578	0.00816296	0.00824697	0.00823405	0.00775509	0.00855002	0.00813883	0.0082097	0.0051153	0.00793864	0.00774076	0.00775213	0.00783011	0.00792305	0.00788799	0.00818809	0.00807716	0.00787232	0.00809226	0.00806879	0.00785174	0.00787231	0.00799182	0.0076548	0.00781305	0.00789726	0.00795795	0.00792618	0.00681241	0.00654094	0.00648201
clinical_276	0.00223284	0.00223066	0.00229344	0.0022192	0.00232142	0.00232145	0.00239289	0.00233048	0.00250509	0.00237288	0.00241247	0.00236965	0.00235406	0.00279814	0.00279445	0.0082117	0.00819413	0.00819411	0.00819413	0.0081513	0.00823534	0.0082224	0.00774339	0.00853833	0.00812714	0.008198	0.00510358	0.00792694	0.00772906	0.00774043	0.0078184	0.00791136	0.00787629	0.00817642	0.00806547	0.00786063	0.00808056	0.0080571	0.00784003	0.00786061	0.00798011	0.00764309	0.00780135	0.00788556	0.00794627	0.00792186	0.00680069	0.00652921	0.00647028
clinical_277	0.00259693	0.00259712	0.00253465	0.00254867	0.00234988	0.00234987	0.00254878	0.00252765	0.00278824	0.00266031	0.00269999	0.00261459	0.0026261	0.00311235	0.00310867	0.00857272	0.00856187	0.00856184	0.00856187	0.00852169	0.0085965	0.00859286	0.00804768	0.00864853	0.00839255	0.00846382	0.00518485	0.008079	0.00789715	0.00781766	0.00789564	0.00796227	0.0079225	0.0084476	0.00835407	0.00807823	0.00833732	0.00831247	0.00808276	0.00809276	0.0082345	0.00794005	0.0081123	0.00810471	0.00769116	0.00795248	0.00683882	0.00644733	0.00645493
clinical_278	0.00241693	0.00241738	0.0024183	0.00237545	0.0021726	0.00217248	0.00237547	0.00233982	0.00263775	0.00247759	0.00251725	0.00242953	0.00246866	0.00294464	0.00294095	0.00846465	0.00845396	0.00845393	0.00845395	0.00838442	0.00848265	0.00843483	0.00788408	0.00849082	0.00822831	0.00830035	0.00503213	0.00791943	0.00774614	0.00766503	0.007743	0.00780147	0.00776169	0.00833542	0.00823099	0.00794575	0.00818015	0.00817616	0.0078743	0.00789995	0.00807494	0.00774517	0.00794881	0.00792414	0.00775884	0.00780756	0.00669373	0.00635356	0.00634196
clinical_279	0.00269296	0.00269432	0.00272015	0.00266863	0.00236438	0.0023643	0.00254987	0.00251215	0.00274827	0.00263861	0.00267834	0.00263425	0.00261848	0.00307176	0.00307656	0.00845863	0.00846955	0.00846952	0.00846955	0.0083692	0.00852384	0.00849767	0.00792315	0.00857081	0.00825778	0.00833926	0.00499617	0.00796236	0.00771709	0.00777934	0.00771633	0.00792387	0.00783768	0.00826127	0.00818717	0.00780047	0.00819099	0.00814197	0.00794678	0.00796674	0.00809381	0.0076516	0.00795984	0.00803308	0.00761346	0.0078869	0.00669498	0.00640617	0.00636448
clinical_280	0.00176275	0.00176501	0.00180508	0.00177018	0.00143724	0.00143698	0.00158073	0.00152137	0.00186906	0.00170041	0.00174013	0.00166622	0.00170908	0.00208132	0.00208611	0.00758133	0.00759223	0.00759221	0.00759223	0.00749208	0.00762927	0.00755835	0.00698463	0.00765776	0.00733835	0.00740123	0.00414821	0.00709799	0.00686281	0.00693098	0.00686798	0.00705996	0.0069738	0.00743832	0.0073533	0.0070171	0.00732119	0.0072962	0.00705001	0.00705377	0.00720854	0.00685362	0.00704462	0.00715131	0.00697519	0.00703732	0.00640965	0.00674816	0.00678644
clinical_281	0.00240397	0.00240623	0.00244635	0.00241143	0.00207821	0.00207795	0.00222184	0.00216242	0.00251036	0.00234161	0.00238133	0.00230735	0.00235024	0.00272279	0.00272759	0.00822638	0.00823729	0.00823726	0.00823728	0.00813703	0.00827435	0.00820336	0.00762973	0.00830288	0.00798316	0.00804611	0.00479098	0.00774266	0.00750731	0.00757551	0.00751249	0.00770459	0.00761838	0.00808326	0.00799818	0.0076617	0.00796602	0.00794103	0.00769461	0.00769838	0.00785327	0.0074981	0.00768924	0.00779597	0.00761973	0.00768188	0.00648966	0.00611146	0.00614976
clinical_282	0.0020935	0.00210468	0.00214521	0.00216064	0.00226421	0.00226173	0.00218922	0.00217623	0.0023368	0.0022479	0.00221189	0.00226538	0.00220614	0.00215223	0.00215702	0.00797579	0.00799396	0.00799393	0.00799396	0.0080055	0.00792935	0.00789205	0.00728215	0.00826277	0.00776345	0.00773941	0.0051624	0.00783335	0.00793244	0.00792533	0.00786231	0.00792294	0.0078415	0.00799061	0.00790461	0.00787356	0.00784722	0.00785332	0.0078649	0.00784449	0.0077544	0.00799294	0.00771469	0.0076332	0.0079526	0.00789903	0.00670703	0.00634914	0.00638332
clinical_283	0.00521049	0.00520404	0.00527855	0.0051981	0.00562466	0.00562474	0.00551929	0.00551414	0.00542377	0.00543847	0.00543826	0.00539108	0.00536109	0.0055966	0.00560742	0.00467086	0.00467004	0.00467002	0.00467004	0.00475004	0.00463412	0.00469784	0.00423073	0.0051739	0.00469447	0.00473588	0.00264824	0.00467021	0.00471943	0.00473259	0.00467784	0.00481449	0.00475073	0.00453221	0.00455416	0.00460823	0.0046246	0.00457651	0.00458576	0.00457427	0.004487	0.00474978	0.00458361	0.00456323	0.0048485	0.00486057	0.00367342	0.00340482	0.00335497
clinical_284	0.00237617	0.00237152	0.00246392	0.00235366	0.00273518	0.00273548	0.00266664	0.0026082	0.00239197	0.00252174	0.00250965	0.00253953	0.00246913	0.00251532	0.00252013	0.0077864	0.00778559	0.00778556	0.00778559	0.0078225	0.00773345	0.00785994	0.00705314	0.00785666	0.00798768	0.00787202	0.00540984	0.00797627	0.00815879	0.00817623	0.00811321	0.00814923	0.00808657	0.00773124	0.00781963	0.00803732	0.00794701	0.00788344	0.00807294	0.00805462	0.00789772	0.00819193	0.00803627	0.00803974	0.00831223	0.0083102	0.00711841	0.00690656	0.00679959
clinical_285	0.00212829	0.00211697	0.0022317	0.00212753	0.00255522	0.00255569	0.00254617	0.00242597	0.00215763	0.00227719	0.00226833	0.0022969	0.00222555	0.00249431	0.00249912	0.00783332	0.00785115	0.00785112	0.00785115	0.00791703	0.00780682	0.00784191	0.00706937	0.00804774	0.0077587	0.00769786	0.00513487	0.00770855	0.00789606	0.00790109	0.00783806	0.0078748	0.00781893	0.0074911	0.00756521	0.00776367	0.00768381	0.00762844	0.00780983	0.00778875	0.00763146	0.00792524	0.00777615	0.00779428	0.00803792	0.00802827	0.00683624	0.00668115	0.00652517
clinical_286	0.00651192	0.00651033	0.00656016	0.00648064	0.00651804	0.00651831	0.0064729	0.00644312	0.0063877	0.0064848	0.00647952	0.00650753	0.00645219	0.0065391	0.00654396	0.00393558	0.00395125	0.00395123	0.00395125	0.00380235	0.00392771	0.00397712	0.00316348	0.00360975	0.00400467	0.0038968	0.00347231	0.00386785	0.00402887	0.00400286	0.00393973	0.00399079	0.00392807	0.00391841	0.00388063	0.00393638	0.0039818	0.00390747	0.00409084	0.00407327	0.00394766	0.00411576	0.00398774	0.00406606	0.00416706	0.00413692	0.00294048	0.00273824	0.00263099
clinical_287	0.00436532	0.00436308	0.00444756	0.00439399	0.00458938	0.00458963	0.00452623	0.00448246	0.00432774	0.00441682	0.00441071	0.00444036	0.00438042	0.00446359	0.00446845	0.00579759	0.00579399	0.00579396	0.00579399	0.00569513	0.0058144	0.00583001	0.00507033	0.00569521	0.00591583	0.00580508	0.00330535	0.00589555	0.0060474	0.00607175	0.00600867	0.00604474	0.00598205	0.00586497	0.00577392	0.00595627	0.00589887	0.00582999	0.00600532	0.00598776	0.00588877	0.00609126	0.0059441	0.00597196	0.00623905	0.0062205	0.00502639	0.00482461	0.00471753
clinical_288	0.00682246	0.00682785	0.00689944	0.00686486	0.00694409	0.00694408	0.00682802	0.00675093	0.00664966	0.00672749	0.00668724	0.00666771	0.00669382	0.00650844	0.00651333	0.00354615	0.00354266	0.00354263	0.00354266	0.00344944	0.00355642	0.00354955	0.00259881	0.00325755	0.00353058	0.00342602	0.00390626	0.00374157	0.00387779	0.00388771	0.00382458	0.00385543	0.00379744	0.0037164	0.0036512	0.00380269	0.00366313	0.00364417	0.00370228	0.00367616	0.00361038	0.00392964	0.00363825	0.00374577	0.00409233	0.0040164	0.0028201	0.00312971	0.00304985
clinical_289	0.00256197	0.0025605	0.00257962	0.00252719	0.00244324	0.00244347	0.00243737	0.00244127	0.00245656	0.00251741	0.0025134	0.00253743	0.00249413	0.00253834	0.00254194	0.00798624	0.00797538	0.00797536	0.00797538	0.00785743	0.00800464	0.00799392	0.00717466	0.00748348	0.00799454	0.00787513	0.0051817	0.00784869	0.00795729	0.00794384	0.0078788	0.00787902	0.00780894	0.0079761	0.00793301	0.0079782	0.00798975	0.0079425	0.00808008	0.00806179	0.00798636	0.0080544	0.007967	0.00805899	0.00810199	0.00806798	0.00687596	0.00665261	0.00654379
clinical_290	0.00265966	0.00266351	0.00267326	0.00263718	0.00245489	0.00245493	0.00242426	0.00244044	0.00246726	0.00251685	0.00250511	0.00252256	0.00252053	0.00254279	0.00254764	0.00804461	0.00803375	0.00803373	0.00803375	0.0079158	0.00806361	0.00802608	0.00715489	0.00747185	0.00798846	0.00788043	0.00518038	0.00784564	0.00794821	0.00794049	0.00787746	0.00787829	0.00781563	0.0079643	0.00794151	0.00796559	0.00795663	0.00793103	0.00805066	0.00802073	0.0079528	0.00803573	0.00795116	0.00810194	0.00812987	0.00807701	0.00688499	0.00665687	0.00655018
clinical_291	0.0013248	0.00132327	0.00140427	0.00131429	0.00169352	0.00169381	0.00162442	0.00156652	0.00134432	0.00148358	0.00146237	0.00149048	0.00142571	0.00137157	0.00137643	0.00674592	0.00674232	0.0067423	0.00674232	0.00670788	0.00668137	0.00679725	0.00688268	0.0066441	0.00694086	0.00682936	0.00438276	0.00695582	0.00712689	0.00714602	0.00708304	0.00711902	0.00705641	0.00674306	0.00678793	0.00700772	0.00690914	0.00684537	0.00703339	0.00701508	0.00685857	0.00715848	0.00700125	0.00699969	0.00730302	0.00728148	0.00771856	0.00822349	0.00811664
clinical_292	0.00289313	0.00289867	0.00295379	0.00292185	0.00304662	0.00304669	0.00291453	0.00286801	0.00277247	0.00285339	0.00281451	0.00272776	0.00281075	0.00257848	0.00258337	0.00812388	0.00810577	0.00810575	0.00810577	0.00786087	0.00815288	0.00815395	0.00717972	0.00783024	0.00810555	0.00802039	0.00558577	0.00832884	0.00825916	0.00836316	0.00830013	0.00843113	0.00837319	0.00828671	0.00826938	0.00827172	0.00827939	0.00824961	0.00819141	0.00815296	0.00815455	0.00830066	0.00808743	0.00832941	0.00865867	0.00858377	0.00739232	0.00716204	0.00708477
clinical_293	0.00385844	0.00386051	0.00393238	0.00386833	0.00400246	0.00400249	0.00391008	0.00383831	0.00370273	0.00380684	0.00377585	0.00375173	0.00376722	0.00364195	0.00364683	0.00698115	0.00697309	0.00697307	0.00697309	0.00685683	0.00693047	0.00700725	0.00613636	0.00670226	0.00708779	0.00698909	0.00453822	0.00724584	0.00728296	0.0073024	0.00723934	0.00731299	0.00725503	0.00704552	0.00713463	0.0072092	0.0071654	0.0071096	0.00723922	0.00719807	0.00707863	0.00732634	0.0070951	0.00730585	0.00753387	0.00745108	0.00625829	0.00603475	0.00595723
clinical_294	0.00235097	0.00235304	0.00242484	0.00236082	0.00255016	0.00255022	0.00244959	0.00237518	0.002247	0.00235251	0.00232162	0.00229991	0.00230079	0.00213865	0.00214352	0.00758442	0.00757637	0.00757634	0.00757637	0.00746011	0.00753376	0.00761047	0.00674042	0.00730568	0.00769093	0.00759231	0.0051425	0.00784893	0.00788602	0.00790543	0.00784241	0.00791603	0.00785811	0.00764875	0.0077378	0.00781228	0.00776853	0.00771278	0.00784227	0.00780114	0.0076818	0.00792935	0.00769824	0.00790888	0.0081368	0.00805402	0.00704629	0.00753997	0.00746248
clinical_295	0.00267712	0.00267549	0.00273323	0.00263811	0.00277864	0.00277876	0.00268613	0.00262273	0.00259352	0.00264921	0.00262606	0.00265757	0.00259009	0.00241436	0.00241923	0.00791659	0.00790573	0.00790571	0.00790573	0.00780648	0.00788827	0.00793361	0.00712897	0.00766775	0.00803241	0.00794136	0.00551924	0.00816046	0.00827604	0.00828324	0.00822021	0.0082376	0.00817966	0.00804361	0.00810136	0.00821395	0.00813806	0.00809144	0.0082593	0.00821893	0.00814234	0.00833597	0.00810048	0.00819913	0.00840914	0.00834811	0.00715636	0.00690551	0.00682665
clinical_296	0.00101736	0.00101573	0.00106733	0.000955767	0.00111845	0.00111858	0.00103087	0.000981573	0.00100486	0.00104948	0.00105062	0.00108231	0.000988151	0.000872358	0.0008772	0.00619976	0.00618891	0.00618888	0.00618891	0.00617367	0.00619484	0.00627559	0.00690457	0.00637012	0.00644945	0.00635819	0.00391137	0.00655932	0.00666526	0.00667026	0.00660728	0.00662379	0.0065659	0.00641804	0.00645517	0.00659981	0.00655481	0.0064911	0.00667611	0.00663578	0.00655902	0.00672523	0.00651722	0.00657843	0.00672271	0.00673719	0.00754419	0.00795299	0.0079147
clinical_297	0.00232471	0.00232309	0.00238004	0.00226422	0.00240934	0.00241165	0.00232364	0.00227648	0.00230389	0.00235894	0.00234534	0.00238158	0.00228259	0.00216295	0.00216779	0.00760932	0.00759866	0.00759863	0.00759866	0.00757822	0.00759197	0.00762012	0.00697553	0.00774851	0.0077569	0.00767144	0.00522153	0.00786243	0.00797933	0.00798407	0.00792104	0.00793757	0.00787963	0.00777638	0.00779947	0.00791229	0.00785729	0.00779697	0.00798298	0.00794261	0.00786167	0.00804287	0.00781983	0.00788098	0.0080569	0.00805116	0.00685916	0.00654255	0.00650898
clinical_298	0.0023837	0.00238208	0.00245236	0.00235296	0.00248412	0.00248424	0.00240716	0.0023733	0.00236226	0.00240327	0.00240218	0.00243369	0.00231779	0.00220826	0.00221311	0.00756391	0.00755722	0.0075572	0.00755722	0.00754396	0.00757241	0.00766004	0.00699361	0.00773003	0.00782052	0.00772647	0.00529403	0.00795659	0.00804858	0.00805785	0.00799482	0.0080122	0.00795426	0.00783334	0.00784771	0.00798035	0.00791378	0.00785072	0.00803503	0.00799466	0.00791805	0.0081043	0.00789481	0.00793767	0.00811745	0.00811956	0.00692763	0.00661026	0.00658742
clinical_299	0.00227872	0.0022771	0.00234283	0.00223305	0.002444	0.00244412	0.00235148	0.00229267	0.00221504	0.00231061	0.00228939	0.00232153	0.00224475	0.0021571	0.00216191	0.00757324	0.00756418	0.00756414	0.00756417	0.00763342	0.00755844	0.00757686	0.00693787	0.00784582	0.00772311	0.00764387	0.00524604	0.00788737	0.00800118	0.00800965	0.00794662	0.00796276	0.0078954	0.00771464	0.00773292	0.00791121	0.00780155	0.00773784	0.00794248	0.00790135	0.00781829	0.00805875	0.00780876	0.00785175	0.00806356	0.00806047	0.0068685	0.00657001	0.00652827
clinical_300	0.00216866	0.00217983	0.00221872	0.0022653	0.00246173	0.00246115	0.00229876	0.00234045	0.00241898	0.00236196	0.00232198	0.00238217	0.00233577	0.001848	0.00185282	0.00786163	0.00785251	0.00785248	0.00785251	0.00798612	0.00784175	0.00773163	0.00698453	0.00818336	0.00779705	0.0077618	0.00536786	0.00798625	0.00812362	0.00813099	0.00806797	0.00808257	0.00801522	0.00807134	0.00799267	0.00807952	0.00794751	0.007962	0.00800611	0.00797624	0.00792148	0.00817098	0.00788337	0.0077593	0.0081953	0.00814978	0.00695803	0.00658157	0.00661568
clinical_301	0.00216825	0.00217942	0.00221831	0.00226489	0.0024613	0.00246071	0.00229834	0.00234003	0.00241856	0.00236155	0.00232156	0.00238267	0.00233627	0.00184755	0.00185147	0.00786035	0.00785123	0.0078512	0.00785123	0.00798485	0.00784047	0.00773036	0.00698322	0.00818208	0.00779573	0.00776049	0.00536652	0.00798494	0.00812227	0.00813056	0.00806663	0.00808214	0.00801388	0.00807002	0.00799136	0.0080782	0.00794711	0.00796068	0.00800479	0.00797493	0.00792016	0.00816964	0.00788205	0.00775795	0.00819396	0.00814935	0.0069576	0.00658114	0.00661525
clinical_302	0.00222442	0.00223558	0.00227462	0.00232121	0.00249339	0.0024928	0.00233017	0.00237206	0.00246243	0.00240536	0.00236537	0.00242529	0.00237892	0.00188532	0.00188891	0.00784669	0.00786485	0.00786482	0.00786485	0.00795519	0.00783654	0.00773301	0.00698865	0.00817916	0.00779043	0.00775947	0.00533951	0.00798129	0.00812227	0.008148	0.00807044	0.00811933	0.00803743	0.00809531	0.00801311	0.00805279	0.00798205	0.00798478	0.00802857	0.00799871	0.0079422	0.00820245	0.00791222	0.00778796	0.00818217	0.00815118	0.00695943	0.00658297	0.00661708
clinical_303	0.00205745	0.00205277	0.00212677	0.00215489	0.0024573	0.00245712	0.00232052	0.00233529	0.00232234	0.00234508	0.0023153	0.00235253	0.00228809	0.00198607	0.00198961	0.00750831	0.00749826	0.00749822	0.00749826	0.00765285	0.00748862	0.00738485	0.00691422	0.00793986	0.00775003	0.00768896	0.00530789	0.00794302	0.00806405	0.0081148	0.00803724	0.00806576	0.00798386	0.00793083	0.00781584	0.00800804	0.00785282	0.00782593	0.00798811	0.00794597	0.00786356	0.00814154	0.00787188	0.00785368	0.00816387	0.00813288	0.00694101	0.00658809	0.00659803
clinical_304	0.00263998	0.00264156	0.00257211	0.00259292	0.00231046	0.00231054	0.00246751	0.00247269	0.00269234	0.00258662	0.00262518	0.00268596	0.00258079	0.00292413	0.00292044	0.00830779	0.00829693	0.00829691	0.00829693	0.00836539	0.00833908	0.0083264	0.00767817	0.00817757	0.0082174	0.00818393	0.00518458	0.00797891	0.00795376	0.0079891	0.00791154	0.00790889	0.00782171	0.00824819	0.00823248	0.00810881	0.00826566	0.00821465	0.00827042	0.00826575	0.00822818	0.00806697	0.0081153	0.00807294	0.00766717	0.00795833	0.00676631	0.00632351	0.00635718
clinical_305	0.00232416	0.00232336	0.0023295	0.00227011	0.00203637	0.00203647	0.00207799	0.00209623	0.00227497	0.00220679	0.00223205	0.00228551	0.00215407	0.00247697	0.00247328	0.00788903	0.00787818	0.00787815	0.00787818	0.00788859	0.00791678	0.00791089	0.00721631	0.00783145	0.00781218	0.00776503	0.00492621	0.00767515	0.00770403	0.00772713	0.00764955	0.00760911	0.00753606	0.0078646	0.00784076	0.00778527	0.00788839	0.00782821	0.00796002	0.00793001	0.00789159	0.00782888	0.00776685	0.00780218	0.00766346	0.00772408	0.00653179	0.00623769	0.00616203
clinical_306	0.00259938	0.00259983	0.00260937	0.00256609	0.00232566	0.00232565	0.0023625	0.00237557	0.00241842	0.00244582	0.00244228	0.00245731	0.00242816	0.00244513	0.00244148	0.00793683	0.00792606	0.00792603	0.00792606	0.0077962	0.0079488	0.00789338	0.00711979	0.00739544	0.00790147	0.00779338	0.0051346	0.00787956	0.0079122	0.00793576	0.00785817	0.00781837	0.00774531	0.00799766	0.00798276	0.00800094	0.00801753	0.0079715	0.00812463	0.00808426	0.00802269	0.00803854	0.00793508	0.00808157	0.00801335	0.00795313	0.00676101	0.00648889	0.00640892
clinical_307	0.0025971	0.00259755	0.00260709	0.00256379	0.00232524	0.00232743	0.00236426	0.00237735	0.00242037	0.00244761	0.00244413	0.00245906	0.00242994	0.00244692	0.00244326	0.00793854	0.00792777	0.00792774	0.00792777	0.00779791	0.00795055	0.00789502	0.00712184	0.00739753	0.00790332	0.00779527	0.00513657	0.00788155	0.00791417	0.00793773	0.00786015	0.00782035	0.00774729	0.00799978	0.0079847	0.00800288	0.00801952	0.00797346	0.00812658	0.00808621	0.00802474	0.00804057	0.00793707	0.00808337	0.00801513	0.00795491	0.0067628	0.00649065	0.0064071
clinical_308	0.00253732	0.00253584	0.0025474	0.00244006	0.00235196	0.00235206	0.00233787	0.00235003	0.00240195	0.00244247	0.00244519	0.00247996	0.00239688	0.00241293	0.00240928	0.0078449	0.00783404	0.00783402	0.00783404	0.00770674	0.00783973	0.00782788	0.00711027	0.00747979	0.00789577	0.00779616	0.00515977	0.00788049	0.00793156	0.00796086	0.00788329	0.00785641	0.0078053	0.00791582	0.00794328	0.00798912	0.00801819	0.00794177	0.0081238	0.00808343	0.00800931	0.00805679	0.00793458	0.00804332	0.00799014	0.00795707	0.00676494	0.00649478	0.0064153
clinical_309	0.00251177	0.00251031	0.00254968	0.00248114	0.00243577	0.0024359	0.00236184	0.00232901	0.00247656	0.00249207	0.00250008	0.00253554	0.00241915	0.00234789	0.00233699	0.00768126	0.0076704	0.00767038	0.0076704	0.00758904	0.00769797	0.00774661	0.00709069	0.00756981	0.00789199	0.0077985	0.00522197	0.00789042	0.00799983	0.00802542	0.00794785	0.0079492	0.00790579	0.00797359	0.00794751	0.0080149	0.0080277	0.00795004	0.0081363	0.00809593	0.00803603	0.00812479	0.00794821	0.00805214	0.00806974	0.0080721	0.00688011	0.00657148	0.00653511
clinical_310	0.00252528	0.00252386	0.00253646	0.00249142	0.00229469	0.00229462	0.00232916	0.00231692	0.00250516	0.00248822	0.00248481	0.00252838	0.00244664	0.00238854	0.00237763	0.00785093	0.00784046	0.00784043	0.00784046	0.00769112	0.00785061	0.00781773	0.00711626	0.00748496	0.00788414	0.00783191	0.00513621	0.00787403	0.00791525	0.00793696	0.00785938	0.0078109	0.00776749	0.00808928	0.00801269	0.00800496	0.00802769	0.00798554	0.00812964	0.00808927	0.0080354	0.00804432	0.00793347	0.00803714	0.00798252	0.00794705	0.00675494	0.0064368	0.00639052
clinical_311	0.00252497	0.0025242	0.00253613	0.00249107	0.00229435	0.00229428	0.00232882	0.00231658	0.00250474	0.00248788	0.00248447	0.00252802	0.00244626	0.00238817	0.00237726	0.00785057	0.00784004	0.00784003	0.00784004	0.00769075	0.0078502	0.00781732	0.0071159	0.0074846	0.00788383	0.00783151	0.00513598	0.0078737	0.00791489	0.00793673	0.00785915	0.00781061	0.0077672	0.00808892	0.00801232	0.00800472	0.00802733	0.00798517	0.00812935	0.00808898	0.008035	0.00804397	0.00793313	0.00803684	0.00798229	0.00794681	0.00675471	0.00643664	0.00639033
clinical_312	0.00243413	0.00244229	0.0024756	0.00251134	0.00273796	0.00273759	0.00243572	0.00259628	0.00267986	0.00262818	0.00258816	0.0026276	0.00259482	0.0018501	0.00186109	0.00813173	0.00812088	0.00812084	0.00812088	0.00819414	0.0081071	0.00800846	0.00726922	0.00838456	0.0080878	0.00808099	0.00568674	0.0082996	0.00843842	0.00844283	0.00841712	0.00837281	0.00837245	0.00838952	0.00832069	0.00839304	0.00825419	0.00828671	0.00830549	0.00827608	0.00824004	0.0085021	0.00820313	0.00812407	0.00854436	0.00843438	0.00728083	0.00689616	0.00693429
clinical_313	0.00243905	0.00244722	0.00248083	0.00251649	0.00274293	0.00274257	0.0024414	0.00259376	0.00268554	0.002633	0.00259294	0.00263351	0.00260073	0.00184692	0.0018434	0.00811408	0.00810322	0.00810319	0.00810322	0.00817649	0.00808945	0.00799081	0.00725155	0.00836691	0.00807015	0.00806334	0.00566907	0.00828195	0.00842077	0.00843638	0.00839947	0.00836696	0.0083548	0.00838298	0.00830304	0.00837539	0.00823654	0.00826906	0.00828784	0.00825843	0.00822239	0.00848446	0.00818548	0.00811708	0.00853851	0.00843753	0.00727217	0.0068896	0.00692761
clinical_314	0.00243587	0.00244405	0.00247765	0.00251331	0.00273976	0.00273939	0.00243822	0.00259356	0.00268236	0.00262982	0.00258976	0.00263033	0.00259755	0.00184375	0.00185291	0.00812357	0.00811271	0.00811268	0.00811271	0.00818598	0.00809894	0.0080003	0.00726105	0.0083764	0.00807964	0.00807283	0.00567857	0.00829144	0.00843026	0.00843953	0.00840896	0.00837011	0.00836429	0.00838613	0.00831253	0.00838488	0.00824603	0.00827854	0.00829733	0.00826792	0.00823188	0.00849394	0.00819497	0.00812023	0.00854165	0.00843433	0.00727532	0.00689275	0.00693077
clinical_315	0.00243405	0.00244222	0.00247583	0.00251149	0.00273793	0.00273757	0.0024364	0.00259537	0.00268053	0.002628	0.00258794	0.00262851	0.00259573	0.00184737	0.00185836	0.00812901	0.00811815	0.00811812	0.00811815	0.00819142	0.00810438	0.00800574	0.00726649	0.00838184	0.00808507	0.00807827	0.00568401	0.00829688	0.0084357	0.00844133	0.0084144	0.00837191	0.00836972	0.00838793	0.00831797	0.00839032	0.00825147	0.00828398	0.00830277	0.00827335	0.00823732	0.00849938	0.00820041	0.00812203	0.00854346	0.00843347	0.0072781	0.00689456	0.00693258
clinical_316	0.002439	0.00244718	0.00248078	0.00251645	0.00274289	0.00274253	0.00244136	0.00259371	0.0026855	0.00263295	0.0025929	0.00263347	0.00260069	0.00184692	0.00184334	0.00811402	0.00810317	0.00810313	0.00810316	0.00817643	0.00808939	0.00799075	0.00725149	0.00836687	0.00807011	0.0080633	0.00566902	0.0082819	0.00842072	0.00843633	0.00839942	0.00836691	0.00835475	0.00838293	0.00830299	0.00837534	0.0082365	0.00826901	0.0082878	0.00825838	0.00822234	0.0084844	0.00818543	0.00811703	0.00853846	0.00843748	0.00727212	0.00688955	0.00692756
clinical_317	0.00279267	0.00280092	0.00283633	0.00287158	0.0030399	0.0030395	0.00274653	0.0029016	0.00298597	0.00293198	0.00289188	0.0029301	0.00291189	0.00221847	0.00221494	0.00773415	0.0077233	0.00772326	0.0077233	0.00779659	0.00770953	0.0076109	0.00687136	0.00798697	0.00769027	0.00768344	0.0052892	0.00790206	0.0080409	0.00805652	0.0080196	0.00798709	0.00797492	0.00800306	0.00792313	0.00799552	0.00785665	0.00788915	0.00790798	0.00787857	0.00784251	0.0081046	0.00780561	0.00773721	0.00815864	0.00805768	0.00689189	0.00650918	0.00654719
clinical_318	0.00255478	0.00255801	0.00247399	0.00251881	0.00231703	0.00231668	0.00226259	0.00242357	0.0027495	0.00261145	0.00263654	0.00270783	0.00259757	0.00245552	0.00245184	0.00828848	0.00827763	0.0082776	0.00827763	0.00834429	0.00827471	0.00825031	0.00768832	0.00817476	0.00819285	0.00821097	0.00532302	0.00810412	0.00809575	0.00810456	0.00804808	0.00799395	0.00795279	0.0083713	0.00830416	0.00820221	0.0082965	0.00827124	0.00833795	0.00831651	0.00828648	0.00820683	0.00813578	0.00812358	0.00781961	0.00801981	0.00683441	0.00633073	0.00642675
clinical_319	0.00241275	0.00241847	0.00237562	0.00240021	0.00214089	0.00214041	0.00219847	0.0022479	0.00262255	0.00249539	0.0024915	0.00256092	0.00247302	0.00240263	0.00239173	0.00820806	0.00819721	0.00819718	0.00819721	0.00821076	0.00819377	0.00812397	0.0075359	0.00817914	0.00793017	0.00803855	0.0051354	0.00793033	0.00790838	0.00793698	0.00785942	0.00782118	0.00775894	0.0082735	0.00817305	0.00805337	0.00815203	0.00812603	0.0081733	0.00815055	0.00814012	0.00802737	0.00797604	0.00796135	0.00782108	0.00786145	0.00666948	0.00620155	0.00628716
clinical_320	0.00237356	0.00238252	0.0023615	0.00239044	0.00228311	0.00228266	0.00216402	0.00223388	0.00258861	0.00247006	0.00244926	0.00250887	0.00244421	0.00229434	0.00228343	0.00814788	0.00813703	0.008137	0.00813703	0.00816422	0.0081328	0.00806301	0.00743769	0.00825367	0.00786531	0.00796737	0.00522339	0.00788993	0.00799636	0.00802497	0.00794741	0.00795644	0.00789421	0.0082388	0.0081399	0.00806031	0.00810815	0.00809404	0.00812878	0.00809576	0.0080831	0.00811549	0.00791973	0.00791991	0.00796302	0.00798602	0.00679421	0.0063462	0.00643139
clinical_321	0.00256929	0.00257347	0.0024801	0.00254768	0.00230462	0.00230431	0.00244513	0.00244025	0.00278082	0.00262631	0.00265897	0.00274185	0.00262826	0.00273346	0.0027225	0.0083405	0.00833022	0.00833019	0.00833022	0.0084453	0.00834337	0.00833036	0.00777627	0.00827159	0.00821689	0.00822952	0.00529888	0.00805813	0.00807086	0.00810153	0.00802398	0.00799207	0.00792983	0.00838382	0.00831415	0.00821224	0.00832314	0.00828107	0.00834873	0.00833341	0.00829261	0.00818846	0.00813194	0.00809133	0.00774037	0.008001	0.00680908	0.00629959	0.00640174
clinical_322	0.00236952	0.00237282	0.00234176	0.00235965	0.00209156	0.002091	0.00216573	0.00220313	0.00258241	0.00244882	0.00244572	0.00252398	0.00242749	0.00237428	0.00236333	0.00817385	0.00816334	0.00816331	0.00816334	0.00817682	0.00815587	0.00808229	0.00749626	0.00814783	0.00790627	0.00799304	0.00509085	0.00788432	0.00786532	0.00789212	0.00781456	0.00777339	0.00771115	0.00823481	0.00813301	0.00801269	0.00810908	0.00808528	0.0081364	0.00811337	0.00809496	0.00798924	0.00792973	0.00791567	0.00777303	0.00781256	0.00662051	0.00616401	0.00624082
clinical_323	0.00229996	0.00230382	0.00228182	0.00229526	0.00201934	0.00201892	0.00210753	0.00213764	0.00251156	0.00237987	0.00237791	0.0024742	0.00236096	0.00233632	0.00232537	0.00811318	0.00810329	0.00810326	0.00810329	0.00813141	0.00810097	0.00802275	0.00744112	0.00809412	0.00792669	0.00792077	0.00503576	0.00781435	0.00781561	0.00783585	0.00775829	0.00770699	0.00764474	0.00816639	0.00806235	0.00795769	0.00804259	0.00801472	0.00809539	0.00807158	0.00803415	0.00795169	0.00786813	0.00783548	0.00770336	0.00774289	0.00655071	0.00609937	0.00617618
clinical_324	0.00229857	0.00230243	0.00228043	0.00229387	0.00201841	0.00202039	0.00210874	0.00213904	0.00251278	0.00238125	0.00237932	0.00247542	0.00236229	0.00233736	0.00232641	0.00811437	0.00810448	0.00810445	0.00810448	0.0081326	0.00810225	0.0080241	0.00744252	0.00809532	0.00792792	0.00792227	0.0050371	0.0078158	0.00781693	0.00783719	0.00775964	0.00770837	0.00764612	0.00816762	0.00806357	0.00795892	0.00804391	0.00801595	0.00809663	0.0080728	0.00803557	0.00795297	0.00786957	0.00783711	0.00770474	0.00774433	0.00655216	0.00610062	0.00617482
clinical_325	0.0022728	0.00227603	0.00225163	0.00222713	0.00201625	0.00201602	0.00210856	0.00210945	0.00241348	0.00232956	0.00233513	0.00243095	0.00230203	0.002385	0.00237405	0.00806093	0.00805065	0.00805062	0.00805065	0.00809901	0.00802485	0.00800854	0.00744525	0.00810277	0.00788263	0.00789178	0.0050256	0.00778809	0.00780545	0.00782574	0.00774818	0.00770399	0.00764174	0.00805987	0.0079878	0.00791166	0.00800013	0.00795528	0.00806858	0.00803576	0.00798288	0.00794157	0.00782654	0.00781773	0.00766289	0.00773909	0.00654689	0.00609641	0.00617322
clinical_326	0.0022981	0.00230196	0.00227989	0.00227772	0.00201563	0.00201526	0.00211608	0.00213649	0.0024925	0.00236609	0.00237206	0.00246804	0.00233085	0.00236601	0.00235506	0.00809316	0.00808314	0.00808311	0.00808314	0.00811391	0.0080797	0.00802621	0.00745859	0.00809705	0.00792026	0.00791435	0.00503248	0.00781113	0.00781232	0.00783258	0.00775502	0.00770372	0.00764147	0.0081365	0.00803292	0.00793751	0.00803669	0.00799264	0.0080947	0.00806558	0.00802825	0.00794844	0.00785981	0.00783789	0.00766831	0.00773962	0.00654743	0.00609576	0.00617258
clinical_327	0.00216927	0.00216209	0.00221909	0.00209289	0.00234155	0.00234202	0.00235635	0.00225864	0.00219497	0.00220489	0.00222199	0.00231132	0.00214069	0.00255411	0.00254317	0.00794212	0.00793852	0.00793849	0.00793852	0.00804893	0.00790534	0.00799169	0.00738124	0.00818652	0.00781595	0.00783507	0.0051	0.00768948	0.00785574	0.00790836	0.00783078	0.00785057	0.00780245	0.00766116	0.00769833	0.00779385	0.00777552	0.00769409	0.00789548	0.00787218	0.00776705	0.00794606	0.00782306	0.00777457	0.00795439	0.00797318	0.00678111	0.00652724	0.00644552
clinical_328	0.00276499	0.00276684	0.00283067	0.00278502	0.00264292	0.00264299	0.00262332	0.00258716	0.00264825	0.00264798	0.00264358	0.00255843	0.00260829	0.00257905	0.00256816	0.00794555	0.00795646	0.00795643	0.00795646	0.00764593	0.00798652	0.00798039	0.00723582	0.00763908	0.00801033	0.0079604	0.00521129	0.00809018	0.0078646	0.00803205	0.00795448	0.00807711	0.00803371	0.00820744	0.00812717	0.00798683	0.00817067	0.00810446	0.00800187	0.00798398	0.00808324	0.00781459	0.00793226	0.00823578	0.00825165	0.00817315	0.00698135	0.00675033	0.00666415
clinical_329	0.00275268	0.00275422	0.00280958	0.00276415	0.0026308	0.00263086	0.00261847	0.00258268	0.00263563	0.00263567	0.0026312	0.00254578	0.00259563	0.00256628	0.0025554	0.00795479	0.00794399	0.00794396	0.00794399	0.00765464	0.00798755	0.00797469	0.00722839	0.00763342	0.00800385	0.0079553	0.00522345	0.00809059	0.00785251	0.00804423	0.00796666	0.00807459	0.00803119	0.00820738	0.00812381	0.00800692	0.00816777	0.00810118	0.00799553	0.00797754	0.00808014	0.00779476	0.00792017	0.00822401	0.00826583	0.00819349	0.00700171	0.00676225	0.00667607
clinical_330	0.00275346	0.00275535	0.00281028	0.00276478	0.00263126	0.00263132	0.00261925	0.00258351	0.00263602	0.0026362	0.0026318	0.0025462	0.00259636	0.00256682	0.00255593	0.00795511	0.00794425	0.00794423	0.00794425	0.007655	0.00798786	0.00797508	0.00722867	0.00763287	0.00800434	0.00795571	0.00522354	0.00809104	0.00785257	0.00804432	0.00796675	0.00807472	0.00803132	0.00820755	0.00812422	0.00800727	0.0081683	0.00810159	0.00799589	0.007978	0.00808062	0.00779425	0.00792062	0.00822476	0.00826614	0.00819357	0.00700179	0.0067626	0.00667642
clinical_331	0.00275349	0.00275538	0.00281029	0.00276481	0.00263127	0.00263134	0.00261926	0.00258354	0.00263603	0.00263623	0.00263184	0.00254621	0.00259639	0.00256682	0.00255594	0.00795509	0.00794424	0.00794423	0.00794424	0.00765498	0.00798787	0.00797509	0.00722869	0.00763283	0.00800436	0.00795574	0.00522356	0.00809108	0.00785259	0.00804434	0.00796676	0.00807473	0.00803134	0.00820755	0.00812423	0.00800727	0.00816833	0.00810162	0.0079959	0.00797801	0.00808066	0.00779422	0.00792066	0.00822483	0.0082662	0.00819363	0.00700185	0.00676266	0.00667648
clinical_332	0.00275349	0.00275538	0.00281028	0.0027648	0.00263127	0.00263133	0.00261926	0.00258354	0.00263603	0.00263623	0.00263183	0.00254621	0.00259639	0.00256682	0.00255594	0.0079551	0.00794424	0.00794423	0.00794424	0.00765499	0.00798786	0.00797509	0.00722869	0.00763284	0.00800436	0.00795573	0.00522356	0.00809107	0.00785258	0.00804433	0.00796676	0.00807473	0.00803133	0.00820755	0.00812423	0.00800727	0.00816833	0.00810162	0.00799589	0.00797801	0.00808065	0.00779422	0.00792065	0.00822482	0.00826619	0.00819362	0.00700184	0.00676265	0.00667647
clinical_333	0.00216765	0.00217882	0.00221796	0.00226442	0.00240885	0.00240823	0.0022741	0.00230415	0.00242065	0.00235133	0.0023113	0.00237797	0.00232854	0.00190389	0.00189297	0.00791283	0.00791464	0.0079146	0.00791464	0.00803464	0.00788838	0.00776709	0.00703707	0.00823747	0.00777999	0.00775496	0.00532146	0.00796388	0.00808328	0.008128	0.00805044	0.00804971	0.00798822	0.0080895	0.00799615	0.00807762	0.00795965	0.0079645	0.00800543	0.00797338	0.00791581	0.00816364	0.00788324	0.00774631	0.00816234	0.0080988	0.00690701	0.00653406	0.00656739
clinical_334	0.00217218	0.00218335	0.0022225	0.00226895	0.00241157	0.00241095	0.00227682	0.00230687	0.00242337	0.00235405	0.00231402	0.00238069	0.00233125	0.00190842	0.0018975	0.0079101	0.00791917	0.00791913	0.00791916	0.00803372	0.00789046	0.00777089	0.0070416	0.00824019	0.0077827	0.00775767	0.00532055	0.00796659	0.00808599	0.00812709	0.00804953	0.00805191	0.00799042	0.00809164	0.00799849	0.00807308	0.00796189	0.00796683	0.00800815	0.00797609	0.00791671	0.00816635	0.00788595	0.00774903	0.00815961	0.00809607	0.00690428	0.00653133	0.00656466
clinical_335	0.00216104	0.00217221	0.00221119	0.00225764	0.00240479	0.00240417	0.00227004	0.00230009	0.00241659	0.00234727	0.00230724	0.00237426	0.00232475	0.00189746	0.00188654	0.00791691	0.00790787	0.00790784	0.00790787	0.00803843	0.00789438	0.00777048	0.00703842	0.00823627	0.00778118	0.00775716	0.00532283	0.00796341	0.00807922	0.00812937	0.00805181	0.00805059	0.0079891	0.00809098	0.00799899	0.00808441	0.00796282	0.00796497	0.00800662	0.00797456	0.00792037	0.00815958	0.00787918	0.00774234	0.00816642	0.00810288	0.00691109	0.00653814	0.00657148
clinical_336	0.00215968	0.00217086	0.00220983	0.00225629	0.00240343	0.00240281	0.00226868	0.00229873	0.00241523	0.00234591	0.00230588	0.0023729	0.00232339	0.00189339	0.0018879	0.00792096	0.00791193	0.00791189	0.00791193	0.00804248	0.00789843	0.00777454	0.00704248	0.00824032	0.00778523	0.00776122	0.00532689	0.00796747	0.00808328	0.00813071	0.00805587	0.00805194	0.00799316	0.00809233	0.00800305	0.00808846	0.00796417	0.00796902	0.00801068	0.00797862	0.00792443	0.00816364	0.00788324	0.00774368	0.00816776	0.00810151	0.00690972	0.00653677	0.00657011
clinical_337	0.00215877	0.00216995	0.00220892	0.00225538	0.00240252	0.0024019	0.00226777	0.00229898	0.00241432	0.002345	0.00230497	0.00237199	0.00232248	0.00189067	0.0018888	0.00792368	0.00791464	0.00791461	0.00791464	0.0080452	0.00790115	0.00777725	0.0070452	0.00824304	0.00778795	0.00776393	0.0053296	0.00797018	0.00808599	0.00813161	0.00805858	0.00805284	0.00799587	0.00809323	0.00800576	0.00809118	0.00796507	0.00797174	0.00801339	0.00798133	0.00792714	0.00816635	0.00788595	0.00774458	0.00816866	0.0081006	0.00690881	0.00653586	0.0065692
clinical_338	0.00215695	0.00216813	0.0022071	0.00225356	0.0024007	0.00240008	0.00226595	0.00230079	0.0024125	0.00234318	0.00230315	0.00237017	0.00232066	0.00188702	0.00189061	0.00792911	0.00792008	0.00792004	0.00792008	0.00805063	0.00790659	0.00778269	0.00705064	0.00824847	0.00779338	0.00776937	0.00533504	0.00797562	0.00809143	0.00813341	0.00806402	0.00805464	0.00800131	0.00809503	0.0080112	0.00809661	0.00796687	0.00797717	0.00801883	0.00798677	0.00793258	0.00817179	0.00789139	0.00774639	0.00817046	0.00809876	0.00690698	0.00653403	0.00656736
clinical_339	0.00216103	0.00217221	0.00221118	0.00225764	0.00240478	0.00240416	0.00227003	0.00230008	0.00241658	0.00234726	0.00230723	0.00237425	0.00232474	0.00189746	0.00188654	0.0079169	0.00790787	0.00790783	0.00790787	0.00803842	0.00789437	0.00777048	0.00703842	0.00823626	0.00778117	0.00775716	0.00532282	0.0079634	0.00807921	0.00812936	0.0080518	0.00805059	0.0079891	0.00809097	0.00799899	0.0080844	0.00796282	0.00796496	0.00800662	0.00797456	0.00792036	0.00815957	0.00787918	0.00774233	0.00816641	0.00810287	0.00691108	0.00653813	0.00657147
clinical_340	0.00216157	0.00217274	0.00221161	0.0022581	0.00240525	0.00240391	0.00227048	0.00230059	0.00241703	0.00234777	0.00230774	0.00237469	0.00232523	0.00189757	0.00188665	0.0079172	0.00790815	0.00790812	0.00790815	0.00803873	0.00789472	0.00777088	0.00703881	0.00823661	0.00778159	0.0077577	0.00532329	0.00796391	0.00807968	0.00812983	0.00805228	0.00805108	0.00798957	0.00809141	0.00799942	0.00808483	0.00796329	0.0079654	0.00800705	0.00797499	0.00792087	0.00816001	0.00787898	0.00774292	0.00816683	0.00810331	0.00691153	0.00653849	0.00657188
clinical_341	0.00216104	0.00217222	0.00221119	0.00225764	0.00240479	0.00240417	0.00227004	0.00230009	0.00241659	0.00234727	0.00230724	0.00237426	0.00232475	0.00189746	0.00188654	0.00791691	0.00790787	0.00790784	0.00790787	0.00803843	0.00789438	0.00777049	0.00703842	0.00823627	0.00778118	0.00775716	0.00532283	0.00796341	0.00807922	0.00812937	0.00805181	0.00805059	0.00798911	0.00809098	0.00799899	0.00808441	0.00796282	0.00796497	0.00800662	0.00797456	0.00792037	0.00815958	0.00787918	0.00774234	0.00816642	0.00810287	0.00691109	0.00653814	0.00657147
clinical_342	0.00216104	0.00217222	0.00221119	0.00225765	0.00240479	0.00240417	0.00227004	0.00230009	0.00241659	0.00234727	0.00230724	0.00237426	0.00232475	0.00189746	0.00188655	0.00791691	0.00790787	0.00790784	0.00790787	0.00803843	0.00789438	0.00777049	0.00703842	0.00823627	0.00778118	0.00775716	0.00532283	0.00796341	0.00807922	0.00812937	0.00805181	0.00805059	0.00798911	0.00809098	0.00799899	0.00808441	0.00796282	0.00796497	0.00800662	0.00797457	0.00792037	0.00815958	0.00787919	0.00774233	0.00816642	0.00810287	0.00691109	0.00653814	0.00657147
clinical_343	0.00222731	0.00223847	0.0022773	0.00232371	0.00246242	0.00246172	0.00233875	0.00236799	0.00248763	0.00241835	0.00237828	0.00244402	0.00239497	0.00192028	0.00190936	0.00794541	0.0079438	0.00794376	0.00794379	0.00805809	0.00791377	0.007801	0.00706591	0.00826622	0.0078273	0.00780732	0.00537593	0.00801869	0.00814685	0.00818247	0.00810492	0.00810416	0.00804192	0.00814616	0.00804991	0.00813465	0.00801387	0.00802077	0.00805938	0.00802732	0.00797302	0.00822685	0.00794738	0.00781131	0.00820338	0.0081403	0.00694856	0.00657488	0.00660865
clinical_344	0.00201011	0.00202014	0.00208508	0.0020943	0.00221869	0.00221849	0.00214049	0.00211121	0.00222507	0.00213491	0.00209501	0.00215604	0.00211692	0.00205515	0.00205145	0.00801081	0.00800683	0.00800679	0.00800682	0.0080997	0.00797925	0.00785034	0.00709295	0.00829793	0.00759765	0.00768926	0.00517902	0.00778503	0.00794016	0.00798732	0.00790976	0.00792955	0.00783673	0.00795677	0.00789175	0.0079198	0.00783032	0.00785619	0.00780114	0.00779457	0.0077549	0.00800218	0.00776352	0.00756957	0.00801829	0.00796325	0.00677139	0.00638788	0.00642115
clinical_345	0.00225032	0.00224992	0.00225473	0.00220821	0.00195177	0.00195224	0.00220816	0.00214463	0.0023264	0.00222462	0.00223243	0.00230717	0.0021866	0.00268415	0.00268045	0.00827906	0.00827322	0.00827318	0.00827322	0.00829066	0.00827864	0.00819637	0.00755944	0.008096	0.00796678	0.00799093	0.00490167	0.00762548	0.00767746	0.00770665	0.00762909	0.0076233	0.0075254	0.00798266	0.0079404	0.00779919	0.00792643	0.00789335	0.00793223	0.00794	0.00787609	0.0077887	0.00781013	0.00763012	0.00746806	0.00763116	0.00643885	0.00611191	0.00606057
clinical_346	0.00473558	0.00473518	0.00474443	0.0046992	0.00434025	0.00434071	0.00461277	0.00455519	0.00476925	0.00466607	0.00467103	0.00475375	0.00463824	0.00516875	0.00516507	0.00571673	0.00571092	0.00571088	0.00571091	0.00571265	0.0057158	0.00562911	0.00499021	0.00564868	0.00537431	0.00539807	0.00226891	0.0050025	0.00504971	0.00507264	0.00499501	0.0049784	0.00488141	0.00541694	0.00535127	0.00519299	0.00533287	0.00530426	0.00533942	0.00534759	0.00529294	0.00517397	0.00520711	0.00503551	0.0048377	0.00498854	0.00379329	0.00346713	0.00341483
clinical_347	0.00821955	0.00821914	0.00816116	0.00816536	0.00781469	0.00781579	0.0080747	0.00804923	0.00822979	0.00812399	0.00816356	0.00823159	0.00811281	0.00861715	0.00861348	0.00295812	0.00295152	0.00295149	0.00295152	0.00302269	0.00297656	0.00293555	0.00233122	0.00296959	0.0027042	0.00274112	0.00506678	0.00237398	0.00239361	0.00241261	0.0023349	0.00231755	0.00221786	0.00270832	0.00265793	0.00252297	0.00267293	0.00262654	0.00269907	0.00269201	0.00264864	0.00252371	0.00254762	0.00243464	0.00196822	0.00231931	0.00112106	0.000678246	0.000708278
clinical_348	0.00822006	0.00821956	0.00816165	0.00816587	0.00781519	0.00781541	0.00807434	0.00804885	0.00822942	0.00812361	0.00816318	0.00823123	0.00811242	0.00861679	0.00861312	0.00295776	0.00295117	0.00295114	0.00295117	0.00302232	0.00297618	0.00293517	0.00233083	0.00296922	0.00270384	0.00274072	0.00506638	0.00237358	0.00239322	0.00241221	0.0023345	0.00231715	0.00221747	0.00270796	0.00265756	0.0025226	0.00267254	0.00262616	0.00269871	0.00269165	0.00264825	0.00252334	0.00254724	0.00243425	0.00196783	0.00231891	0.00112067	0.000677884	0.000708771
clinical_349	0.00822005	0.00821964	0.0081617	0.00816591	0.00781519	0.00781522	0.00807439	0.00804886	0.00822949	0.00812362	0.00816319	0.0082313	0.00811244	0.00861685	0.00861318	0.00295782	0.00295122	0.00295119	0.00295122	0.00302241	0.00297618	0.00293517	0.00233085	0.0029693	0.00270391	0.00274075	0.00506642	0.00237362	0.00239327	0.00241225	0.00233454	0.00231718	0.00221749	0.00270804	0.00265765	0.00252269	0.00267257	0.00262625	0.00269879	0.00269173	0.00264828	0.00252341	0.00254707	0.00243428	0.00196786	0.00231895	0.0011207	0.000677948	0.0007088
clinical_350	0.00822044	0.00822003	0.00816201	0.00816625	0.00781557	0.0078158	0.00807426	0.00804924	0.00822934	0.008124	0.00816357	0.00823073	0.00811191	0.00861629	0.00861351	0.00295906	0.00295246	0.00295243	0.00295246	0.00302363	0.00297747	0.00293646	0.00233213	0.00297052	0.00270514	0.00274202	0.00506769	0.00237489	0.00239452	0.00241262	0.00233581	0.00231755	0.00221877	0.00270922	0.00265887	0.00252391	0.00267293	0.00262747	0.00270001	0.00269295	0.00264955	0.00252465	0.00254853	0.00243554	0.00196823	0.00231932	0.00112107	0.000678254	0.000709171
clinical_351	0.00821018	0.00820977	0.00815144	0.00815599	0.00781086	0.00781075	0.00806683	0.00804453	0.00822471	0.00811928	0.00815885	0.00822657	0.00810537	0.00860803	0.00860436	0.00294222	0.0029356	0.00293557	0.0029356	0.00300967	0.00296094	0.00291993	0.00231982	0.00295651	0.00269248	0.00272972	0.00506204	0.00236352	0.00238884	0.00240566	0.00232794	0.00230837	0.00221091	0.0026953	0.00264495	0.00251132	0.00266153	0.00261486	0.00268869	0.00268042	0.00263727	0.00252045	0.00253621	0.0024233	0.00195682	0.00230793	0.00110967	0.000666377	0.000697747
clinical_352	0.00822	0.00821959	0.00816161	0.00816581	0.00781513	0.00781536	0.0080743	0.00804879	0.00822939	0.00812356	0.00816312	0.00823119	0.00811237	0.00861674	0.00861307	0.00295773	0.00295113	0.0029511	0.00295113	0.00302229	0.00297613	0.00293512	0.00233078	0.00296919	0.0027038	0.00274068	0.00506634	0.00237353	0.00239317	0.00241217	0.00233446	0.00231711	0.00221743	0.00270791	0.00265752	0.00252257	0.00267249	0.00262613	0.00269867	0.00269161	0.0026482	0.0025233	0.00254719	0.0024342	0.00196778	0.00231887	0.00112063	0.000677847	0.000708725
clinical_353	0.00834262	0.00834673	0.00823835	0.00831061	0.00796663	0.00796626	0.00812963	0.00813896	0.00849556	0.00834121	0.00838064	0.00845265	0.00835912	0.00849476	0.00848384	0.00278825	0.00278153	0.0027815	0.00278153	0.00286937	0.00278402	0.00277801	0.00222517	0.0028286	0.00265442	0.00266205	0.00525099	0.00253005	0.0025901	0.00259026	0.00251254	0.00245196	0.00239904	0.0028123	0.00272326	0.00267633	0.00274436	0.00269438	0.00283357	0.00281942	0.0027717	0.00273678	0.002632	0.00252269	0.00211663	0.00242449	0.00122632	0.000599683	0.000794959
clinical_354	0.0080753	0.00807914	0.00805179	0.00806676	0.00781727	0.00781681	0.00789618	0.00792239	0.00825894	0.00808703	0.00812645	0.00821863	0.00812099	0.00811068	0.00809975	0.00244447	0.00243916	0.00243913	0.00243916	0.00247372	0.00242539	0.00235841	0.00180758	0.00238619	0.00239415	0.00236036	0.00510048	0.00237159	0.00244213	0.00243942	0.0023617	0.00229923	0.00224632	0.00253562	0.00247604	0.00248992	0.00248064	0.0024367	0.00261956	0.00259695	0.00251705	0.00258705	0.00241473	0.00227629	0.00222815	0.0022894	0.00109103	0.000567357	0.000695761
clinical_355	0.00802289	0.00802611	0.00799853	0.00799888	0.00770709	0.00770678	0.00781173	0.00777228	0.00817896	0.0080156	0.00805503	0.00812383	0.0080219	0.00814778	0.00813684	0.00238414	0.00237834	0.00237831	0.00237834	0.00240759	0.00238263	0.00232302	0.00179131	0.00247228	0.0023236	0.00229817	0.00498418	0.00227339	0.00233029	0.00232185	0.00224412	0.00218786	0.00213494	0.00245796	0.00237238	0.00237582	0.00240857	0.00233791	0.00250939	0.00250214	0.00243219	0.00248715	0.0023168	0.00221414	0.00209176	0.0021762	0.000977711	0.000457187	0.000585327
clinical_356	0.00785155	0.00785005	0.00787465	0.00776229	0.00757465	0.00757267	0.00773467	0.00765637	0.00787359	0.00774394	0.00778347	0.00786557	0.00775817	0.00824737	0.00823644	0.00247361	0.00246943	0.0024694	0.00246943	0.00250301	0.00245094	0.00243004	0.00184768	0.00251385	0.00224964	0.00226152	0.00476288	0.0019916	0.00210427	0.00210163	0.00202389	0.00199855	0.00191265	0.00223263	0.00219094	0.00214984	0.00218947	0.00215928	0.00227562	0.00228266	0.00218981	0.00225883	0.00213395	0.00198471	0.00193865	0.00199798	0.000799282	0.000471847	0.00043699
clinical_357	0.007881	0.00788246	0.00787967	0.00781744	0.00754629	0.00754653	0.00774744	0.00769009	0.00792295	0.00780178	0.00784127	0.00789806	0.00781725	0.00827102	0.0082601	0.00256313	0.0025564	0.00255637	0.0025564	0.00257666	0.00255619	0.00250663	0.00192415	0.00254809	0.00224159	0.00233434	0.0047778	0.0020217	0.00211161	0.00211893	0.0020412	0.00199905	0.00191315	0.00237403	0.00229121	0.00218256	0.00228545	0.00225135	0.00230311	0.00230436	0.00225296	0.0022467	0.00217989	0.00205375	0.00190928	0.00199966	0.000801022	0.0004362	0.000421057
clinical_358	0.00787125	0.00787272	0.00787762	0.00781105	0.00759144	0.00759158	0.00777441	0.0076982	0.00791261	0.0077874	0.00782691	0.00791014	0.00780931	0.00826219	0.00825126	0.00254469	0.00253863	0.00253859	0.00253863	0.00257491	0.00252758	0.00248731	0.00190037	0.00246202	0.00229204	0.00231059	0.00482002	0.00203512	0.00215576	0.00216075	0.00208302	0.00203972	0.00195382	0.00235061	0.00226983	0.0022095	0.00226513	0.00223535	0.00232327	0.00232432	0.00224243	0.00229908	0.00218391	0.00203356	0.00195032	0.00203466	0.000836016	0.000481355	0.000462034
clinical_359	0.00787667	0.00787815	0.00789484	0.00782827	0.00755928	0.00755942	0.00775321	0.00768019	0.00791801	0.00779282	0.00783233	0.00791555	0.00781472	0.00826759	0.00825666	0.00253324	0.00254413	0.0025441	0.00254413	0.00255583	0.00252436	0.00249073	0.00190564	0.00255402	0.00229755	0.00231576	0.00476443	0.00201548	0.00214071	0.00210659	0.00202886	0.00200537	0.00191947	0.00234491	0.00227397	0.00215895	0.00226884	0.00223943	0.00232878	0.00232983	0.00224317	0.00229145	0.00218075	0.0020391	0.00187006	0.00194512	0.000746393	0.000401347	0.000382118
clinical_360	0.00776917	0.00777065	0.00777552	0.00770896	0.00744	0.00744013	0.00764081	0.00757105	0.0078105	0.00768532	0.00772483	0.00780805	0.00770723	0.00816004	0.00814911	0.00244312	0.00243706	0.00243702	0.00243706	0.00247238	0.00242602	0.00238576	0.00179881	0.00243512	0.00219051	0.00220907	0.0046808	0.00190857	0.00202187	0.00202054	0.00194282	0.00188967	0.00180378	0.00224906	0.00216829	0.00209237	0.0021636	0.00213382	0.00222174	0.00222279	0.00214092	0.00217261	0.00207372	0.00193208	0.00179885	0.00188536	0.000686667	0.000508318	0.000489089
clinical_361	0.0068611	0.00686257	0.00686742	0.00680091	0.00653227	0.00653241	0.00673285	0.00666318	0.00690238	0.0067773	0.00681681	0.00689999	0.00679923	0.00725156	0.00724064	0.0015397	0.00153364	0.00153361	0.00153364	0.00156899	0.00152263	0.00148243	0.00142441	0.00153167	0.00128743	0.00130593	0.00377549	0.00100572	0.00111895	0.00111765	0.00103997	0.000986869	0.000901037	0.00134583	0.00126517	0.0011894	0.00126051	0.00123073	0.00131867	0.00131972	0.00123786	0.00126958	0.00117074	0.00102926	0.000896145	0.000982612	0.00105037	0.00141025	0.00139104
clinical_362	0.00706014	0.00705641	0.00706566	0.0069702	0.00686247	0.00686289	0.00706737	0.00698317	0.00714746	0.00709897	0.0071385	0.00720828	0.00709367	0.00756041	0.00754949	0.00162895	0.00162223	0.0016222	0.00162223	0.00167948	0.00162341	0.00163849	0.00123273	0.00170947	0.00147158	0.00149811	0.00400116	0.00117379	0.00133266	0.00134609	0.0012684	0.00123631	0.00117871	0.00140676	0.00136063	0.00136781	0.00142677	0.00135628	0.00151967	0.00153051	0.00141879	0.00147181	0.0013956	0.0012073	0.00118704	0.00125032	0.00096511	0.00137141	0.0013045
clinical_363	0.00790245	0.00790665	0.00786654	0.00785586	0.0076197	0.00761966	0.00770366	0.0077986	0.00807489	0.00796616	0.0080057	0.0080888	0.00797401	0.00817655	0.00816965	0.00256402	0.0025573	0.00255727	0.0025573	0.00260935	0.0025348	0.00251701	0.00197135	0.0025975	0.00238399	0.0024124	0.00492176	0.00213728	0.0022514	0.0022467	0.00218629	0.00213735	0.00209704	0.00243473	0.00235351	0.00231562	0.00235024	0.00231477	0.00244605	0.00245735	0.00236456	0.00239173	0.00232835	0.00207375	0.00204154	0.00213368	0.000937902	0.000458341	0.000541399
clinical_364	0.00837584	0.00837995	0.00827205	0.0083439	0.00800667	0.00800645	0.00817843	0.00817815	0.00852954	0.00837487	0.0084143	0.00847461	0.00838992	0.00857178	0.00856086	0.00287382	0.0028671	0.00286708	0.0028671	0.00294359	0.00286959	0.00286358	0.00231074	0.00291417	0.00268145	0.00274254	0.00526504	0.00256346	0.00260412	0.00260566	0.00252795	0.00248145	0.00242442	0.00287013	0.00277805	0.00269136	0.00279407	0.00274773	0.00285137	0.00283792	0.00279774	0.0027508	0.00265586	0.00256667	0.00214526	0.00245716	0.00125906	0.000662431	0.00082851
clinical_365	0.00833835	0.00834246	0.0082363	0.00830641	0.00797371	0.00797349	0.00814999	0.00815368	0.00849232	0.00833774	0.00837714	0.00843264	0.00835243	0.00857842	0.00857203	0.00287423	0.00286751	0.00286749	0.00286751	0.00293857	0.00287941	0.0028598	0.00230746	0.002911	0.00265312	0.00273895	0.00524118	0.00254181	0.00257532	0.00258185	0.00250414	0.0024593	0.00240227	0.00283273	0.00275627	0.00266236	0.00277195	0.00272566	0.00281737	0.00280392	0.00277393	0.00271681	0.00264394	0.00252928	0.00210788	0.00241977	0.00122165	0.000649369	0.000791095
clinical_366	0.00827653	0.00827268	0.0082133	0.00820203	0.00801848	0.00801847	0.00826479	0.00820307	0.00842875	0.00833646	0.00837591	0.00843417	0.00832105	0.00882094	0.00881726	0.00302175	0.00301503	0.003015	0.00301503	0.00310286	0.00304695	0.00305567	0.00246833	0.00307269	0.00285522	0.00288878	0.00522396	0.0024646	0.00254837	0.00239664	0.00246143	0.00238596	0.00238152	0.00280654	0.00275882	0.00263453	0.00279194	0.0027529	0.00279353	0.00281742	0.00275815	0.00264742	0.0026898	0.00259371	0.00216721	0.00245068	0.00129795	0.000869495	0.000904875
clinical_367	0.00824977	0.00824605	0.00818983	0.00817783	0.00794991	0.00794992	0.00819231	0.00813624	0.00838371	0.00828846	0.00832791	0.00838619	0.00827415	0.0087018	0.00869086	0.00293386	0.00292714	0.00292712	0.00292714	0.00301498	0.00295471	0.00293035	0.00236962	0.00297486	0.00274094	0.00276848	0.00512234	0.00235748	0.00244689	0.00246068	0.00238297	0.00236274	0.00228607	0.00272879	0.00266974	0.00254928	0.00271899	0.00265033	0.00268826	0.00271046	0.00265794	0.00257474	0.00258667	0.00248876	0.00205939	0.00240183	0.00120365	0.00077362	0.000811776
clinical_368	0.00811711	0.00812551	0.00815347	0.00819546	0.00824503	0.0082446	0.00814366	0.00818348	0.00829358	0.00815649	0.0081959	0.00823689	0.00820594	0.00784773	0.00783687	0.00227962	0.00227497	0.00227494	0.00227497	0.00245864	0.00225832	0.00216592	0.0016047	0.00275121	0.00232122	0.0023725	0.00546096	0.00264395	0.00277436	0.00280673	0.00272903	0.00271875	0.0026458	0.00261441	0.00255329	0.0027124	0.00255609	0.00253381	0.00267094	0.00263987	0.00257921	0.0028601	0.00256553	0.00237446	0.002751	0.00270975	0.00151193	0.00105872	0.0011496
clinical_369	0.00785671	0.00786584	0.00791417	0.00794893	0.0080089	0.00800832	0.00790655	0.00791955	0.00801589	0.00787042	0.00790986	0.00797676	0.00792623	0.00777292	0.00776927	0.0022714	0.00226936	0.00226933	0.00226936	0.00239131	0.00224151	0.00212226	0.00148812	0.00265102	0.00226065	0.00218833	0.00531012	0.00246703	0.00263048	0.00251421	0.00254806	0.00248393	0.00244492	0.00242	0.00235572	0.0025323	0.00231327	0.00233592	0.00250122	0.00246995	0.00238136	0.00269939	0.00237556	0.00216579	0.00258726	0.00249656	0.00133081	0.000889406	0.000973825
clinical_370	0.00784599	0.00785535	0.00791047	0.00794164	0.00798663	0.00798605	0.00788342	0.00789425	0.00800126	0.00785578	0.00789522	0.00796212	0.00791158	0.00773172	0.00772331	0.00220349	0.00220143	0.0022014	0.00220143	0.00232228	0.00217327	0.00205401	0.00141275	0.00258321	0.00217863	0.00211533	0.00522874	0.00238502	0.00254902	0.00257341	0.0024957	0.00247933	0.00239344	0.00236209	0.00230256	0.00247816	0.00229451	0.00228275	0.00244706	0.00241578	0.00232719	0.00264702	0.00232139	0.00210592	0.00252862	0.0024848	0.00128663	0.000845181	0.000929603
clinical_371	0.00780258	0.00780667	0.00787195	0.00783096	0.00788284	0.00788315	0.00791788	0.00775022	0.00790466	0.00775287	0.00779234	0.00771569	0.00776829	0.00823875	0.00822781	0.00243906	0.00243959	0.00243955	0.00243959	0.0023414	0.00246917	0.00237887	0.00173882	0.0026309	0.00217066	0.00221675	0.00482805	0.0020907	0.00208209	0.00218851	0.00211078	0.00222159	0.00217338	0.002255	0.00212602	0.00209582	0.00212876	0.00208336	0.00194784	0.00198356	0.00206527	0.0021526	0.00207929	0.00191498	0.00225613	0.00224418	0.00104576	0.000769767	0.00070713
clinical_372	0.00782803	0.00782732	0.00787258	0.00780824	0.00776659	0.00776703	0.00786863	0.00769045	0.00789927	0.0077946	0.00783409	0.00777875	0.00776687	0.00830589	0.00830221	0.00249941	0.00249269	0.00249266	0.00249269	0.00240955	0.00252982	0.00245909	0.00182871	0.00262397	0.00223867	0.00227794	0.00477031	0.00203683	0.00207487	0.00206947	0.0020256	0.00212271	0.00208963	0.00224389	0.00213734	0.00205743	0.00214716	0.00209448	0.00203562	0.00206868	0.00208273	0.00216443	0.00206884	0.00191717	0.0021315	0.00212867	0.000936567	0.000678305	0.000596772
clinical_373	0.0078467	0.00784599	0.00789124	0.00782691	0.00777466	0.0077751	0.00787643	0.00769845	0.00791794	0.00781327	0.00785276	0.00779742	0.00778554	0.00830592	0.00829498	0.00246796	0.00246123	0.0024612	0.00246123	0.0023781	0.00249836	0.00242764	0.00179722	0.00259252	0.00220722	0.00225178	0.0047389	0.00200539	0.00204343	0.00210097	0.00202324	0.00214133	0.00208727	0.00224151	0.00213497	0.00205507	0.00216578	0.00209211	0.00203325	0.00206631	0.00208037	0.00216207	0.00206648	0.00191481	0.00212913	0.00214729	0.000948743	0.000690475	0.000608949
clinical_374	0.00787984	0.00788824	0.00791678	0.0079402	0.00796999	0.00796972	0.0077732	0.00786663	0.00809624	0.00792481	0.00796426	0.00788333	0.00795438	0.00790286	0.00789918	0.00242386	0.0024244	0.00242437	0.0024244	0.00235156	0.00243039	0.00236873	0.00174641	0.00271029	0.00221915	0.00221261	0.00506035	0.00232495	0.00231809	0.00239696	0.002343	0.00242407	0.00239963	0.00249349	0.00235344	0.00231682	0.00232134	0.00231835	0.00216178	0.00216663	0.00222834	0.0024102	0.00222076	0.00204182	0.00249737	0.00242596	0.00123697	0.000811264	0.000893409
clinical_375	0.0081815	0.00818986	0.00821689	0.00825909	0.00832242	0.00832199	0.00822106	0.00826088	0.0083803	0.00824321	0.00828262	0.0083236	0.00829266	0.00788784	0.00787698	0.00230756	0.00230292	0.00230288	0.00230291	0.0025021	0.00228553	0.00220849	0.00164505	0.00278968	0.0023841	0.00245403	0.00552744	0.00271972	0.00284953	0.00288202	0.00280431	0.00279422	0.00274132	0.00268926	0.00262814	0.00278724	0.00263483	0.00260872	0.00274578	0.00271471	0.00265485	0.00293497	0.00264129	0.0024512	0.00280946	0.00277195	0.00157419	0.0011162	0.00120793
clinical_376	0.00817388	0.00818228	0.00821025	0.00825223	0.00831376	0.00831333	0.00821104	0.00825087	0.00837164	0.00823455	0.00827396	0.00831494	0.008284	0.00787783	0.00786697	0.00229839	0.00229374	0.00229371	0.00229374	0.00249343	0.00227905	0.00219999	0.00163757	0.00278382	0.00237813	0.00244334	0.00551944	0.00271105	0.00284087	0.00287268	0.00279497	0.00278488	0.00273198	0.00267992	0.0026188	0.0027779	0.00262549	0.00259938	0.00273644	0.00270536	0.00264551	0.00292563	0.00263195	0.00244186	0.00280551	0.00276473	0.00156697	0.00111225	0.00120397
clinical_377	0.00843668	0.00843519	0.00852019	0.00846728	0.00856774	0.00856779	0.00849612	0.008431	0.00833566	0.00835109	0.00839048	0.0084025	0.00838256	0.00829748	0.0082866	0.00218839	0.00218892	0.0021889	0.00218892	0.00208736	0.00218243	0.00218727	0.00146633	0.00201233	0.00244115	0.00231378	0.00549961	0.00265696	0.00281633	0.0028436	0.00276587	0.00274763	0.00271356	0.00250671	0.00243406	0.00270365	0.00254485	0.00248458	0.0027344	0.0026952	0.00260339	0.00291721	0.00262736	0.00266655	0.00294572	0.00287434	0.00167636	0.00136722	0.00133979
clinical_378	0.00871306	0.00871624	0.0087975	0.00876852	0.00888652	0.00888647	0.00879619	0.00874604	0.00864735	0.00862561	0.00866497	0.00867606	0.00868416	0.00834975	0.00833889	0.00241077	0.00240683	0.00240681	0.00240683	0.00244996	0.00240167	0.00240393	0.00158241	0.00235845	0.00272112	0.00260273	0.00586967	0.00299483	0.00318915	0.00321475	0.00313703	0.00311738	0.00308331	0.00281504	0.00281878	0.0030809	0.00287071	0.00282942	0.00303672	0.00299829	0.00288312	0.00328287	0.00295167	0.00292944	0.00328787	0.00321654	0.0020189	0.00171571	0.00168326
clinical_379	0.00871825	0.00872144	0.00880285	0.0087739	0.00889433	0.0088934	0.0088041	0.00875393	0.00865777	0.00863351	0.00867288	0.00868576	0.00869211	0.00835427	0.00834341	0.0024165	0.00241256	0.00241254	0.00241256	0.00245483	0.00240622	0.00241096	0.00159132	0.00236717	0.00272983	0.00261215	0.00588013	0.00300689	0.0032013	0.00322692	0.0031492	0.00312952	0.00309546	0.00282717	0.0028309	0.00309302	0.00288288	0.00284155	0.00304885	0.00301042	0.00289522	0.003295	0.00296282	0.00293618	0.00329494	0.00322353	0.0020259	0.00172277	0.00169036
clinical_380	0.00858877	0.00859194	0.00866452	0.00864083	0.00883459	0.00883463	0.00873694	0.00869431	0.00858875	0.00857383	0.00861319	0.00861771	0.00863083	0.00836262	0.00835176	0.00221523	0.00223242	0.00223239	0.00223242	0.00225626	0.00222385	0.00223945	0.00156218	0.00224255	0.00264748	0.00253398	0.00575249	0.00289108	0.00308142	0.00311097	0.00303325	0.00305452	0.00299138	0.00271604	0.00268306	0.0029592	0.00277743	0.00273178	0.00296711	0.00292714	0.00280911	0.00318789	0.002872	0.00287335	0.00317743	0.00313512	0.00193738	0.00162653	0.00160047
clinical_381	0.00852474	0.00852791	0.00860049	0.00857588	0.00873724	0.0087372	0.00863678	0.00859497	0.0084714	0.00847442	0.00851378	0.00852559	0.00854186	0.00830774	0.00829686	0.00223968	0.00223503	0.00223501	0.00223504	0.00225126	0.0022276	0.00221174	0.0014967	0.00217239	0.00256127	0.00244312	0.00565631	0.002785	0.00296906	0.00301693	0.0029392	0.00296961	0.00290174	0.00260538	0.00257271	0.002872	0.00266744	0.00262151	0.00283975	0.00279978	0.00268742	0.00307554	0.0027749	0.00279412	0.00314017	0.00309767	0.00189989	0.00158964	0.00156324
clinical_382	0.00859468	0.00859746	0.00863315	0.00858891	0.00849261	0.00849266	0.00839965	0.00833292	0.0084164	0.00841387	0.00845321	0.0084509	0.0084489	0.0083269	0.00831604	0.00229617	0.00228944	0.00228943	0.00228944	0.00216277	0.00230215	0.00232232	0.00149313	0.00194634	0.00247799	0.0023572	0.00539451	0.00254443	0.00273841	0.00275294	0.00267521	0.00269427	0.00263111	0.00254088	0.00253406	0.00269283	0.00260466	0.00253348	0.00276364	0.00273926	0.00264737	0.0028998	0.00260561	0.0027146	0.00285617	0.00281542	0.00161738	0.00130818	0.00128203
clinical_383	0.0085947	0.00859748	0.00863317	0.00858893	0.00849264	0.00849268	0.00839967	0.00833295	0.00841642	0.00841391	0.00845324	0.00845093	0.00844893	0.00832691	0.00831606	0.00229617	0.00228945	0.00228943	0.00228945	0.00216282	0.00230214	0.00232231	0.00149315	0.00194638	0.00247802	0.00235722	0.00539454	0.00254446	0.00273845	0.00275298	0.00267524	0.0026943	0.00263115	0.00254093	0.00253411	0.00269288	0.0026047	0.00253352	0.00276369	0.00273931	0.00264741	0.00289984	0.00260564	0.00271461	0.00285618	0.00281543	0.0016174	0.0013082	0.00128204
clinical_384	0.00858346	0.00858623	0.00862193	0.00857768	0.00848138	0.00848143	0.00838842	0.0083217	0.00840518	0.00840264	0.00844199	0.00843968	0.00843768	0.00833062	0.00831976	0.00230739	0.00230066	0.00230064	0.00230067	0.00217399	0.00231336	0.00233353	0.00150434	0.00195755	0.00248921	0.0023684	0.0054057	0.00255563	0.00274962	0.00275667	0.00267894	0.002698	0.00263013	0.00254463	0.00253781	0.00269658	0.00259345	0.00253722	0.00276738	0.002743	0.00265111	0.00290354	0.00260934	0.00271831	0.00285988	0.00281913	0.0016211	0.00131191	0.00128575
clinical_385	0.00802973	0.00802519	0.00812161	0.00801079	0.00829324	0.00829366	0.00829769	0.00820823	0.00798156	0.00805676	0.0080963	0.00812047	0.00806738	0.00827487	0.00827119	0.00220028	0.00220593	0.00220591	0.00220593	0.00223899	0.00215607	0.00220118	0.00143091	0.00236154	0.00227059	0.00215519	0.00522239	0.00232256	0.00253238	0.0025841	0.00250637	0.00253047	0.00247291	0.00194359	0.00209699	0.00239644	0.00225707	0.00216763	0.00244667	0.00242952	0.0022418	0.00262316	0.00241927	0.00231653	0.00260617	0.00262518	0.00142698	0.00115379	0.00109819
clinical_386	0.00876621	0.00876944	0.00884347	0.00881853	0.00893978	0.00893983	0.00883738	0.00878627	0.00867201	0.00866996	0.00870931	0.00859197	0.00870183	0.00840348	0.00839993	0.00245419	0.00244954	0.00244952	0.00244954	0.00234116	0.00246356	0.00245893	0.00160576	0.00237433	0.00272364	0.00262307	0.00575924	0.00301473	0.0030566	0.00313125	0.00305352	0.00316932	0.00310618	0.00281341	0.00283465	0.0029846	0.00289616	0.00283723	0.00288482	0.00284638	0.0028108	0.00316108	0.00287261	0.00294716	0.0032951	0.00324554	0.00204798	0.00175599	0.00172983
clinical_387	0.00831245	0.00831268	0.00831437	0.0082713	0.00809531	0.00809539	0.00814987	0.00814591	0.00819937	0.00818739	0.00822678	0.0082424	0.00822849	0.00828767	0.00827679	0.0023517	0.00234497	0.00234495	0.00234498	0.00221151	0.0023516	0.00235756	0.00157472	0.00180828	0.00234992	0.00225247	0.00508443	0.00229363	0.00242595	0.0024375	0.00235976	0.00234053	0.00227266	0.00237925	0.00234052	0.00244685	0.00240172	0.00233624	0.00255518	0.00253685	0.00243132	0.00258457	0.00245346	0.00244683	0.00247237	0.0024731	0.00127476	0.000984816	0.000914519
clinical_388	0.00840453	0.00840488	0.00840965	0.00836587	0.00814676	0.00814684	0.00819086	0.00818132	0.00821752	0.00822805	0.00826744	0.0082728	0.00826809	0.00826321	0.00825233	0.00233095	0.00232423	0.00232421	0.00232423	0.00220313	0.00234382	0.0023407	0.0015141	0.0017436	0.00237578	0.00223734	0.00512465	0.00233155	0.00246624	0.00247767	0.00239993	0.00236639	0.00227427	0.00241254	0.00238153	0.00248747	0.00243364	0.00237622	0.00259971	0.00257331	0.00247637	0.00262516	0.00245324	0.00253368	0.00253199	0.00251469	0.00131638	0.00100378	0.000954894
clinical_389	0.00835697	0.00835724	0.00836251	0.00831823	0.00811289	0.00811296	0.00815747	0.00814752	0.00818572	0.00819596	0.00823535	0.00824312	0.00823849	0.00825738	0.00824649	0.00234301	0.00233631	0.00233629	0.00233631	0.00221328	0.00235359	0.00235285	0.0015358	0.0017565	0.00236459	0.00223084	0.00508821	0.00229228	0.00242986	0.00244125	0.00236351	0.00232996	0.00224291	0.00238775	0.002356	0.00245144	0.00240321	0.00235031	0.00256089	0.00253592	0.00243922	0.00258891	0.00243715	0.0024917	0.00249561	0.00247826	0.00127991	0.000995221	0.000918427
clinical_390	0.00838289	0.00838566	0.00846291	0.00841863	0.00834642	0.00834655	0.0082736	0.00825404	0.00824249	0.00824231	0.00828168	0.00817301	0.00827615	0.00829407	0.0082832	0.00238135	0.00239225	0.00239223	0.00239225	0.00205898	0.00241143	0.00241996	0.00156767	0.00201232	0.00238227	0.0022819	0.0050706	0.00238184	0.00237583	0.00244863	0.00237089	0.00253094	0.00246308	0.00247383	0.00241354	0.00227702	0.00245602	0.00240277	0.00237153	0.00234754	0.00237548	0.00247182	0.00235091	0.00253379	0.0026689	0.00262358	0.00142547	0.00121661	0.00112548
clinical_391	0.00849699	0.00850031	0.00858323	0.00853737	0.00855591	0.00855594	0.00846218	0.00841424	0.00834093	0.00833549	0.00837483	0.00838955	0.00839233	0.00823868	0.00822781	0.00229406	0.00229716	0.00229714	0.00229716	0.00218918	0.0022845	0.00229561	0.00143896	0.0020554	0.00240278	0.00222932	0.00550123	0.00260066	0.00282026	0.00285297	0.00277523	0.00278968	0.00270768	0.00253382	0.00248525	0.00271385	0.00253548	0.00249537	0.0026653	0.00264285	0.00253939	0.00293159	0.00260114	0.00257035	0.00296275	0.00292005	0.00172214	0.00143226	0.00139915
clinical_392	0.00854276	0.00854627	0.00862894	0.00860079	0.00866575	0.00866583	0.00856697	0.00852338	0.00836975	0.00837959	0.00841894	0.00842043	0.00843791	0.0081838	0.00817293	0.00242304	0.00241854	0.00241852	0.00241854	0.00236687	0.00240995	0.00237396	0.00142327	0.00220338	0.00251822	0.00237121	0.00562477	0.00272161	0.00293905	0.00298396	0.00290623	0.00290756	0.00282596	0.00258459	0.00258215	0.00284088	0.00262857	0.00259358	0.00277037	0.00274715	0.00262956	0.00303876	0.00272657	0.00269921	0.00309516	0.00303791	0.00184012	0.0015501	0.00151384
clinical_393	0.00811683	0.00811709	0.00820388	0.00811991	0.00826251	0.0082629	0.00825635	0.00816056	0.00794986	0.00799627	0.00803571	0.0080455	0.00803928	0.00836244	0.00835879	0.0026878	0.00269559	0.00269557	0.00269559	0.00267701	0.00265188	0.00267376	0.00164294	0.00255155	0.00228135	0.00225531	0.00521281	0.00230993	0.00252976	0.00253608	0.00248951	0.00249316	0.00245786	0.00226787	0.00234435	0.00248173	0.00228696	0.00236064	0.0024321	0.00240802	0.00224865	0.00262041	0.00238199	0.00247351	0.00275309	0.00268891	0.00150742	0.0013688	0.00119433
clinical_394	0.00818561	0.00818587	0.00827266	0.00818871	0.00833127	0.00833165	0.00832512	0.00822932	0.00801865	0.00806507	0.00810447	0.00811431	0.00810809	0.00832917	0.00831825	0.00262042	0.00262821	0.00262819	0.00262821	0.00260964	0.00258449	0.00260638	0.00157427	0.00248295	0.00221283	0.00218675	0.00514569	0.00224267	0.00246256	0.00251459	0.00243685	0.00247162	0.00240989	0.00221508	0.00229161	0.00242903	0.00233434	0.0023079	0.00237942	0.00235534	0.00219588	0.00256773	0.00232927	0.00242077	0.00270038	0.00266737	0.00146918	0.00133048	0.00115605
clinical_395	0.00818557	0.00818583	0.00827262	0.00818865	0.00833125	0.00833163	0.00832509	0.0082293	0.0080186	0.00806501	0.00810444	0.00811423	0.00810802	0.00832917	0.00831826	0.00262051	0.0026283	0.00262828	0.0026283	0.00260973	0.00258459	0.00260648	0.00157436	0.00248304	0.00221284	0.0021868	0.00514559	0.00224264	0.00246248	0.0025145	0.00243677	0.00247158	0.00240983	0.00221512	0.0022916	0.00242899	0.00233434	0.00230789	0.00237936	0.00235528	0.0021959	0.00256768	0.00232924	0.00242076	0.00270035	0.00266734	0.00146915	0.00133052	0.00115604
clinical_396	0.00799372	0.00800296	0.00787847	0.00799897	0.00808978	0.00808941	0.0080639	0.00807388	0.00829715	0.00813913	0.00817854	0.0082499	0.00820477	0.00797653	0.00796566	0.00235512	0.00236601	0.00236597	0.00236601	0.00249351	0.00234043	0.00227695	0.00168361	0.00270649	0.00237004	0.00234047	0.00529641	0.00243921	0.00262794	0.00265563	0.0025779	0.00259093	0.00250423	0.00256103	0.00250768	0.0026072	0.00249915	0.00247845	0.00257817	0.00257961	0.00249556	0.00275789	0.00251059	0.00221201	0.00249299	0.00254346	0.00134528	0.000743376	0.000921503
clinical_397	0.00830849	0.00830866	0.00831319	0.00826771	0.00809151	0.00808959	0.00814776	0.00814191	0.00819559	0.0081835	0.0082229	0.00824607	0.00822709	0.00828352	0.00827263	0.00234641	0.00233981	0.00233978	0.00233981	0.00221214	0.00234482	0.0023517	0.00156593	0.00180238	0.00235779	0.00224634	0.00508479	0.00228812	0.00242657	0.00243785	0.00236011	0.00233497	0.0022671	0.00237361	0.00233611	0.00244901	0.00239612	0.00233131	0.00255747	0.00253902	0.00243153	0.0025867	0.00245154	0.00244237	0.00246992	0.00247024	0.00127188	0.000983759	0.000911387
clinical_398	0.00792245	0.00793073	0.00781334	0.00792468	0.00811022	0.00810989	0.00799119	0.00803994	0.00820499	0.00805872	0.00809813	0.0081664	0.00812221	0.007896	0.00788511	0.0021663	0.00215439	0.00215436	0.00215439	0.00232562	0.00213947	0.00206941	0.00147312	0.00250945	0.00227815	0.00223699	0.0052895	0.00238096	0.00260024	0.00264503	0.0025673	0.00255234	0.00247506	0.00247211	0.00241856	0.0025618	0.00241571	0.00239269	0.00250645	0.00249555	0.00241091	0.00272227	0.00242605	0.00219828	0.00256983	0.00260704	0.00140889	0.00081158	0.000989268
clinical_399	0.00792329	0.00792714	0.00783019	0.00790982	0.00811785	0.00811756	0.00799638	0.00804802	0.00816548	0.00804598	0.00808537	0.00813749	0.00809624	0.0078749	0.00786397	0.00209476	0.00208312	0.00208309	0.00208312	0.00225514	0.00206631	0.00199833	0.00139936	0.00243787	0.0022391	0.00219448	0.00528273	0.00237042	0.00259367	0.00263824	0.00256051	0.00254555	0.00246827	0.00243279	0.00237882	0.00253404	0.00237324	0.00235223	0.00247723	0.00246336	0.00237423	0.00271813	0.00239507	0.00220054	0.00256305	0.00260025	0.00140209	0.000832445	0.000982436
clinical_400	0.00790076	0.00790462	0.00781277	0.00789125	0.00809525	0.00809491	0.00797773	0.00802535	0.00813878	0.00801933	0.00805873	0.00811485	0.00807042	0.0078612	0.00785027	0.00206913	0.00205785	0.00205782	0.00205785	0.00222939	0.00203841	0.0019708	0.00136913	0.00241283	0.00221311	0.00216368	0.00525913	0.00234522	0.00257152	0.00261437	0.00253664	0.00252047	0.00244319	0.00240643	0.00235187	0.00251282	0.00234366	0.00232535	0.00245233	0.00243846	0.00234512	0.00269721	0.00236883	0.00217795	0.00253796	0.00257517	0.00137699	0.000841371	0.000957898
clinical_401	0.00781904	0.0078237	0.00786716	0.00785267	0.00806517	0.0080649	0.0079353	0.00796153	0.0080384	0.00793196	0.00797135	0.00802787	0.0079833	0.00782194	0.0078171	0.0020354	0.00202534	0.00202531	0.00202534	0.00219531	0.00200875	0.00194095	0.00133034	0.00241835	0.00217892	0.00211285	0.00523984	0.00232239	0.00256776	0.00249725	0.00247766	0.00247087	0.00241296	0.00232666	0.00227025	0.00245003	0.00224282	0.00224392	0.00237742	0.00236355	0.00226654	0.00265239	0.00230011	0.00211063	0.00253918	0.00250943	0.00131607	0.00089165	0.000954061
clinical_402	0.00837692	0.00837729	0.00831478	0.00832314	0.00801404	0.00801374	0.00813753	0.00815353	0.00838756	0.00829939	0.0083388	0.0083778	0.00829596	0.00843268	0.0084218	0.00245566	0.00246656	0.00246654	0.00246656	0.00237168	0.00247004	0.00252238	0.00188103	0.00234521	0.00251437	0.00247464	0.00514211	0.00246299	0.00251101	0.00245361	0.00237588	0.00235614	0.00228357	0.00261449	0.00254256	0.00248506	0.00260212	0.00253312	0.00272024	0.00269179	0.00262817	0.00263281	0.00250281	0.00251285	0.00209992	0.00234524	0.00114689	0.00065933	0.000737881
clinical_403	0.00830548	0.00830397	0.00830429	0.00824659	0.00805984	0.00805994	0.00808289	0.0080716	0.00815125	0.00811141	0.00815083	0.00821466	0.00811831	0.00819541	0.00818452	0.00215329	0.00214657	0.00214654	0.00214657	0.00201313	0.00214683	0.00217907	0.00151044	0.00195863	0.00232143	0.00225042	0.00515493	0.00239147	0.00249728	0.00246376	0.00238603	0.00234734	0.00228419	0.0023828	0.00227937	0.00242253	0.00235657	0.00227458	0.00259635	0.00254472	0.00247825	0.00261573	0.00242181	0.00243577	0.00236396	0.0024346	0.00123624	0.000859975	0.000854913
clinical_404	0.00826471	0.00826413	0.00825879	0.00820799	0.00788354	0.00788379	0.00808624	0.00800858	0.00826773	0.00814555	0.00817998	0.00811854	0.00812489	0.00857154	0.0085606	0.00285985	0.00286349	0.00286346	0.00286349	0.00272538	0.0029074	0.0028811	0.00229264	0.00289921	0.00263937	0.00270236	0.00484153	0.00239883	0.00217398	0.00225296	0.00217527	0.00232926	0.00220017	0.00277424	0.002678	0.00231653	0.00268405	0.0026372	0.00242946	0.0024382	0.00258893	0.00220302	0.00240138	0.00250928	0.00202727	0.00230827	0.0011101	0.000809179	0.000759476
clinical_405	0.0083028	0.00830496	0.00827551	0.00826357	0.00796234	0.00796218	0.00811466	0.0081053	0.00844256	0.00829272	0.00833214	0.00827755	0.00827869	0.0085578	0.00854687	0.00277566	0.0027793	0.00277928	0.0027793	0.00267086	0.00279934	0.00279604	0.00225698	0.00286723	0.00260846	0.00268413	0.00495466	0.00245112	0.00226495	0.00232924	0.00225152	0.00238002	0.00229333	0.00281549	0.00271929	0.00236582	0.00273115	0.00267779	0.00248511	0.00249265	0.00262872	0.00231751	0.00242623	0.00253033	0.00205714	0.00233714	0.00113898	0.00073335	0.000781199
clinical_406	0.0081736	0.00817762	0.00814029	0.00815773	0.00784517	0.00784469	0.00794097	0.00793551	0.00830765	0.00813079	0.00817025	0.00809915	0.00814116	0.00828082	0.00827714	0.00263324	0.00263688	0.00263685	0.00263688	0.00247889	0.00264077	0.00257632	0.00200866	0.0026612	0.00246927	0.00248436	0.00494954	0.00242196	0.00227787	0.00226889	0.00223176	0.00221013	0.00227898	0.00268969	0.00258525	0.00234443	0.00253917	0.00253346	0.00239275	0.0023845	0.00249983	0.00233433	0.00234488	0.00240896	0.00223734	0.00216913	0.0010781	0.000594084	0.000705419
clinical_407	0.00817517	0.00817919	0.00814187	0.00815931	0.00784673	0.00784624	0.00794257	0.00793708	0.00830925	0.00813238	0.00817182	0.00810074	0.00814276	0.00825036	0.00823943	0.00255056	0.0025542	0.00255417	0.0025542	0.00239621	0.00255814	0.00250206	0.0019259	0.00257852	0.00238651	0.00240164	0.00486683	0.00233981	0.00219508	0.00224122	0.00216351	0.00229271	0.00221073	0.00262152	0.00251706	0.00227619	0.00250545	0.00246527	0.00232451	0.00231626	0.00243155	0.00226783	0.00227664	0.00234074	0.00216909	0.0022517	0.00105339	0.000569408	0.0006807
clinical_408	0.00805647	0.00805996	0.00811567	0.00807623	0.00773406	0.00773418	0.00787117	0.00776418	0.0080086	0.00786082	0.00790028	0.00781923	0.00787303	0.00836259	0.00835165	0.00271773	0.00272341	0.00272338	0.00272341	0.00253901	0.0027544	0.00267664	0.00201885	0.0027285	0.00235908	0.0024288	0.0045972	0.00212648	0.00189481	0.00199368	0.00191597	0.00213202	0.00200292	0.00250457	0.00239444	0.00203817	0.00237228	0.00234231	0.0020726	0.00209288	0.00225398	0.00190812	0.00213019	0.00224457	0.00209292	0.00211958	0.000921136	0.000706679	0.000591673
clinical_409	0.00803001	0.00803224	0.0080719	0.00803146	0.00766616	0.00766628	0.00778871	0.00769492	0.0079857	0.00783166	0.00787112	0.00779179	0.00784372	0.00830415	0.00829321	0.00267226	0.0026759	0.00267587	0.0026759	0.00250685	0.00270894	0.00263118	0.00198371	0.00267136	0.00233071	0.00239369	0.00456212	0.00208204	0.00189136	0.00194798	0.00187027	0.00208322	0.00195412	0.00248481	0.00237653	0.00204382	0.00235242	0.00232439	0.00206116	0.00207496	0.00223606	0.00193954	0.00209712	0.00220884	0.00204952	0.0020818	0.000883293	0.000632048	0.000549653
clinical_410	0.00808059	0.00808383	0.00807923	0.00806628	0.00788721	0.00788529	0.00790731	0.007862	0.00817732	0.00804561	0.0080851	0.00802137	0.00802737	0.00820529	0.00819435	0.00224787	0.00224115	0.00224113	0.00224115	0.00223544	0.00229535	0.00229644	0.00179253	0.00252996	0.00227063	0.00228289	0.00495111	0.00232007	0.0022237	0.00232202	0.0022443	0.00234849	0.0022665	0.0024009	0.00235529	0.0023006	0.00240856	0.00230673	0.00234557	0.00232513	0.0023684	0.0023586	0.00222516	0.00224522	0.00228878	0.00232844	0.00113009	0.00068155	0.000768834
clinical_411	0.00806552	0.00806874	0.00806511	0.00804975	0.00787486	0.00787469	0.00789424	0.0078482	0.00816142	0.00803062	0.00807011	0.00800618	0.00801232	0.00820406	0.00819719	0.00229255	0.00228583	0.00228581	0.00228583	0.00228131	0.00233948	0.00233362	0.00183898	0.00257751	0.0023165	0.00232886	0.00499882	0.00236733	0.00227046	0.00233788	0.00227751	0.00230064	0.00229979	0.00242984	0.00238662	0.00233249	0.00242266	0.00233808	0.00237699	0.00235655	0.00239921	0.00238894	0.00225845	0.00227718	0.00232386	0.00228138	0.00112056	0.00067285	0.000760269
clinical_412	0.00807127	0.0080745	0.00807087	0.0080555	0.00788061	0.00788045	0.0079	0.00785395	0.00816718	0.00803638	0.00807587	0.00801194	0.00801808	0.00821823	0.00821455	0.00230995	0.00230323	0.00230321	0.00230323	0.00229871	0.00235688	0.00235102	0.0018564	0.00259491	0.00233389	0.00234626	0.0050162	0.00238473	0.00228786	0.00234367	0.0022949	0.00228322	0.00231718	0.00244724	0.00240402	0.00234989	0.00242845	0.00235548	0.00239439	0.00237395	0.00241661	0.00240634	0.00227585	0.00229458	0.00234125	0.00226396	0.00113799	0.000690282	0.000777701
clinical_413	0.00800848	0.00801098	0.00804187	0.00799711	0.00776998	0.00776988	0.00786315	0.00776721	0.00802463	0.00788945	0.00792893	0.00787856	0.00787508	0.00820609	0.00819515	0.00226202	0.00226141	0.00226138	0.00226141	0.00226085	0.0023421	0.00232519	0.00176222	0.00248458	0.0021919	0.00221205	0.00481551	0.00219614	0.00210764	0.00218643	0.0021087	0.00222512	0.00211244	0.00231478	0.00223782	0.00216445	0.00228028	0.00218838	0.00225476	0.00222848	0.00224764	0.00224836	0.00209635	0.00212412	0.00218104	0.00221524	0.00101677	0.000594624	0.000663217
clinical_414	0.008058	0.00806126	0.00806295	0.00804833	0.00785163	0.00785031	0.00787862	0.00783226	0.00815167	0.00801664	0.0080561	0.00800539	0.00799892	0.00819473	0.0081838	0.00223435	0.00222773	0.0022277	0.00222773	0.00223795	0.00228601	0.00228252	0.00177919	0.00251347	0.00225358	0.00226264	0.00491527	0.002284	0.002207	0.00228618	0.00220846	0.00231188	0.00222988	0.00238281	0.00232711	0.00227762	0.00237894	0.00227778	0.00234348	0.0023172	0.00234202	0.00234927	0.00219583	0.00221494	0.00224828	0.00229073	0.00109234	0.000642152	0.000727905
clinical_415	0.00803822	0.00804147	0.00804328	0.00802828	0.00783189	0.0078317	0.00785875	0.00781233	0.0081317	0.00799668	0.00803614	0.00798542	0.0079789	0.00818746	0.00817652	0.00226397	0.00225736	0.00225733	0.00225736	0.00226771	0.00231567	0.00230383	0.00180899	0.00254316	0.00228318	0.00229232	0.00494461	0.00231286	0.00223636	0.00229525	0.0022233	0.00228039	0.00224479	0.00239777	0.00234204	0.00229254	0.00238803	0.00229272	0.00235844	0.00233216	0.00235695	0.00236243	0.00221196	0.00223016	0.00226329	0.00225932	0.00107246	0.000622353	0.000708022
clinical_416	0.00807224	0.00807551	0.00812236	0.0080466	0.00791985	0.00791969	0.00795497	0.00789625	0.00813535	0.00802127	0.00806077	0.0079961	0.00800453	0.00823393	0.00822299	0.00228676	0.0022904	0.00229037	0.0022904	0.00220782	0.00230677	0.00232329	0.0017958	0.00256051	0.00225039	0.00227926	0.00490392	0.00232565	0.00220589	0.00228084	0.00220311	0.00236126	0.00227927	0.00233453	0.00233106	0.00220738	0.00238058	0.00228191	0.00227589	0.00225336	0.00232743	0.00228392	0.00219279	0.00221985	0.00228729	0.0023106	0.00111227	0.000682584	0.000769852
clinical_417	0.00806099	0.00806348	0.00813656	0.00808961	0.00787917	0.00787895	0.00799004	0.00791623	0.00808984	0.00794799	0.00798746	0.00792907	0.00794873	0.00827034	0.0082594	0.00238306	0.00239395	0.00239392	0.00239395	0.00226184	0.00240165	0.00239733	0.00184239	0.00258574	0.00222738	0.0022833	0.0048265	0.00227148	0.0021559	0.00220399	0.00212627	0.00228256	0.00220057	0.00243035	0.00227935	0.00205251	0.00230902	0.00224457	0.00225764	0.0022196	0.00230786	0.00221879	0.00214189	0.00220019	0.00216392	0.00221536	0.00101697	0.000604863	0.000676608
clinical_418	0.00792419	0.00792146	0.00802022	0.00793778	0.00783811	0.00783842	0.00784164	0.00771627	0.0076731	0.00767992	0.00766954	0.00757861	0.00763664	0.00813633	0.00812539	0.00236718	0.00237807	0.00237804	0.00237807	0.00221252	0.00239693	0.00233043	0.00157211	0.00240088	0.00194587	0.00198243	0.00453967	0.00189102	0.00186745	0.00191275	0.00183502	0.00198467	0.00187441	0.00211414	0.00195995	0.00167246	0.00197945	0.00191946	0.00193478	0.00189307	0.00193979	0.00198803	0.00177789	0.00206444	0.00211656	0.00207329	0.00087474	0.000726828	0.00059508
clinical_419	0.00793303	0.00793031	0.00802948	0.00793287	0.00786861	0.00786892	0.00786321	0.00773376	0.00767269	0.0077294	0.00771415	0.00762866	0.0076834	0.00813333	0.0081224	0.00238737	0.00239826	0.00239823	0.00239826	0.00220154	0.00239654	0.00233853	0.0015704	0.00242652	0.00195485	0.00199066	0.00454491	0.00190611	0.00186285	0.00192331	0.00184558	0.00201307	0.00190416	0.00209536	0.00201469	0.00173624	0.00201837	0.00196945	0.00191508	0.0018851	0.0019196	0.0019872	0.00177395	0.00207289	0.00215294	0.0020981	0.000899582	0.000748714	0.000619063
clinical_420	0.00842123	0.00842669	0.00849754	0.00844341	0.00863676	0.00863686	0.00852852	0.00845417	0.00830558	0.00841155	0.00837121	0.00830753	0.00838536	0.00830463	0.00829375	0.00226859	0.0022712	0.00227118	0.0022712	0.00216916	0.00221326	0.00229872	0.00147879	0.00213421	0.00249954	0.00237076	0.0054761	0.00264275	0.00279035	0.00283546	0.00275773	0.00284868	0.00277793	0.00239836	0.00248856	0.00267249	0.00252932	0.00248377	0.00261216	0.00258741	0.00242734	0.00289545	0.0026017	0.00260846	0.00303228	0.00295197	0.00175415	0.00149149	0.0014372
clinical_421	0.00813916	0.0081331	0.0082202	0.00817591	0.00836791	0.00836814	0.00831313	0.00825566	0.00814933	0.00820376	0.00820131	0.00823702	0.00816665	0.00820067	0.00818978	0.00203163	0.00203216	0.00203214	0.00203216	0.00195978	0.00202874	0.00207544	0.0014062	0.00202777	0.00234449	0.0022238	0.00533185	0.00242438	0.00263916	0.00269177	0.00261404	0.00264362	0.00257576	0.00228544	0.0022203	0.00251198	0.0023752	0.0022867	0.00255319	0.00253681	0.00240754	0.00274395	0.00252295	0.00240399	0.00275033	0.00274557	0.00154753	0.00126791	0.00121267
clinical_422	0.00816281	0.00815674	0.00824383	0.00819955	0.00838922	0.00838946	0.00833214	0.00827467	0.00816137	0.00822586	0.00822031	0.00824929	0.00818566	0.00821927	0.00820839	0.00205369	0.00205422	0.0020542	0.00205422	0.00197412	0.0020508	0.00208976	0.00141774	0.00201789	0.0023565	0.00223582	0.0053462	0.00244105	0.0026535	0.00270611	0.00262837	0.00265795	0.00259009	0.00230985	0.00223697	0.00252401	0.00238723	0.00229989	0.00256522	0.00254884	0.00241956	0.00275829	0.00253498	0.00242298	0.00277936	0.00276687	0.00156884	0.00128923	0.00123399
clinical_423	0.00811846	0.00811241	0.00819992	0.00815219	0.00835185	0.00835209	0.00829511	0.00823738	0.00812205	0.00818405	0.00817972	0.00821778	0.00814611	0.00818031	0.00816941	0.00201519	0.00201572	0.0020157	0.00201572	0.00194365	0.00200886	0.00205676	0.00138847	0.00203324	0.00232757	0.00220589	0.0053171	0.00240834	0.00262445	0.00267702	0.00259929	0.00262881	0.00256095	0.00226482	0.00220227	0.00249506	0.00235578	0.00226746	0.00253398	0.0025176	0.00238372	0.00272819	0.00250562	0.00238447	0.00273643	0.00272959	0.00153154	0.00125221	0.00119681
clinical_424	0.00773178	0.00772502	0.00782866	0.00778769	0.00800353	0.00800381	0.00798922	0.00780702	0.00768418	0.00773521	0.00771307	0.00772175	0.00768496	0.00798898	0.00798139	0.0020085	0.00200385	0.00200381	0.00200385	0.00212969	0.00202754	0.00194974	0.00135782	0.00243972	0.001976	0.00194	0.00491981	0.00209632	0.00223766	0.00227861	0.00220088	0.00225771	0.00218202	0.00189385	0.00180083	0.00211904	0.00191729	0.00184621	0.0020762	0.00205378	0.00194722	0.00234635	0.00206174	0.00200387	0.00231273	0.00229288	0.00109444	0.000874805	0.000762991
clinical_425	0.00783686	0.00784012	0.0079362	0.00785981	0.00788725	0.00788735	0.00783548	0.00773804	0.00760918	0.00764747	0.00760962	0.00761457	0.00762538	0.00791857	0.00790763	0.00226245	0.00226486	0.00226483	0.00226486	0.00227915	0.0022376	0.00215166	0.00124834	0.0023076	0.00161839	0.00166353	0.00469866	0.00182061	0.00202519	0.00205218	0.00197444	0.0019749	0.00191623	0.00191839	0.00182278	0.00194851	0.00177433	0.00178501	0.00185471	0.00180697	0.0016962	0.0021554	0.00171606	0.00185585	0.00217501	0.0020755	0.000876858	0.000731926	0.000568216
clinical_426	0.00787279	0.00787442	0.00796063	0.00790309	0.00786218	0.00786244	0.00784534	0.00772942	0.00765024	0.00768101	0.00765012	0.00754615	0.00763221	0.00805226	0.0080468	0.00234326	0.00233961	0.00233958	0.00233961	0.002268	0.00240216	0.00230152	0.00146879	0.00242065	0.00186467	0.00184617	0.00465755	0.00188782	0.00192725	0.00202116	0.00194342	0.00208248	0.00199106	0.00196324	0.00187129	0.00186884	0.00184615	0.00180903	0.00175006	0.00172556	0.00173046	0.0020163	0.00177666	0.00192219	0.00222781	0.00215923	0.000960746	0.000818147	0.000654095
clinical_427	0.00787515	0.00788076	0.00796144	0.00794059	0.00809048	0.00809067	0.00805057	0.00789198	0.00768223	0.00771026	0.00767129	0.00770752	0.00775024	0.00795591	0.00795223	0.00215358	0.00214893	0.00214889	0.00214893	0.00228207	0.00217296	0.00205526	0.00134697	0.00246776	0.00200108	0.0019779	0.00503564	0.00221257	0.0023532	0.00239673	0.00231899	0.00236384	0.00229127	0.00204312	0.00190882	0.00221939	0.00192734	0.00189328	0.00216184	0.00212172	0.00204695	0.00245957	0.00211997	0.00205792	0.00245142	0.00237535	0.00117703	0.000892914	0.000840595
clinical_428	0.00790076	0.00790291	0.0078907	0.00786404	0.00766479	0.00766466	0.0078298	0.00781611	0.00799438	0.00787193	0.00788147	0.00801174	0.0079062	0.00831071	0.00829977	0.00244736	0.00244063	0.00244061	0.00244063	0.00250739	0.00243639	0.00243872	0.00188015	0.00253031	0.00226937	0.00234893	0.00485328	0.00207779	0.00218695	0.00220776	0.00213003	0.00212423	0.00203753	0.00233883	0.00217104	0.00221877	0.00220279	0.00214407	0.00237438	0.0023684	0.00232435	0.00234138	0.0022556	0.00203795	0.0019817	0.00212059	0.000922087	0.000457955	0.000530073
clinical_429	0.00301742	0.00302267	0.00308975	0.00307547	0.00327977	0.00327764	0.00312168	0.00311102	0.0030381	0.00308181	0.00304172	0.00306088	0.00303673	0.00251221	0.00250138	0.00824526	0.00824063	0.00824061	0.00824063	0.00818781	0.00822121	0.00822226	0.00725389	0.00807165	0.00832445	0.00824418	0.00597629	0.00857874	0.00874313	0.00878803	0.00871047	0.00874303	0.00867055	0.00854071	0.00851394	0.00868382	0.0085324	0.00851572	0.00859437	0.00855515	0.00848154	0.00881784	0.00853236	0.00854614	0.00890662	0.00886073	0.00766949	0.00741122	0.00733397
clinical_430	0.00283905	0.00283751	0.00283713	0.00278967	0.00261871	0.00261881	0.00264785	0.00263502	0.00273968	0.00275367	0.00275588	0.00279171	0.0027204	0.00258399	0.00257309	0.0079985	0.0079918	0.00799182	0.00799181	0.00783717	0.00798516	0.00802328	0.00721176	0.00745956	0.00808621	0.00800144	0.00535197	0.00809532	0.00814429	0.00816777	0.00809021	0.00807268	0.0080002	0.00822059	0.00819038	0.008217	0.00824814	0.00818257	0.0083567	0.00831633	0.00825646	0.00828534	0.00818059	0.00832566	0.00820485	0.00820462	0.00701272	0.00673981	0.00666141
clinical_431	0.00284105	0.00283952	0.0028395	0.00279579	0.00262078	0.00261869	0.00265023	0.00263717	0.00274587	0.00275709	0.00275802	0.00279407	0.00272732	0.00258381	0.00257291	0.00800472	0.00799802	0.007998	0.00799802	0.00784339	0.00799119	0.00802543	0.0072132	0.00746189	0.00808857	0.00800344	0.00535419	0.0080974	0.00814653	0.00816999	0.00809242	0.00807484	0.00800236	0.00822679	0.00819658	0.0082232	0.00825035	0.00818872	0.00835905	0.00831868	0.00825857	0.00828767	0.00817974	0.00832745	0.00821211	0.00820667	0.00701477	0.00674213	0.00666359
clinical_432	0.0028526	0.00285106	0.00285069	0.00280631	0.00263225	0.00263235	0.00265884	0.00264673	0.00274893	0.00276166	0.00276571	0.00280156	0.00273213	0.00259756	0.00258665	0.00799371	0.00800291	0.00800289	0.00800291	0.00783721	0.0079881	0.00803222	0.00723176	0.00747092	0.00809604	0.00801209	0.00535073	0.00810437	0.00815766	0.00816651	0.00808895	0.0080802	0.00800772	0.00822614	0.00819759	0.00820663	0.00825549	0.00818969	0.00836653	0.00832616	0.00826082	0.00829884	0.0081904	0.00833545	0.00817209	0.0081904	0.00699849	0.00672558	0.00664719
clinical_433	0.00283373	0.00283416	0.00283927	0.00279856	0.00262243	0.00262452	0.00264959	0.00263367	0.00275187	0.00275856	0.00275488	0.00279184	0.00273308	0.0025775	0.00256662	0.00801034	0.00800371	0.00800369	0.00800371	0.00784899	0.00799635	0.00802584	0.00719748	0.00745936	0.00808652	0.0079995	0.00535163	0.00809424	0.00814567	0.00816751	0.00808994	0.00807308	0.00800059	0.00823092	0.00820252	0.00823123	0.00824707	0.00819394	0.00835684	0.00831647	0.00825541	0.00828718	0.00817964	0.00832625	0.0082449	0.00820877	0.00701688	0.00674978	0.00666968
clinical_434	0.00283404	0.00283446	0.00283957	0.00279886	0.00262272	0.00262422	0.00264929	0.00263336	0.00275157	0.00275826	0.00275458	0.00279154	0.00273278	0.0025772	0.00256632	0.00801004	0.00800341	0.00800339	0.00800341	0.00784869	0.00799605	0.00802554	0.00719718	0.00745906	0.00808622	0.00799919	0.00535133	0.00809394	0.00814537	0.00816721	0.00808964	0.00807277	0.00800029	0.00823062	0.00820221	0.00823093	0.00824676	0.00819364	0.00835654	0.00831617	0.00825511	0.00828688	0.00817934	0.00832595	0.0082446	0.00820847	0.00701657	0.00674948	0.00666998
clinical_435	0.00283478	0.0028352	0.00284031	0.00279961	0.00262346	0.00262346	0.00264855	0.00263261	0.00275084	0.00275751	0.00275383	0.00279081	0.00273202	0.00257646	0.00256558	0.0080093	0.00800267	0.00800265	0.00800267	0.00784795	0.00799529	0.00802478	0.00719642	0.00745831	0.00808548	0.00799844	0.00535058	0.00809319	0.00814462	0.00816646	0.00808889	0.00807202	0.00799954	0.00822989	0.00820148	0.00823019	0.00824601	0.00819289	0.0083558	0.00831543	0.00825436	0.00828614	0.00817858	0.0083252	0.00824385	0.00820773	0.00701583	0.00674875	0.00667073
clinical_436	0.00287508	0.00287879	0.0029196	0.00288227	0.0028974	0.00289745	0.00277209	0.00273649	0.00281834	0.00283885	0.00281173	0.00282224	0.00279436	0.00255668	0.0025458	0.00806942	0.0080631	0.00806308	0.00806311	0.00791161	0.00805338	0.00807577	0.00719832	0.00770572	0.00806628	0.00801363	0.00555637	0.00816995	0.0083283	0.00837987	0.00830231	0.00834487	0.00827239	0.00829208	0.00826905	0.00833144	0.00830225	0.00826121	0.0083533	0.00831293	0.00826214	0.00846837	0.0081882	0.00833862	0.00852262	0.00846251	0.0072709	0.00702657	0.00694943
clinical_437	0.00284611	0.00284983	0.00288528	0.00284408	0.00281822	0.00281852	0.00269773	0.00266671	0.00278332	0.00279467	0.00277235	0.00280334	0.00276416	0.00255012	0.00253924	0.00803773	0.00803133	0.00803131	0.00803133	0.0078907	0.0080191	0.00804684	0.00717167	0.00763183	0.00807832	0.00798689	0.0054819	0.00808467	0.00827698	0.00830404	0.00822647	0.00825907	0.00818659	0.00825745	0.00823378	0.00829056	0.00826259	0.00822527	0.00834813	0.00830776	0.00824298	0.00842084	0.0081675	0.00831907	0.00844349	0.00838564	0.00719393	0.00695205	0.00686987
clinical_438	0.00284776	0.00285149	0.00288681	0.00284564	0.00281998	0.00281779	0.00269912	0.00266826	0.00278517	0.00279668	0.00277435	0.00280517	0.00276576	0.00255128	0.0025404	0.00803911	0.0080327	0.00803267	0.0080327	0.00789212	0.00802055	0.00804834	0.00717345	0.00763362	0.00808	0.00798867	0.00548401	0.00808667	0.00827878	0.00830614	0.00822857	0.00826112	0.00818864	0.00825927	0.00823564	0.00829245	0.00826467	0.00822712	0.00834985	0.00830948	0.00824486	0.00842268	0.00816669	0.00832018	0.00844509	0.00838716	0.00719545	0.00695345	0.0068718
clinical_439	0.00273034	0.00272867	0.00281023	0.00275824	0.00295053	0.00295282	0.00286109	0.00279396	0.00274889	0.00278585	0.00277386	0.0028051	0.00272662	0.00254609	0.00253519	0.00788151	0.00788206	0.00788204	0.00788206	0.00776556	0.00786391	0.0079141	0.00720398	0.00774238	0.00809777	0.00801255	0.00562525	0.00827114	0.00839236	0.00844752	0.00836996	0.0084019	0.00832942	0.00825783	0.00815665	0.00832658	0.00826421	0.00820244	0.00836827	0.0083279	0.0082681	0.00848865	0.00826167	0.00833975	0.00855687	0.00851828	0.00732667	0.00708553	0.00700338
clinical_440	0.00273353	0.00273112	0.00281342	0.00276045	0.00295194	0.00295207	0.00286034	0.00279284	0.00274777	0.00278522	0.00277274	0.00280398	0.0027266	0.00254436	0.00253346	0.00788258	0.00788326	0.00788324	0.00788326	0.0077659	0.00786499	0.00791395	0.007202	0.00774148	0.00809665	0.00801118	0.00562425	0.00826977	0.00839148	0.00844652	0.00836895	0.0084009	0.00832841	0.00825792	0.0081565	0.00832557	0.00826284	0.00820107	0.00836714	0.00832677	0.00826685	0.0084879	0.00826054	0.00833875	0.00855721	0.00851728	0.00732567	0.00708465	0.00700571
clinical_441	0.00271046	0.00271587	0.00278694	0.00275479	0.00283262	0.00283268	0.00270497	0.00264636	0.00266126	0.00269514	0.00265508	0.00252496	0.00261491	0.00236268	0.00235179	0.00788686	0.00788742	0.00788739	0.00788742	0.00760853	0.00789075	0.00790328	0.00706424	0.00785778	0.0078769	0.00783196	0.00543239	0.0081629	0.00814514	0.00826758	0.00819002	0.00832702	0.00825456	0.00820779	0.00812379	0.0081344	0.00814784	0.00811683	0.00786463	0.00786022	0.00799973	0.00811357	0.00802092	0.00811128	0.00846863	0.00843149	0.00724003	0.00696143	0.00691919
clinical_442	0.00219414	0.00219369	0.00226341	0.00215903	0.0024885	0.00248854	0.00245027	0.00236547	0.0022546	0.00232621	0.00231594	0.00235451	0.00227445	0.00235426	0.00234332	0.00781019	0.00781039	0.00781036	0.00781039	0.00798248	0.00775827	0.00781304	0.00725696	0.00819583	0.00782886	0.00783196	0.00525675	0.00788503	0.00802429	0.00807852	0.00800095	0.00803998	0.00795396	0.00772121	0.00780242	0.00795081	0.00784318	0.00777995	0.00795115	0.00792349	0.00780491	0.0081198	0.00790143	0.00784668	0.00808474	0.00811823	0.00692631	0.00662877	0.00659252
clinical_443	0.00211583	0.00211788	0.00219521	0.00211406	0.00246133	0.00246124	0.00238481	0.00231564	0.00224949	0.0022734	0.00225293	0.00230997	0.00223057	0.0022955	0.00228456	0.00783679	0.00783995	0.00783992	0.00783995	0.0080077	0.00776225	0.00781254	0.00726919	0.00823738	0.007811	0.00782754	0.00524612	0.00787486	0.00801512	0.00806754	0.00798997	0.0080246	0.00793847	0.00776233	0.0078172	0.00793798	0.00783803	0.00779775	0.00792242	0.00789945	0.00779919	0.00811033	0.00786606	0.0077939	0.00806448	0.00808336	0.00689144	0.00658433	0.00655721
clinical_444	0.00229177	0.00229865	0.00234975	0.00234842	0.00233289	0.00233255	0.00225758	0.00219982	0.00243668	0.00234762	0.00232401	0.00224284	0.00228106	0.00237052	0.00235957	0.00795228	0.00795242	0.00795239	0.00795242	0.00786719	0.00799479	0.00791407	0.00733737	0.00820526	0.00776856	0.00780788	0.00504617	0.00787178	0.00775539	0.00788163	0.00780406	0.00794865	0.00786758	0.00805805	0.00794814	0.00780967	0.00794136	0.00788169	0.00769144	0.00769177	0.00785742	0.00773002	0.00771251	0.00780355	0.00803794	0.00799638	0.00680452	0.00644488	0.00648253
clinical_445	0.00229893	0.00230696	0.00232633	0.00231351	0.00219825	0.00219809	0.00221477	0.00216598	0.00252263	0.00239562	0.00237487	0.00227636	0.00234495	0.00262815	0.0026172	0.00815705	0.0081506	0.00815057	0.0081506	0.00807058	0.00817359	0.0081131	0.0075324	0.00830136	0.00786985	0.0079512	0.00488984	0.00764908	0.00761857	0.00772558	0.00764801	0.00780641	0.00770667	0.00812715	0.00801974	0.00775094	0.00798401	0.00795898	0.0076162	0.00764995	0.00782823	0.00763312	0.00767436	0.00772319	0.00780839	0.00782191	0.00662992	0.00626395	0.00628879
clinical_446	0.00230399	0.00231071	0.00233319	0.00231347	0.00218347	0.00218343	0.00222343	0.00215672	0.00249436	0.00237346	0.00235348	0.00224803	0.00231819	0.00265178	0.00264084	0.00816047	0.00815383	0.0081538	0.00815383	0.00807159	0.00819479	0.00812909	0.00753566	0.00829508	0.00787129	0.00794883	0.0048629	0.00763182	0.00759017	0.00769855	0.00762098	0.00778234	0.00767065	0.00810641	0.0079992	0.00772794	0.00796248	0.00793589	0.00759858	0.00763281	0.00781224	0.00760303	0.00765859	0.00770624	0.00779269	0.00779819	0.00660617	0.00627483	0.00626479
clinical_447	0.00231358	0.00232031	0.00234254	0.00232447	0.00215629	0.00215623	0.00219891	0.00215139	0.00250709	0.00238334	0.00236465	0.00226227	0.0023312	0.00263844	0.00262749	0.00816918	0.00816818	0.00816815	0.00816818	0.00806861	0.00819582	0.00812538	0.00753285	0.00829019	0.00787143	0.00793247	0.00484913	0.00762861	0.00759127	0.00768288	0.00760531	0.00777266	0.00766282	0.00811692	0.00800577	0.00771762	0.00796868	0.00794978	0.00760192	0.00763666	0.00781334	0.0076005	0.00766205	0.00770302	0.00777705	0.00778184	0.00658981	0.00625971	0.00625422
clinical_448	0.00229817	0.00230695	0.00232424	0.00231483	0.00220336	0.00220318	0.00221533	0.00216386	0.00252788	0.00239853	0.00237616	0.00228169	0.00234837	0.00260803	0.00259708	0.00816147	0.00815506	0.00815503	0.00815506	0.00807009	0.00816662	0.00810286	0.0075171	0.00830409	0.00785715	0.00793576	0.00489865	0.00764326	0.0076302	0.00773564	0.00765807	0.00781612	0.00771673	0.00813146	0.00802397	0.00776039	0.00798625	0.00796814	0.00761139	0.00764472	0.00782077	0.00764574	0.00766929	0.00771484	0.00781145	0.0078304	0.00663842	0.00626799	0.00629856
clinical_449	0.00229818	0.00230695	0.00232425	0.00231484	0.00220339	0.00220321	0.00221532	0.00216386	0.00252791	0.00239856	0.0023762	0.00228172	0.0023484	0.002608	0.00259705	0.00816146	0.00815505	0.00815503	0.00815505	0.00807009	0.00816661	0.00810284	0.00751711	0.0083041	0.00785716	0.00793577	0.0048987	0.00764331	0.00763025	0.00773568	0.00765811	0.00781616	0.00771678	0.0081315	0.00802401	0.00776044	0.00798629	0.00796818	0.00761143	0.00764476	0.00782083	0.0076458	0.00766933	0.00771488	0.00781149	0.00783044	0.00663846	0.006268	0.0062986
clinical_450	0.00248629	0.00248571	0.00252769	0.00246091	0.00225387	0.00225388	0.00242338	0.00234592	0.0026249	0.00251695	0.00252663	0.00243189	0.00246008	0.00294201	0.00293832	0.00840976	0.00841342	0.00841339	0.00841342	0.00825224	0.00844065	0.0083937	0.00783133	0.00848669	0.00817009	0.00824	0.00494018	0.00788115	0.00771053	0.00758413	0.0076621	0.00780471	0.00775648	0.00828416	0.00817301	0.00781209	0.00813482	0.00811707	0.00785103	0.00788174	0.00803692	0.00767195	0.00789113	0.00792988	0.00769093	0.0077661	0.00663163	0.00634413	0.00631113
clinical_451	0.00230822	0.00230765	0.00234981	0.00229371	0.002082	0.00208234	0.00225299	0.00216802	0.00246053	0.00234695	0.00234554	0.00225675	0.00228923	0.0027352	0.00272425	0.00821039	0.00821405	0.00821402	0.00821405	0.00807827	0.00824707	0.00818387	0.00761759	0.00827954	0.00796745	0.00802258	0.00473487	0.00765581	0.00750534	0.00752796	0.00745039	0.00765058	0.00753384	0.00807447	0.00796335	0.00763585	0.00794449	0.0078994	0.00764203	0.00766095	0.00781151	0.00752153	0.00767597	0.00769419	0.00757512	0.00764977	0.00645757	0.00616502	0.0061301
clinical_452	0.00241697	0.0024164	0.00248189	0.00241826	0.00254549	0.00254573	0.00247044	0.00242159	0.00238343	0.00246194	0.00244596	0.00248201	0.00242947	0.00245553	0.00244463	0.00793999	0.00792914	0.00792916	0.00792914	0.00781155	0.00795704	0.00789426	0.00710371	0.00764009	0.00791937	0.0078123	0.0052259	0.00780527	0.00796759	0.0080056	0.00792923	0.00796371	0.00790328	0.00787668	0.00781353	0.00793374	0.00791226	0.00784754	0.00800758	0.00799003	0.00789223	0.00804414	0.00789784	0.00798614	0.00820673	0.00815117	0.00696026	0.00675679	0.0066513
clinical_453	0.00192139	0.00192863	0.00201631	0.00198649	0.00208476	0.00208496	0.00211306	0.00199658	0.0021036	0.00200757	0.00196744	0.0020426	0.00197581	0.0022976	0.00228664	0.00800272	0.00800017	0.00800016	0.00800017	0.00804699	0.00800714	0.00790369	0.00711533	0.00817153	0.00751831	0.00755603	0.00488218	0.00745907	0.00763085	0.00766024	0.00758405	0.00762773	0.00754249	0.00775284	0.0076196	0.00762945	0.00755996	0.00757657	0.00751325	0.00751505	0.00746648	0.00767693	0.00747959	0.00719543	0.00769537	0.00769694	0.00650469	0.00626197	0.0061703
clinical_454	0.00379308	0.00378807	0.00388171	0.00376925	0.00411192	0.00411234	0.00410924	0.00392731	0.0037168	0.0038337	0.00380928	0.00379758	0.00378662	0.00408926	0.00407832	0.00614628	0.00614268	0.00614268	0.00614268	0.00626131	0.00613795	0.00617678	0.0054934	0.00647019	0.00603402	0.00601733	0.00343774	0.00604097	0.00617881	0.00622096	0.00614456	0.00622245	0.00613702	0.00585603	0.00588754	0.00605064	0.00597368	0.00589415	0.0060149	0.00601161	0.0058853	0.00621372	0.00604024	0.00600895	0.00630409	0.00631031	0.00511637	0.00495784	0.00481233
clinical_455	0.00203821	0.00203707	0.0021278	0.0020315	0.00235493	0.00235521	0.00232917	0.00214377	0.0020891	0.00210998	0.00208435	0.00208091	0.00205163	0.00229085	0.00227989	0.00783278	0.00782947	0.00782947	0.00782947	0.00793438	0.00781039	0.00782491	0.00722085	0.00819572	0.00771806	0.0077285	0.00510216	0.00776042	0.00784695	0.00788465	0.00780708	0.00787266	0.00778862	0.00762604	0.0076403	0.00773779	0.00766615	0.00761461	0.00768898	0.00767298	0.00759544	0.00789099	0.00768406	0.00761906	0.00791198	0.00793904	0.00674695	0.00651454	0.0064263
clinical_456	0.00226235	0.0022596	0.00228286	0.00216677	0.00203659	0.00203702	0.00214466	0.00209418	0.00207121	0.00209869	0.0021053	0.00213923	0.00206723	0.00262321	0.00261952	0.00806101	0.0080513	0.0080513	0.0080513	0.00807703	0.00805412	0.00806371	0.00719055	0.00791839	0.00757684	0.00761025	0.00461763	0.00733389	0.00739159	0.00738835	0.00731198	0.00732697	0.00725814	0.00753316	0.00755638	0.00746272	0.00757856	0.00753789	0.00763593	0.00760819	0.00752344	0.00750209	0.00741342	0.0076019	0.0074887	0.00749669	0.00630414	0.00617026	0.00597149
clinical_457	0.00214944	0.00214569	0.00217493	0.00204286	0.00194415	0.00194458	0.00206194	0.00197567	0.00193974	0.00197346	0.00198135	0.00201179	0.00193732	0.0027077	0.00271127	0.00816383	0.0081547	0.0081547	0.0081547	0.00818523	0.00815461	0.00817307	0.0072971	0.00804131	0.00768446	0.00771788	0.00477221	0.00747064	0.00753988	0.0074926	0.00746687	0.00743206	0.00742002	0.00761218	0.00766008	0.00759317	0.00758823	0.0076397	0.00775621	0.00772847	0.00763572	0.00764581	0.00754728	0.00773649	0.00765279	0.00757974	0.00645702	0.0063194	0.00612444
clinical_458	0.00226154	0.00225785	0.00230034	0.00221142	0.00206847	0.00206892	0.00214588	0.00206346	0.00208918	0.00208539	0.00209246	0.00209716	0.00204414	0.00259592	0.00259223	0.00797343	0.00796258	0.00796259	0.00796258	0.00802777	0.00805244	0.00804041	0.00716842	0.00792353	0.00755257	0.00758585	0.00459548	0.00733571	0.00735378	0.00736745	0.00728987	0.00735272	0.0072857	0.00756678	0.00753123	0.00742911	0.00755578	0.00748455	0.00759001	0.00756227	0.00750371	0.0074642	0.00736011	0.00760091	0.00752429	0.0075245	0.00633196	0.00620886	0.00601316
clinical_459	0.00230022	0.00229902	0.00231594	0.00226778	0.00197712	0.00197729	0.00214689	0.00205715	0.00219125	0.00214312	0.00213995	0.00217647	0.00214009	0.0026279	0.00261908	0.00809357	0.00808306	0.00808306	0.00808306	0.008099	0.00810487	0.00804247	0.00716593	0.00786837	0.00754092	0.00757807	0.00450632	0.00730362	0.00729213	0.00727605	0.00719847	0.00716535	0.007107	0.00767804	0.00760945	0.00746478	0.00758802	0.00757195	0.00761017	0.00757826	0.00753528	0.00741178	0.00736303	0.00757277	0.00742596	0.00736912	0.00617645	0.00606945	0.00584993
clinical_460	0.00221406	0.00221812	0.00227362	0.0022243	0.00210287	0.00210304	0.00209481	0.00199201	0.00209827	0.00205168	0.00202968	0.00205141	0.00204147	0.00246712	0.00245617	0.00799494	0.00798463	0.00798462	0.00798463	0.00800517	0.00799955	0.00791941	0.00703015	0.00791715	0.00738724	0.00743383	0.00460763	0.00722571	0.00738482	0.0073824	0.00730482	0.0073199	0.00725213	0.00761707	0.00751844	0.00742506	0.00747931	0.00747731	0.00749634	0.0074588	0.00740443	0.00749947	0.0072008	0.00749681	0.00757441	0.00749163	0.0062991	0.00618625	0.00600275
clinical_461	0.00274173	0.00274223	0.00276219	0.00271426	0.00241592	0.00241609	0.00256829	0.00247918	0.00260835	0.00255449	0.00255034	0.0025925	0.00256282	0.00304792	0.00303697	0.00763698	0.00762648	0.00762648	0.00762648	0.00764107	0.00764286	0.00757907	0.00672369	0.0074365	0.00710491	0.00713357	0.00406164	0.00686769	0.00684365	0.00683126	0.00675367	0.00672105	0.00666186	0.00724345	0.00715791	0.00700962	0.00713631	0.00711927	0.00716091	0.00712556	0.00708283	0.00696562	0.00690002	0.00713304	0.006989	0.0069324	0.00573925	0.00563868	0.00543114
clinical_462	0.00656922	0.00657182	0.00660263	0.00655857	0.00664767	0.0066481	0.00665023	0.00655954	0.00657837	0.0065855	0.00655964	0.00648297	0.00655081	0.00696402	0.00695308	0.00388429	0.00386617	0.00386618	0.00386617	0.003744	0.00392679	0.00384628	0.00295958	0.00386775	0.00341065	0.00345142	0.0033602	0.00314453	0.00307672	0.00326143	0.00318496	0.00336043	0.00328402	0.00347621	0.00342826	0.00318863	0.00342935	0.0033884	0.00311542	0.00313861	0.00322776	0.00300699	0.00310426	0.00334313	0.00356281	0.00354491	0.002348	0.00219761	0.00203906
clinical_463	0.00369139	0.00369712	0.00377217	0.00373282	0.00377987	0.00377987	0.00366192	0.00362175	0.0034813	0.00358198	0.00354184	0.00354204	0.00357282	0.00323943	0.00322853	0.00721615	0.0072097	0.00720971	0.0072097	0.00719331	0.0071832	0.0071671	0.00616034	0.00696266	0.007137	0.00700407	0.00475201	0.0073515	0.00750831	0.00755172	0.00747414	0.0074943	0.00741983	0.007277	0.00728876	0.00745752	0.00730049	0.00728826	0.00735975	0.00732053	0.00721314	0.00756537	0.00729378	0.00738851	0.00775269	0.00766549	0.00647531	0.00626095	0.00615627
clinical_464	0.00202276	0.00202656	0.00211439	0.00206397	0.00236111	0.00236149	0.00231706	0.00218513	0.00197824	0.00210576	0.00206591	0.00204436	0.00207176	0.00231529	0.00231159	0.00800399	0.00799327	0.00799326	0.00799327	0.008076	0.00801514	0.00791337	0.00703949	0.00816391	0.00761721	0.00759086	0.00498144	0.00756362	0.00772487	0.00776586	0.00768828	0.00778375	0.00769714	0.00760114	0.00754413	0.00766212	0.00754788	0.0075278	0.00752289	0.0075361	0.0074297	0.00775944	0.00756947	0.00753865	0.00793379	0.00788836	0.00669625	0.00655968	0.00638723
clinical_465	0.00202349	0.00202729	0.00211349	0.00206457	0.0023673	0.00236769	0.00232141	0.00219125	0.00198273	0.00211202	0.00207217	0.00204235	0.00207794	0.00232038	0.00231669	0.00800689	0.00799609	0.00799605	0.00799609	0.00807546	0.00801928	0.00791764	0.00705636	0.00817282	0.00763706	0.00761156	0.00499417	0.00758173	0.00773266	0.00777866	0.00770108	0.00779689	0.00771028	0.00761145	0.00755473	0.00766846	0.00756104	0.00753953	0.00753571	0.00754892	0.00745067	0.00776573	0.0075905	0.00755752	0.00794675	0.00790094	0.00670884	0.00656872	0.00639784
clinical_466	0.00201612	0.00201995	0.00210595	0.00205249	0.00228939	0.00228971	0.00227164	0.00209535	0.00188768	0.00202598	0.00198597	0.00197956	0.00199524	0.00233486	0.00233119	0.00808416	0.00807331	0.00807331	0.00807331	0.00817883	0.00808139	0.0079908	0.0070995	0.00821516	0.00773679	0.00768428	0.00518626	0.00776716	0.00793854	0.00791967	0.00789395	0.00788687	0.00784238	0.00772166	0.00769145	0.00785563	0.00759057	0.00767047	0.00773827	0.00772995	0.00763115	0.00798642	0.0077396	0.00775924	0.00814311	0.00800194	0.0068867	0.00672673	0.00658032
clinical_467	0.00210962	0.00211345	0.00219956	0.00214607	0.00240411	0.00240444	0.00234641	0.00221022	0.00199214	0.00213021	0.0020902	0.00208402	0.00209954	0.00221058	0.00219964	0.00795352	0.00794267	0.00794267	0.00794267	0.0080482	0.00795075	0.00785174	0.00696751	0.00808331	0.00760493	0.00755242	0.00505551	0.00763588	0.00780792	0.00783788	0.00776332	0.00779475	0.00771646	0.00759101	0.0075608	0.007725	0.00756033	0.00753982	0.00760764	0.00759932	0.00750051	0.00785401	0.00760896	0.00762861	0.0080125	0.00794001	0.00674795	0.00658793	0.00644151
clinical_468	0.00244152	0.00244209	0.00253306	0.00244668	0.00273051	0.00273093	0.00270659	0.00261262	0.00231662	0.00245272	0.00241271	0.00241051	0.00243174	0.00261209	0.00260115	0.00816733	0.00816276	0.00816277	0.00816276	0.00820035	0.00813312	0.00812605	0.00704998	0.0081032	0.00773026	0.00770459	0.00523395	0.0077642	0.00798762	0.00801314	0.00793556	0.00797342	0.00791036	0.00768008	0.00775962	0.00792467	0.00778389	0.00776657	0.00782449	0.00780045	0.00763672	0.00803096	0.00778944	0.00784898	0.00823408	0.00817071	0.00697882	0.00687013	0.00667194
clinical_469	0.00205902	0.00206296	0.00216828	0.00212831	0.00230473	0.00230512	0.00227563	0.00217179	0.0020114	0.0020495	0.00200937	0.00203338	0.00204507	0.00223291	0.00222196	0.00798877	0.00797894	0.00797893	0.00797894	0.00807124	0.00798735	0.00786805	0.00684079	0.00808812	0.00740565	0.007411	0.00487648	0.0074424	0.00763677	0.00765313	0.00757556	0.00761038	0.00753568	0.007579	0.00748333	0.00759895	0.0074284	0.00744234	0.00743279	0.00741859	0.007325	0.00769365	0.00741793	0.00744692	0.00786024	0.00778732	0.00659511	0.00649567	0.00629518
clinical_470	0.00214979	0.00215304	0.00224887	0.0021719	0.00235633	0.00235643	0.00233447	0.00223757	0.00197906	0.00207366	0.00203374	0.002066	0.00204606	0.00227901	0.00227532	0.00786804	0.00786502	0.00786499	0.00786502	0.00795492	0.00782559	0.00778427	0.00687328	0.00796457	0.00749477	0.00744777	0.00494142	0.00756898	0.00770356	0.00771941	0.00764183	0.00767068	0.00761191	0.00737615	0.00749253	0.00764284	0.00748601	0.00748399	0.00760978	0.00756834	0.00741676	0.00775932	0.00751071	0.00760788	0.00787606	0.00780871	0.00661647	0.00650452	0.00630696
clinical_471	0.00241768	0.00242143	0.00250924	0.00243701	0.00259948	0.00259972	0.00257221	0.00241709	0.00219479	0.00230625	0.00226688	0.00226202	0.00227749	0.00251226	0.00250132	0.00795271	0.00795021	0.00795022	0.00795021	0.00798159	0.0079293	0.00792452	0.00694357	0.00797488	0.00762536	0.00759586	0.00509312	0.00774307	0.00785637	0.00786994	0.00779236	0.00782731	0.00776896	0.00758204	0.00763695	0.00779717	0.00765826	0.00763462	0.00774425	0.00771453	0.00758448	0.00791084	0.00767618	0.00783267	0.00808575	0.00801296	0.00682088	0.00671199	0.00651951
clinical_472	0.00242535	0.00242403	0.00239772	0.0023678	0.0020724	0.0020727	0.00227471	0.002163	0.00230189	0.00225407	0.00227771	0.00230422	0.00224466	0.00278505	0.00277837	0.00817806	0.00816721	0.00816722	0.00816721	0.00820367	0.00820721	0.0082012	0.00732287	0.00801126	0.00771375	0.00774627	0.00461221	0.00743091	0.00739916	0.00738221	0.00730463	0.00731152	0.0072348	0.00775674	0.00769647	0.00755853	0.00772991	0.00767714	0.00769623	0.00770174	0.0076626	0.00751275	0.00752401	0.00769463	0.00731715	0.00746138	0.00626881	0.00612696	0.00592561
clinical_473	0.00232121	0.00231989	0.00232788	0.00226366	0.0020178	0.00201816	0.00215922	0.00201979	0.00218397	0.00215109	0.00215691	0.00214788	0.00212528	0.00263518	0.00262596	0.00806033	0.00804947	0.00804948	0.00804947	0.00808432	0.00810099	0.00807041	0.00722504	0.00792712	0.00758981	0.00762965	0.0045634	0.00736043	0.00734783	0.00733508	0.0072575	0.007265	0.00718309	0.00767516	0.00758803	0.00745875	0.00761818	0.00756279	0.00759242	0.00757464	0.00753483	0.00746309	0.0073886	0.00761168	0.00745393	0.00743564	0.00624302	0.00611961	0.00591679
clinical_474	0.00232121	0.00231989	0.00232787	0.00226366	0.0020178	0.00201816	0.00215922	0.00201979	0.00218397	0.00215109	0.00215691	0.00214788	0.00212528	0.00263518	0.00262596	0.00806033	0.00804947	0.00804948	0.00804947	0.00808432	0.00810099	0.00807041	0.00722504	0.00792712	0.00758981	0.00762965	0.0045634	0.00736043	0.00734783	0.00733508	0.0072575	0.007265	0.00718309	0.00767516	0.00758803	0.00745875	0.00761818	0.00756279	0.00759242	0.00757464	0.00753483	0.00746309	0.0073886	0.00761168	0.00745393	0.00743564	0.00624302	0.00611961	0.00591679
clinical_475	0.00232267	0.00232136	0.00232935	0.00226513	0.00202549	0.00202586	0.0021607	0.00202125	0.00218545	0.00215256	0.00215838	0.00214935	0.00212675	0.00263666	0.00262743	0.00806181	0.00805096	0.00805097	0.00805096	0.00808581	0.00810247	0.00807189	0.00722651	0.00791812	0.0075913	0.00763113	0.00456816	0.00736191	0.00735261	0.00733984	0.00726225	0.00727187	0.00718995	0.00767665	0.00758952	0.00746024	0.00761967	0.00756428	0.00759391	0.00757613	0.00753631	0.00746795	0.00739007	0.00761315	0.00746263	0.00744177	0.00624916	0.0061281	0.00592503
clinical_476	0.00232097	0.00231965	0.00232764	0.00226342	0.00201756	0.00201792	0.00215899	0.00201956	0.00218371	0.00215083	0.00215666	0.00214766	0.00212503	0.00263497	0.00262572	0.00805998	0.00804913	0.00804914	0.00804913	0.00808401	0.00810065	0.00807014	0.0072247	0.00792679	0.00758957	0.00762936	0.00456311	0.00736011	0.00734754	0.00733478	0.0072572	0.00726468	0.00718276	0.00767481	0.00758775	0.00745843	0.00761792	0.00756252	0.00759218	0.00757439	0.00753457	0.00746279	0.00738836	0.00761145	0.00745386	0.00743536	0.00624275	0.00611939	0.00591652
clinical_477	0.00221018	0.00220886	0.00221684	0.00215262	0.00190679	0.00190715	0.0020576	0.00190877	0.00207294	0.00204006	0.00204589	0.00203685	0.00201426	0.00272494	0.00272297	0.00816923	0.00815838	0.00815838	0.00815838	0.00819322	0.00820989	0.00817931	0.00733526	0.00803725	0.00769993	0.00773978	0.00467243	0.00746935	0.00745675	0.00739215	0.00736642	0.00731296	0.0072873	0.00778408	0.00769695	0.00756766	0.00762367	0.00767171	0.00770132	0.00768354	0.00764375	0.007572	0.00749751	0.00772059	0.00756307	0.00747077	0.00633755	0.00621418	0.00601136
clinical_478	0.00232545	0.00231862	0.00235465	0.00222974	0.00217049	0.00217098	0.00224524	0.00217782	0.00211407	0.00218601	0.0021904	0.00223496	0.00215344	0.00256053	0.00255684	0.00810262	0.00809902	0.00809903	0.00809902	0.00810842	0.00807047	0.00809078	0.0072537	0.00799041	0.00771943	0.00767325	0.00485416	0.00747081	0.00760663	0.0076512	0.00757363	0.00759009	0.00751008	0.00748007	0.00761519	0.00762671	0.00768502	0.00761491	0.00775147	0.0077343	0.00759958	0.00770831	0.00762836	0.00773494	0.00773256	0.00774511	0.00655282	0.00639716	0.0062217
clinical_479	0.002231	0.00223431	0.00232157	0.00226736	0.00244635	0.0024466	0.00238755	0.0022849	0.00207516	0.0021548	0.0021147	0.00210125	0.00213245	0.00219424	0.0021833	0.00793036	0.00792326	0.00792327	0.00792327	0.00799683	0.00790752	0.0078235	0.00683318	0.00803503	0.0072854	0.00738499	0.0050098	0.00763102	0.00776832	0.00778735	0.00770977	0.00773747	0.00766971	0.00759659	0.00755708	0.00770898	0.00753637	0.00753913	0.0075732	0.00752525	0.0074403	0.00781216	0.0074826	0.00762635	0.00796586	0.00787989	0.00668781	0.00654551	0.00638008
clinical_480	0.00223101	0.00223431	0.00232158	0.00226731	0.00244631	0.00244656	0.00238755	0.00228488	0.00207511	0.00215473	0.00211464	0.00210119	0.00213238	0.00219435	0.00218337	0.00793028	0.00792319	0.00792319	0.00792319	0.00799679	0.00790747	0.00782346	0.00683321	0.00803497	0.00728542	0.00738498	0.00500968	0.00763091	0.0077682	0.00778723	0.00770966	0.00773736	0.00766959	0.00759649	0.00755698	0.00770886	0.00753627	0.00753902	0.00757308	0.00752513	0.00744018	0.00781204	0.00748248	0.00762626	0.00796578	0.0078798	0.00668772	0.00654547	0.00638004
clinical_481	0.002231	0.00223431	0.00232158	0.00226732	0.00244632	0.00244657	0.00238755	0.00228489	0.00207513	0.00215475	0.00211466	0.00210121	0.0021324	0.00219432	0.00218334	0.0079303	0.00792321	0.00792321	0.00792321	0.0079968	0.00790749	0.00782347	0.0068332	0.00803499	0.00728541	0.00738499	0.00500972	0.00763094	0.00776824	0.00778727	0.0077097	0.0077374	0.00766963	0.00759652	0.00755701	0.0077089	0.0075363	0.00753906	0.00757312	0.00752517	0.00744022	0.00781208	0.00748252	0.00762629	0.00796581	0.00787983	0.00668775	0.00654548	0.00638005
clinical_482	0.00252683	0.00252335	0.00251	0.00246001	0.00215997	0.00216035	0.00239804	0.00231918	0.0024138	0.00237678	0.00240481	0.00245883	0.00239352	0.00295501	0.00294405	0.00828409	0.008295	0.00829501	0.00829501	0.00828161	0.00831307	0.00831372	0.00747023	0.00813441	0.00788649	0.00790393	0.00469347	0.00746085	0.00747247	0.00747432	0.00739675	0.0074523	0.00736097	0.00776841	0.00774349	0.00758742	0.00780101	0.00774539	0.00779379	0.00778855	0.0077237	0.00755455	0.00767876	0.00776999	0.00732328	0.00756844	0.00637599	0.0062316	0.00602673
clinical_483	0.00214429	0.00213749	0.00220318	0.00205139	0.00212989	0.00213021	0.00213668	0.00205643	0.00201555	0.00199483	0.00199793	0.00207378	0.001952	0.00250342	0.00249973	0.00799938	0.00799365	0.00799366	0.00799365	0.00805597	0.0079861	0.00799631	0.00728567	0.00811867	0.0076544	0.00769464	0.00485177	0.00750182	0.0075867	0.0076322	0.00755462	0.00761356	0.00752694	0.00740881	0.00751734	0.00751203	0.00755387	0.00749362	0.00761652	0.00758574	0.00749133	0.00763241	0.00752526	0.00755387	0.00764602	0.00768515	0.00649278	0.00633289	0.00616997
clinical_484	0.00215685	0.0021499	0.00220708	0.00205582	0.00205404	0.00205436	0.00208938	0.00201468	0.00204144	0.00200585	0.00201212	0.00208841	0.00197104	0.00255689	0.0025532	0.00804287	0.00803454	0.00803455	0.00803454	0.00808572	0.00803942	0.00803715	0.00732346	0.00810737	0.00767496	0.00771977	0.00477587	0.00743906	0.00750729	0.00755626	0.00747868	0.00753251	0.00744589	0.00746536	0.00754566	0.00748675	0.00757654	0.0075219	0.00761952	0.00759912	0.00751977	0.0075724	0.00749729	0.00754256	0.00757749	0.0076096	0.00641716	0.0062653	0.00609351
clinical_485	0.00205818	0.00205146	0.00213269	0.00198235	0.00229057	0.00229096	0.00227171	0.00217416	0.0020457	0.00209849	0.00209104	0.00213773	0.00203504	0.00240238	0.00239869	0.00793182	0.00792096	0.00792097	0.00792096	0.00805215	0.00790305	0.00791895	0.00727684	0.008202	0.00776633	0.00778082	0.00506892	0.00767495	0.00781193	0.00785066	0.00777309	0.0078408	0.00775418	0.00738974	0.00757545	0.00770215	0.00763151	0.00755452	0.00774592	0.00771327	0.00756804	0.00784528	0.00769785	0.00765238	0.00784176	0.00789831	0.00670616	0.00649443	0.00636965
clinical_486	0.00246078	0.00246895	0.00250254	0.00253823	0.00276467	0.0027643	0.00246312	0.00261549	0.00270726	0.00265473	0.00261468	0.00265523	0.00262247	0.00183964	0.00183603	0.00809218	0.00808132	0.00808133	0.00808132	0.00815459	0.00806757	0.00797735	0.00722965	0.00834507	0.00804829	0.0080415	0.0056472	0.00826074	0.00839892	0.00842907	0.00837762	0.00838873	0.00833294	0.00836111	0.00828117	0.00835352	0.00822305	0.0082472	0.00826597	0.00823656	0.00820054	0.00846439	0.00816363	0.00809527	0.0085167	0.00845934	0.00727944	0.00689687	0.00693488
clinical_487	0.00245088	0.00245927	0.00248553	0.00250943	0.00258038	0.00258004	0.00232433	0.00247164	0.00263228	0.00249944	0.00252922	0.00258096	0.00251698	0.00196785	0.00196426	0.00805432	0.00805073	0.00805073	0.00805073	0.00806983	0.0080377	0.00798305	0.00732926	0.00826718	0.00796276	0.00795518	0.00546321	0.00813386	0.00821513	0.00824562	0.00819372	0.00820508	0.00814885	0.00829846	0.00818499	0.00822303	0.00814669	0.00815759	0.00818422	0.00815519	0.00813617	0.00829001	0.00805397	0.00796435	0.00830194	0.00827519	0.00709458	0.00671286	0.00675037
clinical_488	0.0022404	0.00225158	0.00229075	0.00233704	0.00247783	0.00247714	0.00235357	0.00238355	0.00250245	0.00243317	0.00239314	0.00246028	0.00241096	0.0019194	0.00190848	0.00792131	0.00791237	0.00791236	0.00791236	0.00804618	0.00790157	0.00779742	0.00705216	0.0082495	0.00781313	0.0077943	0.00536179	0.00800362	0.00811812	0.0081829	0.00810534	0.00813338	0.00804207	0.00814408	0.00805202	0.00813751	0.00801633	0.00801805	0.00805975	0.00802769	0.00797425	0.0082145	0.00793317	0.00779752	0.00820375	0.00816975	0.00697803	0.00660398	0.00663783
clinical_489	0.00211443	0.00212212	0.00220105	0.00219203	0.00230274	0.00230262	0.00221156	0.00209776	0.00221013	0.00216853	0.00212851	0.0021237	0.00212852	0.00198569	0.00197735	0.00784094	0.00783068	0.00783067	0.00783068	0.00795035	0.00785933	0.00770815	0.00701372	0.00816409	0.00761659	0.00760053	0.00514414	0.00778264	0.00789298	0.00796935	0.00789178	0.00795134	0.00787716	0.00789179	0.0077917	0.00786755	0.00774661	0.00775183	0.0077285	0.00770802	0.00767301	0.00797802	0.00768083	0.0076865	0.00807532	0.00802276	0.00683082	0.00650913	0.00649487
clinical_490	0.00204593	0.00205495	0.00211729	0.00214072	0.00227596	0.00227552	0.00209871	0.00214173	0.00224006	0.00215936	0.00211939	0.00218861	0.00214565	0.00189288	0.00188916	0.00787894	0.00786946	0.00786945	0.00786945	0.00801503	0.00785993	0.00771012	0.00698543	0.00819677	0.00764146	0.00762247	0.00517615	0.00778713	0.00793196	0.00799743	0.00791987	0.00795997	0.00788594	0.00791754	0.00784142	0.00790694	0.00779573	0.00781167	0.00780501	0.00778094	0.00772895	0.00801698	0.00771635	0.00762787	0.00805736	0.00800682	0.0068149	0.00646746	0.00647474
clinical_491	0.00205164	0.00206067	0.00212907	0.00214681	0.00228925	0.00228883	0.0021148	0.00214214	0.00224228	0.00216633	0.00212644	0.00218515	0.00214079	0.00189715	0.00189342	0.00787388	0.0078643	0.00786429	0.00786429	0.00800679	0.00785966	0.00770505	0.0069893	0.00819324	0.00763985	0.00762184	0.0051848	0.0078006	0.0079406	0.00800609	0.00792853	0.00796743	0.00789498	0.00792288	0.00784699	0.00791519	0.00780115	0.0078123	0.00780181	0.00778424	0.00773229	0.00802563	0.00771465	0.00763843	0.00806475	0.00801427	0.00682236	0.00647481	0.00648209
clinical_492	0.00362265	0.00362086	0.00364855	0.00358559	0.00326642	0.00326672	0.00343642	0.00333953	0.00344972	0.0034271	0.00344034	0.00339071	0.00341503	0.00398791	0.00397786	0.00716549	0.00715464	0.00715465	0.00715464	0.00702899	0.00721394	0.00717591	0.0063569	0.00706195	0.00672325	0.00675878	0.00345165	0.00633511	0.00607649	0.00629398	0.00621639	0.00641023	0.00629222	0.00672867	0.00665028	0.00637717	0.00668978	0.0066184	0.00647818	0.00647121	0.0065556	0.00613113	0.00642753	0.00667017	0.0064789	0.00656564	0.00537214	0.0052485	0.00506768
clinical_493	0.00233024	0.00232346	0.00238367	0.00225358	0.00224388	0.00224425	0.00228033	0.00218396	0.00205738	0.00213053	0.00213218	0.00211169	0.00207316	0.00267702	0.00268059	0.00811188	0.00810829	0.0081083	0.00810829	0.0081334	0.00811467	0.00816237	0.00733517	0.0081317	0.00774302	0.00774403	0.00486528	0.00754994	0.00759256	0.00749151	0.00756949	0.00761264	0.00757464	0.00748983	0.00758479	0.00755279	0.00760561	0.00755212	0.00768825	0.00765115	0.00753032	0.0076492	0.00757837	0.00777319	0.00780981	0.00776852	0.00661816	0.00648744	0.00631244
clinical_494	0.00232158	0.00231479	0.00237501	0.00224491	0.00222718	0.00222971	0.00226553	0.00216935	0.00205344	0.00212659	0.00212824	0.00210775	0.00206922	0.00261905	0.00261536	0.00800815	0.00800455	0.00800456	0.00800455	0.00802967	0.00801093	0.00805864	0.00723134	0.00802796	0.00763929	0.00764558	0.00476144	0.00744619	0.00748882	0.00758694	0.00750936	0.0076089	0.00751451	0.0074297	0.00752466	0.00749267	0.00757996	0.00749199	0.00762813	0.00759103	0.0074702	0.00758908	0.00751825	0.00771307	0.0077497	0.00776478	0.00657249	0.00644175	0.00626317
clinical_495	0.00229615	0.00228937	0.00235519	0.00222251	0.00222286	0.0022232	0.00224437	0.00215458	0.00201509	0.00209802	0.00209223	0.0020796	0.00203328	0.00258627	0.00258257	0.00801902	0.00801554	0.00801553	0.00801553	0.00801738	0.00799608	0.00802794	0.0072067	0.00802677	0.00761482	0.00761286	0.00476533	0.00742787	0.00749857	0.00759081	0.00751323	0.00760755	0.00750435	0.0074039	0.00749841	0.00748136	0.00755479	0.00747925	0.00761057	0.00757504	0.00745007	0.00759631	0.00750728	0.00768497	0.00775544	0.00775885	0.00656656	0.00644302	0.00626388
clinical_496	0.00230079	0.002294	0.00235961	0.00222679	0.00222175	0.00222209	0.00224578	0.00215477	0.00202419	0.00210255	0.00209689	0.00207993	0.0020387	0.00259656	0.00259286	0.00802995	0.00802647	0.00802647	0.00802647	0.00801616	0.00800647	0.00803651	0.0072149	0.00803122	0.00762015	0.00762148	0.00475145	0.00742421	0.007483	0.00757691	0.00749933	0.00760258	0.00749941	0.00741555	0.00750726	0.00746915	0.00755922	0.00748793	0.0076027	0.00756717	0.00744533	0.0075804	0.00749362	0.00768764	0.00775229	0.00775423	0.00656194	0.00644011	0.00625891
clinical_497	0.00238525	0.00237847	0.00245568	0.00232555	0.00229439	0.00229479	0.00233809	0.00226225	0.00217387	0.00221667	0.00221704	0.00213126	0.00216489	0.00272446	0.00272077	0.00811777	0.00811417	0.00811418	0.00811418	0.00799826	0.00812572	0.00814716	0.00731706	0.00812051	0.00771533	0.0077572	0.00468635	0.00748008	0.00730837	0.0075265	0.00744892	0.0076258	0.00754101	0.00755535	0.00763089	0.00740623	0.0076843	0.00760959	0.0075153	0.00748852	0.00750258	0.0073589	0.00745213	0.00776342	0.00777974	0.00779359	0.00660139	0.0064783	0.00629722
clinical_498	0.00229399	0.00228714	0.00236022	0.00222688	0.00222567	0.00222601	0.00224463	0.00215221	0.00201607	0.00210037	0.00209247	0.002083	0.0020347	0.00258612	0.00258242	0.00802158	0.00802913	0.00802913	0.00802913	0.0079986	0.00798606	0.00801229	0.00719368	0.00802159	0.00760052	0.00759696	0.00474246	0.00740773	0.00751041	0.00756919	0.00749161	0.00759378	0.00749078	0.00739316	0.00748032	0.00745593	0.00753462	0.00746922	0.00759937	0.00756384	0.00743836	0.0076148	0.00751466	0.0076818	0.00774276	0.00773356	0.00654125	0.00642728	0.00624683
clinical_499	0.00238115	0.0023743	0.00244419	0.00231403	0.00223051	0.00223089	0.00227187	0.00217879	0.00209375	0.00217246	0.00217541	0.00212767	0.00211628	0.00261029	0.0026066	0.00806076	0.00807168	0.00807169	0.00807168	0.00799479	0.00804839	0.00809215	0.0072718	0.00805772	0.0076873	0.00765954	0.00470599	0.00747948	0.00749661	0.00752381	0.00744623	0.00762942	0.00753809	0.00745529	0.00756616	0.00745792	0.00763392	0.00755578	0.00762663	0.00759608	0.00747905	0.00759813	0.00751225	0.00776611	0.00775086	0.00775578	0.00656353	0.00644586	0.00626905
clinical_500	0.00215721	0.00215727	0.00221233	0.0021194	0.00235529	0.00235569	0.00230405	0.00223947	0.00201466	0.00212592	0.002086	0.00210263	0.0020934	0.00242013	0.00242219	0.00804971	0.00804508	0.00804509	0.00804508	0.00810292	0.00801103	0.00797656	0.00704474	0.00807584	0.00765736	0.00762821	0.00499994	0.0075532	0.00776699	0.00779077	0.00773222	0.0077681	0.00771654	0.00742141	0.00759537	0.00774015	0.00753168	0.00759384	0.00769451	0.00767047	0.0075147	0.00784629	0.00767699	0.00771397	0.00799667	0.00792398	0.00673636	0.00660372	0.00641741
laboratory_1	0.001547	0.00153788	0.00162665	0.00152938	0.00177671	0.00177865	0.00169966	0.0016895	0.00139537	0.00148823	0.0015281	0.00161085	0.00152406	0.0016195	0.00162308	0.00702131	0.00701624	0.00701624	0.00701624	0.0071139	0.00699565	0.00707733	0.0078218	0.00715798	0.00729537	0.00714924	0.00462359	0.00725751	0.00735838	0.00737324	0.00734754	0.00735449	0.00733169	0.00692392	0.00700056	0.00725484	0.00711016	0.00705803	0.00735939	0.00731538	0.00718685	0.00740847	0.00732325	0.00737305	0.00751803	0.00746633	0.00851803	0.00902508	0.00891141
laboratory_2	0.0015688	0.00155909	0.0016442	0.00154437	0.00179392	0.00179585	0.00171653	0.00170671	0.00141634	0.0015092	0.00154907	0.00163172	0.00154496	0.00164111	0.0016447	0.00703887	0.00703253	0.00703254	0.00703253	0.00713269	0.00701318	0.00709486	0.00784123	0.00717128	0.00731478	0.00716864	0.00463743	0.00727214	0.00737184	0.00738795	0.00736225	0.00736917	0.0073464	0.0069315	0.00702141	0.00727274	0.00713102	0.00707592	0.00737993	0.00733593	0.00720772	0.00742481	0.00733927	0.0073941	0.00753273	0.007481	0.00853273	0.00903979	0.00892614
laboratory_3	0.00156979	0.00156066	0.00164519	0.00154535	0.00179283	0.00179427	0.00171496	0.00170513	0.00141476	0.00150762	0.00154749	0.00163015	0.00154339	0.00163955	0.00164313	0.00703727	0.00703092	0.00703093	0.00703092	0.00713108	0.00701157	0.00709326	0.00783964	0.00716967	0.00731319	0.00716706	0.00463585	0.00727056	0.00737027	0.00738637	0.00736067	0.00736759	0.00734482	0.00692992	0.00701983	0.00727116	0.00712944	0.00707435	0.00737837	0.00733437	0.00720614	0.00742325	0.00733768	0.00739252	0.00753115	0.00747942	0.00853114	0.0090382	0.00892614
laboratory_4	0.00154329	0.00153417	0.00162084	0.00152434	0.00177075	0.0017727	0.00169504	0.00168355	0.00139443	0.00148729	0.00152716	0.00160995	0.00152315	0.00161938	0.00162295	0.00701562	0.00701034	0.00701035	0.00701034	0.00710407	0.00698998	0.00707926	0.00782562	0.00715155	0.00729918	0.00715305	0.00462653	0.0072577	0.00736269	0.00737413	0.00734842	0.00735539	0.00733258	0.00692169	0.0070004	0.00725419	0.00710969	0.00705733	0.00735983	0.00731582	0.00718595	0.0074089	0.00732432	0.00737207	0.00751892	0.00746723	0.00851893	0.00902597	0.0089123
laboratory_5	0.00185051	0.00184136	0.00190957	0.00179971	0.00211015	0.00211136	0.00206432	0.00196392	0.00168421	0.00179417	0.00183407	0.00183976	0.00180033	0.00203095	0.00203452	0.00737629	0.00736544	0.00736545	0.00736544	0.0074565	0.0073543	0.00747125	0.00824113	0.00756299	0.0075975	0.00751788	0.00484294	0.00751111	0.0075771	0.0076017	0.007576	0.00760194	0.00757802	0.0071793	0.00730526	0.00749462	0.00742371	0.00735477	0.00757992	0.00755599	0.00745767	0.0076317	0.00755702	0.00765329	0.00775208	0.00770323	0.00875524	0.00929936	0.00915442
laboratory_6	0.00189086	0.00187973	0.00195499	0.00183302	0.00214842	0.0021503	0.00209975	0.00200218	0.00170994	0.0018199	0.0018598	0.00186713	0.00182808	0.0020727	0.00207628	0.00742311	0.00741227	0.00741227	0.00741227	0.00750436	0.00740105	0.00751811	0.00828852	0.00761144	0.00764188	0.00756524	0.00486815	0.00753617	0.00760284	0.00762695	0.00760125	0.00763052	0.00760672	0.00720423	0.00733	0.0075202	0.00744847	0.00737955	0.00760552	0.00758159	0.00748283	0.00765742	0.00758733	0.00768554	0.00778443	0.00773554	0.00878759	0.00934378	0.00919457
laboratory_7	0.00196602	0.00195709	0.00203018	0.00192033	0.00210321	0.00210483	0.00204636	0.0019546	0.00176147	0.0018388	0.0018679	0.00190338	0.00187945	0.00197808	0.00198166	0.00743567	0.00742483	0.00742483	0.00742483	0.0075255	0.00744335	0.00747856	0.00822861	0.00764037	0.00753587	0.0074574	0.00479012	0.00746092	0.00752357	0.00755444	0.00751162	0.00757372	0.00752534	0.00709811	0.00722682	0.00743253	0.00733706	0.00727525	0.00750893	0.00748358	0.00737837	0.00756129	0.00750478	0.00758616	0.00769455	0.0076826	0.00867652	0.0092104	0.00907259
laboratory_8	0.00200214	0.00199322	0.00208858	0.00199004	0.00216616	0.0021676	0.001989	0.00200911	0.00179706	0.00188394	0.00189826	0.00193119	0.00190913	0.00178978	0.00179342	0.00734711	0.0073432	0.0073432	0.0073432	0.00735176	0.00734249	0.00742408	0.00816716	0.00744938	0.00766626	0.00753045	0.00498027	0.00763646	0.00771007	0.0077279	0.00770221	0.00773833	0.00771619	0.00730254	0.00736169	0.00759473	0.00747405	0.00742043	0.00764382	0.00761957	0.00751392	0.00774112	0.00766861	0.00773009	0.00790872	0.00783809	0.00886824	0.00940907	0.00926945
laboratory_9	0.00160637	0.00159819	0.00167118	0.00161978	0.00182239	0.0018238	0.00164214	0.00175648	0.00168102	0.00172519	0.00174426	0.00178409	0.00167118	0.00143655	0.00144018	0.00709313	0.00708953	0.00708954	0.00708953	0.00720542	0.00705597	0.00707995	0.00799149	0.00734315	0.00735905	0.00725265	0.00472598	0.0073512	0.00746428	0.00746903	0.00744334	0.00744307	0.00742207	0.00705275	0.00718396	0.00737487	0.00727999	0.00724664	0.00741128	0.00738256	0.00724621	0.00749573	0.00739288	0.00734571	0.00754504	0.00751569	0.00854021	0.00897151	0.00891514
laboratory_10	0.00158936	0.00158503	0.00165372	0.00158119	0.00179406	0.00179548	0.00160506	0.0017133	0.00165771	0.00171017	0.00169793	0.00175064	0.00164477	0.00138774	0.00139137	0.0071492	0.00714561	0.00714561	0.00714561	0.0072362	0.00710372	0.00709897	0.00797513	0.00734462	0.00733851	0.0072363	0.00469795	0.00730813	0.00743609	0.00744077	0.00741507	0.0074192	0.00739384	0.00704661	0.00716219	0.00733721	0.0072319	0.00721183	0.00735064	0.00732141	0.00718906	0.0074675	0.0073452	0.0072767	0.00751552	0.00748011	0.00849979	0.00892865	0.00887235
laboratory_11	0.00158668	0.00157849	0.00165148	0.00160008	0.00180991	0.00181134	0.0016227	0.00173698	0.00166167	0.00171468	0.00172478	0.00176968	0.001664	0.00141799	0.00142338	0.00707393	0.00707033	0.00707034	0.00707033	0.00718912	0.00703683	0.00705906	0.00797225	0.0073226	0.00734344	0.00723339	0.00471977	0.00733733	0.00745952	0.00746236	0.00743667	0.00743481	0.00741543	0.00703369	0.00717031	0.00736305	0.00726461	0.00723123	0.0073977	0.00736898	0.0072309	0.00749093	0.00737729	0.00733006	0.00753993	0.0075032	0.00853194	0.00896304	0.00890674
laboratory_12	0.00171969	0.00171749	0.00178299	0.0017196	0.00191741	0.00191845	0.0017623	0.00183747	0.00174217	0.00182041	0.00180043	0.00184627	0.00175791	0.00151777	0.00152139	0.00731197	0.00730838	0.00730837	0.00730837	0.00738604	0.00725403	0.00723628	0.00809551	0.0074742	0.00748702	0.00737151	0.00489569	0.00750443	0.00763254	0.00758645	0.00761255	0.00760138	0.00758528	0.00719506	0.00731939	0.0075286	0.00738849	0.0073671	0.00753896	0.00750709	0.00736604	0.0076671	0.00753405	0.00746097	0.00771714	0.00763012	0.00869107	0.0091171	0.00906533
laboratory_13	0.00157911	0.00157019	0.00167001	0.00158203	0.00178218	0.00178373	0.00163671	0.0017087	0.00162105	0.00167397	0.00168456	0.00172752	0.00162459	0.00146352	0.00146715	0.00704367	0.00704007	0.00704008	0.00704007	0.00715505	0.00701921	0.00704617	0.0079491	0.0072934	0.00737694	0.00726037	0.00474629	0.00737003	0.00748034	0.00738499	0.00744935	0.00744889	0.00742811	0.00704387	0.00718006	0.00737089	0.00727524	0.00724155	0.00740426	0.00737554	0.00723777	0.00749735	0.00739086	0.00734821	0.00755264	0.00748899	0.00854499	0.00898774	0.00892458
laboratory_14	0.00157203	0.0015631	0.00166271	0.00157471	0.00175254	0.00175439	0.00161892	0.00164691	0.00153996	0.00159311	0.00160354	0.00164638	0.00154338	0.00143946	0.0014431	0.00701061	0.00700702	0.00700702	0.00700702	0.00708694	0.00697717	0.00703966	0.00787151	0.00724361	0.00729914	0.00718293	0.00466907	0.00729259	0.007403	0.00741253	0.00738683	0.00738595	0.00736559	0.00699046	0.00711675	0.00730751	0.00721186	0.00717827	0.00734089	0.00731216	0.00717435	0.00743449	0.00732802	0.00730633	0.00749949	0.00742594	0.00848236	0.00899898	0.0088617
laboratory_15	0.00157637	0.00156744	0.00166704	0.00157905	0.00177565	0.00177714	0.00162331	0.00170186	0.00162477	0.00167792	0.00168834	0.00173119	0.00162819	0.0014438	0.00144743	0.00703373	0.00703013	0.00703014	0.00703013	0.00714547	0.0070028	0.00702966	0.00793825	0.00728365	0.0073659	0.0072497	0.00473591	0.00735935	0.00746976	0.00747929	0.00745359	0.00745271	0.00743235	0.00704707	0.00718353	0.00737428	0.00727862	0.00724504	0.00740765	0.00737892	0.00724112	0.00750125	0.00739479	0.00735211	0.0075568	0.00749269	0.00854916	0.00898525	0.00892851
laboratory_16	0.00157647	0.00156754	0.00166714	0.00157915	0.00177569	0.00177718	0.00162335	0.0017019	0.00162482	0.00167796	0.00168839	0.00173123	0.00162823	0.0014439	0.00144752	0.00703379	0.00703019	0.0070302	0.00703019	0.00714552	0.00700285	0.00702973	0.00793832	0.00728371	0.00736595	0.00724974	0.00473594	0.00735939	0.00746978	0.00747931	0.00745362	0.00745274	0.00743238	0.00704711	0.00718356	0.00737431	0.00727866	0.00724508	0.00740769	0.00737896	0.00724116	0.00750128	0.00739483	0.00735215	0.00755683	0.00749273	0.00854919	0.00898528	0.00892855
laboratory_17	0.00222626	0.00222641	0.00227795	0.00223528	0.00249191	0.002493	0.00227229	0.00238877	0.00215601	0.00225916	0.00222741	0.00229709	0.00223755	0.00185468	0.00185832	0.00763222	0.00762862	0.00762862	0.00762862	0.00762559	0.0075463	0.00761442	0.00839074	0.00771036	0.00796292	0.00784823	0.00550198	0.00814309	0.00825495	0.00822641	0.00820074	0.00816647	0.00814597	0.00787243	0.00787324	0.00810483	0.0078483	0.00788464	0.00815052	0.00809892	0.00799841	0.00828864	0.0080744	0.00804212	0.00829894	0.00819891	0.0092515	0.00962169	0.00962277
laboratory_18	0.00217383	0.00217403	0.00222658	0.00218005	0.00243397	0.00243535	0.00217796	0.00232904	0.00210487	0.00220507	0.00217657	0.00223834	0.00217874	0.00173527	0.0017389	0.00752536	0.00752176	0.00752176	0.00752176	0.0075477	0.00744045	0.00752477	0.00833663	0.00764054	0.0078588	0.00774274	0.0053847	0.00803148	0.00813306	0.00810985	0.00808417	0.00805594	0.00804014	0.00774899	0.00776098	0.00798889	0.00779933	0.00777725	0.00802525	0.00797629	0.00788334	0.00816047	0.00795862	0.00793138	0.00817643	0.0080891	0.00914154	0.00951643	0.00951426
laboratory_19	0.002226	0.00222615	0.00227769	0.00223502	0.00249165	0.00249274	0.00227203	0.00238851	0.00215575	0.0022589	0.00222715	0.00229684	0.00223729	0.00185513	0.00185877	0.00763225	0.00762865	0.00762865	0.00762865	0.0076256	0.00754591	0.00761448	0.0083908	0.00770987	0.00796297	0.00784829	0.00550204	0.00814314	0.00825501	0.00822647	0.00820079	0.00816652	0.00814602	0.00787248	0.00787329	0.00810489	0.00784804	0.0078847	0.00815058	0.00809898	0.00799847	0.00828869	0.00807445	0.00804217	0.008299	0.00819896	0.00925155	0.00962174	0.00962282
laboratory_20	0.00190237	0.00190263	0.00195482	0.00190829	0.00216222	0.00216388	0.00198796	0.00205925	0.00183373	0.00193012	0.00190544	0.00196962	0.00190641	0.00155162	0.00155523	0.00725459	0.00725099	0.007251	0.00725099	0.0072571	0.0071745	0.0072684	0.00804827	0.0073326	0.00760221	0.00748788	0.00513839	0.00777867	0.00788778	0.00786243	0.00783675	0.0077025	0.00778669	0.00748577	0.00750307	0.00774136	0.00754565	0.00752275	0.0077872	0.00773561	0.00763628	0.00792209	0.00770981	0.00767661	0.00791339	0.00772814	0.00887286	0.00924544	0.00924335
laboratory_21	0.00215471	0.0021548	0.00220629	0.00216182	0.00247221	0.00247355	0.00221786	0.00236898	0.00214558	0.0022511	0.00221585	0.0022779	0.00221972	0.00181238	0.00181601	0.00763447	0.00763087	0.00763087	0.00763087	0.0076433	0.00755371	0.00763102	0.00844084	0.00769861	0.00796353	0.00784052	0.00544859	0.0080655	0.00819767	0.00817384	0.00814817	0.0081213	0.00810413	0.00782424	0.00783131	0.00805388	0.00786283	0.00784331	0.00806999	0.00803382	0.00793498	0.00822496	0.00802644	0.00794418	0.00825602	0.00815763	0.00921019	0.00959396	0.00958316
laboratory_22	0.00222624	0.00222644	0.00227899	0.00223246	0.00248383	0.00248521	0.00222782	0.00237891	0.00215473	0.00225495	0.00222642	0.00228819	0.00222861	0.00178245	0.00178608	0.00757074	0.00756821	0.00756821	0.00756821	0.00759459	0.00748197	0.00756359	0.00837869	0.00768729	0.00789859	0.0077846	0.00542766	0.0080744	0.00818025	0.00815276	0.00812709	0.00809885	0.00808306	0.00779203	0.00780286	0.00803073	0.00784117	0.00782124	0.0080671	0.00801814	0.00792518	0.00820766	0.00800581	0.00797858	0.00821902	0.00813178	0.00918425	0.00955853	0.0095567
laboratory_23	0.00229432	0.00229447	0.00234601	0.00230334	0.00255168	0.00255277	0.00234219	0.00244854	0.0022158	0.00231894	0.00228719	0.00235687	0.00229733	0.00194079	0.00194444	0.00768391	0.00768032	0.00768031	0.00768031	0.00769657	0.00759689	0.00766614	0.00842937	0.00777286	0.00798279	0.0078756	0.00553301	0.00817498	0.00828819	0.0082568	0.00823113	0.00819241	0.00817661	0.00791005	0.0079132	0.00814469	0.00788552	0.00792421	0.00818804	0.00813453	0.00803082	0.00832616	0.00810063	0.00808395	0.00833581	0.00823069	0.00928329	0.00966272	0.00965578
laboratory_24	0.00223272	0.00223295	0.00227979	0.0022331	0.00246731	0.00246866	0.00221008	0.00234402	0.00216415	0.00224312	0.00223078	0.00228508	0.00222363	0.0018377	0.00184133	0.00751543	0.00750732	0.00750733	0.00750732	0.00762636	0.00749609	0.0076062	0.00843962	0.00772186	0.00794838	0.00782945	0.00539738	0.00806268	0.00813883	0.00812253	0.00809686	0.00808405	0.00806825	0.00776688	0.00780141	0.00800875	0.00785469	0.00778287	0.00807034	0.00802138	0.00792735	0.00816618	0.00796412	0.00799044	0.00818979	0.00811431	0.00916679	0.00954743	0.0095452
laboratory_25	0.00221567	0.00221588	0.00226904	0.00222239	0.0024762	0.00247754	0.00221926	0.00231665	0.00214521	0.00223774	0.0022154	0.00225472	0.00220699	0.00178937	0.001793	0.00751983	0.00751624	0.00751624	0.00751624	0.00758278	0.00746362	0.00757374	0.00838582	0.00769429	0.00790765	0.00779014	0.00540806	0.00807336	0.00815678	0.00813322	0.00810755	0.00809473	0.00807893	0.00777756	0.00778592	0.00801219	0.00783796	0.00780303	0.00802632	0.00799239	0.00789928	0.00818412	0.00798206	0.00797296	0.00820047	0.00812499	0.00917748	0.00955788	0.0095559
laboratory_26	0.00221149	0.00221008	0.0022657	0.00221364	0.00246507	0.00246641	0.00220904	0.00236015	0.00215144	0.00223389	0.00222175	0.00228634	0.00218806	0.00182658	0.00183021	0.00754602	0.00754243	0.00754243	0.00754243	0.00763558	0.00747956	0.0075906	0.00842725	0.00772822	0.00793714	0.00781915	0.00541253	0.0080593	0.00816111	0.00813763	0.00811196	0.00808372	0.00806793	0.00776311	0.00778484	0.00801661	0.00784151	0.00781109	0.00807007	0.00802111	0.00792738	0.00818847	0.00798815	0.00797481	0.00818947	0.00811661	0.00916907	0.00955154	0.00954161
laboratory_27	0.00235967	0.00235985	0.00241277	0.00236829	0.0026128	0.00261391	0.00237094	0.00250777	0.0022836	0.00238623	0.00235448	0.00240142	0.00235881	0.00196995	0.00197359	0.00776022	0.00775663	0.00775662	0.00775663	0.00775384	0.00767441	0.00774183	0.00852495	0.00786527	0.00798251	0.00796479	0.00559697	0.0082538	0.00834098	0.00832268	0.00829701	0.00827873	0.00825824	0.00798524	0.0079915	0.00819507	0.00796433	0.00800198	0.00822355	0.0081748	0.00809795	0.00835602	0.00817212	0.00815417	0.00841207	0.00831063	0.00936305	0.0097377	0.00973615
laboratory_28	0.00222804	0.00223038	0.00227924	0.00225006	0.00248654	0.00248793	0.00222657	0.00237946	0.00221988	0.00230974	0.00227464	0.00230815	0.00224976	0.00175566	0.00175929	0.00760291	0.00759932	0.00759932	0.00759932	0.00759849	0.0075186	0.00757065	0.00835438	0.00767755	0.00790171	0.00778773	0.00543287	0.00807641	0.00818081	0.00815797	0.00813229	0.0081043	0.00808851	0.00782722	0.00788427	0.00805564	0.00789374	0.00788952	0.00807022	0.00802126	0.00792841	0.00820785	0.00800353	0.00797624	0.0082543	0.0081378	0.00919026	0.00956327	0.00956207
laboratory_29	0.00210742	0.00210973	0.00215754	0.00212354	0.00236786	0.00236912	0.00209453	0.0022574	0.00215458	0.00221237	0.00219913	0.00218911	0.00215566	0.00169241	0.00169604	0.00751131	0.00750771	0.00750772	0.00750771	0.00753159	0.00745314	0.00750741	0.00830775	0.00759085	0.00782564	0.00770967	0.00531241	0.00795968	0.0080613	0.00803765	0.00801197	0.00794497	0.00797555	0.00769835	0.00781049	0.00795385	0.00783216	0.00782397	0.00793279	0.00789625	0.00779059	0.00808866	0.00787849	0.00785802	0.00811749	0.00797029	0.00907173	0.0094746	0.00945784
laboratory_30	0.00177504	0.00177763	0.00183718	0.00179527	0.001987	0.00198848	0.0017824	0.00187329	0.00177417	0.0018305	0.00181728	0.00180247	0.00177069	0.00146349	0.0014671	0.00718128	0.00717768	0.00717769	0.00717768	0.00724641	0.00712603	0.00715658	0.00794277	0.00737247	0.0074131	0.0072971	0.0049227	0.00757744	0.00767003	0.00764763	0.00762195	0.00755935	0.00758992	0.00731343	0.00742466	0.00756805	0.00744711	0.00743911	0.00754703	0.0075105	0.00740513	0.00769779	0.00748329	0.00748843	0.00773203	0.00758253	0.00868409	0.00909155	0.00907278
laboratory_31	0.0018111	0.00181367	0.00186511	0.00183158	0.00205269	0.00205419	0.0018666	0.00194019	0.00184307	0.00189989	0.00188667	0.00187756	0.0018426	0.00160149	0.0016051	0.00730971	0.00730612	0.00730613	0.00730612	0.00732565	0.00725505	0.00729634	0.00808676	0.00736285	0.00760868	0.00749208	0.00512598	0.00777697	0.00787608	0.00785909	0.00783341	0.00776609	0.00779195	0.00751896	0.00762459	0.00777552	0.00758126	0.00763785	0.00776843	0.00772925	0.00761714	0.00791948	0.00769459	0.00768548	0.00793788	0.00778385	0.00889017	0.00927657	0.00927774
laboratory_32	0.00192982	0.00193235	0.00198362	0.00195021	0.0021369	0.00213832	0.00195351	0.00203168	0.00192183	0.00198116	0.00196791	0.00198714	0.0019427	0.00162225	0.00162587	0.00737717	0.00737357	0.00737358	0.00737357	0.00743126	0.00732355	0.00736495	0.00811765	0.00747262	0.00762074	0.00750297	0.00511878	0.00774636	0.00787097	0.00784235	0.00781667	0.00769484	0.00776685	0.00748688	0.00760449	0.00777352	0.0076206	0.00761883	0.00775666	0.00771747	0.00760295	0.00790523	0.00769583	0.00766528	0.0079169	0.00769647	0.00885342	0.00927574	0.00922483
laboratory_33	0.00184428	0.00184308	0.00188467	0.00181104	0.00200414	0.00200559	0.00183799	0.00192555	0.0018451	0.00190956	0.00190511	0.00193969	0.00183988	0.0015858	0.00158941	0.00733795	0.00732711	0.00732711	0.00732711	0.00741369	0.00728617	0.00733107	0.00813609	0.00749854	0.00758504	0.00747982	0.0049698	0.00761777	0.00771526	0.00769597	0.00767028	0.00760948	0.00764005	0.00727608	0.00749039	0.00763459	0.0075334	0.00749919	0.00767247	0.00764152	0.00751622	0.00775144	0.00759677	0.00758297	0.00775996	0.00761941	0.00874812	0.00917788	0.00912206
laboratory_34	0.000986956	0.000981713	0.0010552	0.000947441	0.00121107	0.00121287	0.00105211	0.00111821	0.0011293	0.00115868	0.00115739	0.00113346	0.00106968	0.00102628	0.00102983	0.00657523	0.00656439	0.00656441	0.00656439	0.00672682	0.00659775	0.00664446	0.00752792	0.00697117	0.00690698	0.00682194	0.00416466	0.00684684	0.00687263	0.00689355	0.00686785	0.00689214	0.0068783	0.00658635	0.00674676	0.00679087	0.0068133	0.00674173	0.0068605	0.00683752	0.00673457	0.00689324	0.00681144	0.00680033	0.00696745	0.00692058	0.00796036	0.00836034	0.00834113
laboratory_35	0.00136415	0.00135913	0.00143952	0.00133032	0.00155691	0.00155893	0.00145159	0.00145046	0.00133717	0.0014195	0.0014411	0.00141257	0.00138062	0.00129548	0.00129909	0.00680895	0.00679811	0.00679812	0.00679811	0.0069106	0.00683746	0.00690161	0.00767918	0.00704893	0.00712135	0.00699151	0.00440541	0.00708172	0.00711934	0.00713685	0.00712384	0.00713691	0.00711628	0.00678455	0.00694189	0.00705649	0.00704873	0.00696424	0.00713977	0.00711072	0.006993	0.00715275	0.00706984	0.00717338	0.00730942	0.00722543	0.00827679	0.00879001	0.00867628
laboratory_36	0.00133414	0.00132912	0.00140952	0.00132052	0.00152667	0.00152869	0.0014202	0.00142107	0.00130864	0.0013847	0.00141326	0.00138959	0.0013513	0.00126637	0.00126998	0.00676096	0.00675011	0.00675013	0.00675012	0.00687716	0.00679361	0.00686271	0.007646	0.00704114	0.00709527	0.00696182	0.00436595	0.00704115	0.00708205	0.00711021	0.00708451	0.00710001	0.00708258	0.00673854	0.00690606	0.00702335	0.00701239	0.00692764	0.00711488	0.00708374	0.00696565	0.00711502	0.00703917	0.00715169	0.00727803	0.00720961	0.00825636	0.00876378	0.00865004
laboratory_37	0.00130308	0.00130079	0.00136891	0.00127706	0.00144336	0.00144547	0.00132053	0.0013137	0.00119012	0.00130129	0.00130503	0.00124925	0.00123244	0.0011541	0.00115771	0.00669911	0.00669101	0.00669103	0.00669102	0.00678566	0.00672401	0.00678936	0.00751305	0.00683715	0.00695728	0.00682284	0.00425843	0.00694585	0.0069758	0.00700238	0.00697668	0.00700307	0.0069792	0.00668824	0.00681845	0.00688369	0.00689661	0.00681008	0.00697024	0.0069413	0.00683056	0.00701262	0.00690932	0.0070384	0.00718265	0.00709129	0.00814249	0.00866217	0.00854866
laboratory_38	0.00174652	0.00174288	0.00178593	0.00171896	0.00198296	0.00198436	0.00182152	0.00190192	0.00192625	0.00196847	0.00196179	0.0019538	0.00188759	0.00160418	0.00160054	0.0071683	0.00715848	0.00715848	0.00715848	0.00725937	0.0071726	0.00722597	0.00808277	0.00744123	0.00746256	0.00738234	0.00472595	0.00733104	0.00743784	0.00754574	0.00746828	0.00756185	0.00748374	0.00717243	0.00734674	0.00739763	0.00743041	0.00732463	0.00741976	0.00742415	0.00730954	0.0074883	0.00741192	0.00730465	0.00753708	0.00759729	0.00857076	0.00898054	0.00895151
laboratory_39	0.00225801	0.00226352	0.00230126	0.00228534	0.00257095	0.00257204	0.00236784	0.00246329	0.00236454	0.00243159	0.00239176	0.00238929	0.00237166	0.00190649	0.00191013	0.00773334	0.00773055	0.00773055	0.00773055	0.00770166	0.00763914	0.00768749	0.0084097	0.00771398	0.00798008	0.00786049	0.00554564	0.00811995	0.00829895	0.00816701	0.00824491	0.00822115	0.00820066	0.00794672	0.00804889	0.00818872	0.00803693	0.00805186	0.00811503	0.00809104	0.00797011	0.00832882	0.00808077	0.00799389	0.00838058	0.00825381	0.0093064	0.00968543	0.00968785
laboratory_40	0.00178741	0.00179339	0.00183213	0.00181423	0.00208662	0.00208707	0.00187091	0.00197858	0.00188997	0.00195704	0.00191725	0.00192987	0.00190693	0.00143381	0.00143744	0.00726865	0.00726823	0.00726824	0.00726823	0.00727461	0.00717839	0.00722491	0.00796611	0.00738612	0.00752155	0.00740113	0.00506373	0.00764941	0.00781622	0.00774945	0.00776278	0.0077398	0.00771929	0.00745956	0.00757137	0.00770985	0.00755699	0.00757195	0.00765533	0.00763234	0.00751814	0.00784043	0.00762349	0.00753426	0.0079025	0.00777774	0.00882966	0.00920197	0.00920125
laboratory_41	0.00175577	0.00176172	0.00179988	0.00178255	0.00206614	0.00206781	0.00184122	0.00195803	0.00186883	0.00193639	0.00189659	0.00190751	0.00188631	0.0013994	0.00140303	0.00725515	0.00725423	0.00725423	0.00725423	0.00729849	0.00716424	0.00719854	0.00798278	0.00742511	0.00749949	0.00737957	0.00504588	0.0076294	0.00779846	0.00777058	0.00774489	0.00772133	0.00769935	0.00744345	0.00754669	0.00768965	0.00753712	0.00755199	0.00763231	0.00761003	0.00749537	0.00782341	0.00760371	0.00751184	0.00788223	0.00775785	0.00880976	0.00918197	0.00918139
laboratory_42	0.00199183	0.00199248	0.00204242	0.00199427	0.00225684	0.00225722	0.00209008	0.00214981	0.00191694	0.00201661	0.00198777	0.0020704	0.00201046	0.00177054	0.00177417	0.00739953	0.00739943	0.00739944	0.00739943	0.00738604	0.00730754	0.00739551	0.00816668	0.00736712	0.00773173	0.00761009	0.00523113	0.00783731	0.00798162	0.00785402	0.00793191	0.00792227	0.00789619	0.00757638	0.00758248	0.00782375	0.00762327	0.00760268	0.00784436	0.00780796	0.00770075	0.00801335	0.00783173	0.00774614	0.00804513	0.00796968	0.00902185	0.00939615	0.0093988
laboratory_43	0.00201673	0.00201738	0.00206675	0.00201917	0.00230313	0.0023049	0.00214629	0.00219987	0.00196766	0.00206673	0.00203789	0.00211217	0.00205011	0.00180025	0.00180387	0.00743925	0.00743915	0.00743916	0.00743916	0.00742575	0.00734802	0.00743522	0.00820642	0.00740763	0.00777143	0.0076498	0.00528171	0.00788656	0.00803323	0.00790336	0.00798125	0.00796203	0.00793594	0.00762497	0.0076311	0.00787237	0.00767189	0.0076513	0.00789483	0.00785657	0.00774937	0.00806197	0.00787143	0.00778584	0.00808479	0.00800938	0.00906159	0.00943591	0.00943586
laboratory_44	0.00199942	0.00199954	0.00204987	0.0020004	0.00226064	0.0022623	0.00209506	0.00215565	0.00193222	0.00202172	0.0020026	0.00208601	0.00201146	0.00178558	0.00178921	0.0074049	0.00740475	0.00740476	0.00740476	0.00739107	0.00731444	0.00740577	0.00818255	0.00737315	0.00774737	0.00762541	0.00523613	0.00784315	0.00798532	0.00785906	0.00793695	0.0079273	0.00790123	0.00758095	0.0075885	0.00782449	0.00763383	0.00761041	0.00785769	0.00781933	0.00771202	0.00801407	0.00784003	0.00776128	0.00805028	0.0079747	0.00902689	0.00940118	0.00940113
laboratory_45	0.0020007	0.00200133	0.00205018	0.00200273	0.00226814	0.00226981	0.00210272	0.00216413	0.0019329	0.0020348	0.00200534	0.00209402	0.00203374	0.00176935	0.00177562	0.00741651	0.00741643	0.00741645	0.00741644	0.00740323	0.00732602	0.00741061	0.00817888	0.00737922	0.00774342	0.00762231	0.0052466	0.00785086	0.0079981	0.00786911	0.007947	0.00793472	0.00791127	0.00758678	0.00759577	0.00783723	0.00763594	0.00761535	0.00786239	0.00782267	0.00771429	0.00802685	0.00784682	0.0077595	0.00806427	0.00798212	0.00903431	0.00940523	0.00940539
laboratory_46	0.00200613	0.00200678	0.00205625	0.00200854	0.00227381	0.00227548	0.0021062	0.00216807	0.0019352	0.00203488	0.00200603	0.00209461	0.00203467	0.00177986	0.00178348	0.00741559	0.00741547	0.00741548	0.00741547	0.00740355	0.00732412	0.00741152	0.00818265	0.0073836	0.00774781	0.00762617	0.00524721	0.00785555	0.00799843	0.00787012	0.00794801	0.00793634	0.00791229	0.00758823	0.00759429	0.00783759	0.00763508	0.00761449	0.00786219	0.00782179	0.00771471	0.00802718	0.00784782	0.00776376	0.00806149	0.00798374	0.00903594	0.00941024	0.00941019
laboratory_47	0.00240702	0.00241295	0.00245063	0.00243472	0.0026848	0.00268578	0.00249193	0.0025754	0.00242751	0.00250495	0.00246512	0.00251035	0.00247215	0.00208537	0.00208901	0.00787097	0.00786817	0.00786817	0.00786817	0.00784933	0.00778027	0.00782863	0.00856362	0.0077919	0.00813633	0.00801563	0.00566526	0.00824218	0.00841203	0.00828796	0.00836587	0.00835252	0.00833077	0.00804152	0.00810507	0.0082796	0.00809423	0.00810919	0.00824848	0.00821023	0.00810039	0.00843688	0.00823674	0.00814885	0.00852278	0.0084008	0.00945361	0.00982136	0.00982382
laboratory_48	0.00230392	0.00230991	0.00234958	0.00233306	0.00253148	0.00253316	0.00233418	0.00242252	0.00232617	0.00239385	0.00235404	0.00237719	0.00235355	0.00191799	0.00192163	0.00769047	0.00769132	0.00769134	0.00769132	0.00766489	0.00759916	0.00764753	0.00838727	0.00760817	0.00795024	0.00782944	0.00548753	0.00809249	0.00824191	0.00810876	0.00818665	0.00816858	0.0081452	0.00786969	0.00797684	0.00812727	0.0079638	0.00797832	0.00809805	0.00805943	0.00794251	0.0082697	0.00805458	0.00801775	0.00833935	0.00821738	0.00926988	0.00963744	0.00963945
laboratory_49	0.00271374	0.00271974	0.00275911	0.0027428	0.00293307	0.00293401	0.00272435	0.00282152	0.00272163	0.00279018	0.00275034	0.00276984	0.0027514	0.0022779	0.00228155	0.00806673	0.00806398	0.00806398	0.00806398	0.00804207	0.00797357	0.00802192	0.00872169	0.00799021	0.00829978	0.0081804	0.00585786	0.00845771	0.00860481	0.00848106	0.00855897	0.00854611	0.00852388	0.0082401	0.0083444	0.00848975	0.00833175	0.00834662	0.00842869	0.00839045	0.00827549	0.00862992	0.00840402	0.00836598	0.00871549	0.00859441	0.00964746	0.0100206	0.0100231
laboratory_50	0.00216356	0.00216955	0.00220923	0.0021927	0.00240368	0.00240534	0.00220339	0.00229444	0.00220731	0.00227595	0.00223616	0.00225279	0.0022307	0.00180168	0.00180532	0.00756673	0.0075675	0.00756751	0.0075675	0.00753822	0.00747653	0.00752317	0.00825623	0.00748764	0.00781934	0.00770385	0.00535509	0.00793599	0.00810507	0.00811068	0.008085	0.00796315	0.00804991	0.00776729	0.00787443	0.00802177	0.0078617	0.00787595	0.00797133	0.00794308	0.00782606	0.00816417	0.00795399	0.00788558	0.00824135	0.00796419	0.00915702	0.00952454	0.00952655
laboratory_51	0.00280442	0.00281043	0.00284983	0.00283352	0.00302709	0.00302808	0.00282211	0.00291783	0.00283024	0.0028984	0.00285853	0.00287327	0.00285098	0.00234905	0.0023527	0.0081299	0.00812711	0.00812711	0.00812711	0.00810774	0.00803868	0.00808704	0.00875894	0.00804294	0.00832954	0.00822293	0.00591829	0.00851399	0.00867491	0.0086714	0.00864573	0.00861423	0.0085972	0.00834532	0.00845357	0.00860032	0.00843809	0.008455	0.00853493	0.00849664	0.00837806	0.0087381	0.00847277	0.00844659	0.00879544	0.00866835	0.00972153	0.0101011	0.0100957
laboratory_52	0.00220865	0.00221046	0.0022605	0.00221698	0.00240628	0.00240784	0.00222217	0.00223973	0.00218337	0.0022879	0.00224814	0.00223582	0.00221307	0.0018401	0.00184373	0.00750231	0.00750161	0.00750163	0.00750162	0.00746986	0.00743699	0.00749935	0.00825694	0.00747223	0.00781454	0.00769929	0.00529018	0.00795881	0.00804452	0.00804471	0.00801902	0.0080371	0.00801481	0.00772599	0.00782153	0.00795187	0.00784773	0.00782122	0.00792878	0.00790462	0.00779812	0.00810777	0.00790781	0.00791672	0.00819015	0.00808242	0.00913481	0.00951566	0.0095135
laboratory_53	0.00224255	0.00224273	0.00229512	0.00224604	0.0024208	0.00242236	0.0022385	0.00231392	0.00224578	0.00231707	0.00229656	0.0023265	0.00222782	0.00184741	0.00185104	0.00750114	0.00750053	0.00750055	0.00750053	0.00750766	0.00742375	0.00752855	0.00829943	0.00748258	0.0078548	0.00773904	0.00533147	0.00796956	0.00808554	0.00808654	0.00806086	0.00805091	0.00802781	0.00772299	0.00785028	0.00799288	0.00789055	0.0078685	0.00802561	0.00798643	0.00787129	0.00814885	0.0079595	0.00795456	0.00818106	0.00809885	0.00915124	0.00952601	0.00952406
laboratory_54	0.00226445	0.00226466	0.00230848	0.00225932	0.00241944	0.002421	0.00223831	0.00228926	0.00226401	0.00233909	0.00231123	0.00231765	0.00226293	0.00187823	0.00188187	0.00748044	0.00747242	0.00747243	0.00747242	0.00750748	0.00745625	0.00755155	0.00833241	0.00748406	0.00788819	0.00777187	0.00530253	0.00797158	0.00804527	0.00805768	0.00803199	0.00804885	0.00802578	0.00771579	0.00786789	0.00797438	0.00791113	0.00784441	0.00802815	0.00798897	0.0078794	0.00810844	0.00791623	0.00798236	0.0081789	0.00809516	0.00914758	0.00952747	0.0095253
laboratory_55	0.00245812	0.00246412	0.00250345	0.00248716	0.00269241	0.00269339	0.00248789	0.00258317	0.00249618	0.00256439	0.00252455	0.00252341	0.00251449	0.00205535	0.00205899	0.00780644	0.00780364	0.00780364	0.00780364	0.0077673	0.00771651	0.00776306	0.0084562	0.00773562	0.00793868	0.00792099	0.00561476	0.00821909	0.00836291	0.00836864	0.00834297	0.00832522	0.00830348	0.00804471	0.0081512	0.00828151	0.0081382	0.00815303	0.00821065	0.00817447	0.00807595	0.00840969	0.0081732	0.00813015	0.00848441	0.0083617	0.00941412	0.00978431	0.00978692
laboratory_56	0.00211362	0.0021154	0.00218941	0.00212635	0.00228678	0.00228874	0.00216373	0.00213937	0.00206634	0.00213544	0.0020982	0.0021221	0.00207526	0.00180856	0.0018122	0.00740876	0.00740854	0.00740855	0.00740855	0.00735316	0.00735918	0.00741013	0.00809155	0.00729518	0.00764799	0.00753277	0.00516657	0.00780226	0.00791919	0.00791979	0.00789411	0.00787398	0.00785079	0.00759308	0.00770747	0.00784392	0.00771095	0.00768008	0.00784253	0.00780373	0.00768995	0.00797972	0.00776483	0.00774032	0.00803324	0.00790913	0.00896131	0.00939874	0.00933688
laboratory_57	0.00223112	0.0022251	0.00228498	0.00219555	0.00240999	0.00241128	0.00230445	0.00223932	0.00203989	0.00214398	0.00217272	0.00217855	0.00218051	0.00210297	0.00210658	0.00745022	0.00744045	0.00744045	0.00744045	0.00744796	0.00742612	0.00755412	0.00830941	0.00743893	0.0078368	0.007706	0.00517131	0.00787026	0.00792413	0.00792934	0.00790366	0.00790969	0.00788918	0.00757798	0.00765246	0.00784101	0.00775094	0.00769528	0.00791679	0.00788263	0.00780398	0.0079936	0.00784322	0.00798805	0.00809435	0.00800195	0.00905436	0.00953603	0.0094505
laboratory_58	0.00223044	0.00222442	0.0022843	0.00219487	0.00241024	0.0024119	0.00230508	0.00223995	0.00204052	0.0021446	0.00217334	0.00217917	0.00218113	0.00210357	0.00210718	0.00745082	0.00744104	0.00744105	0.00744105	0.00744856	0.00742672	0.00755471	0.00831001	0.00743953	0.00783742	0.00770663	0.00517194	0.00787089	0.00792476	0.00792997	0.00790429	0.00791032	0.00788981	0.00757861	0.00765308	0.00784164	0.00775157	0.00769591	0.00791742	0.00788325	0.0078046	0.00799423	0.00784384	0.00798868	0.00809498	0.00800258	0.00905499	0.00953666	0.0094507
laboratory_59	0.00223066	0.00222465	0.00228452	0.0021951	0.00241045	0.00241173	0.00230529	0.00224015	0.00204072	0.0021448	0.00217354	0.00217938	0.00218133	0.00210382	0.00210744	0.00745106	0.00744129	0.00744129	0.00744129	0.00744881	0.00742696	0.00755496	0.00831026	0.00743975	0.00783764	0.00770685	0.00517214	0.0078711	0.00792498	0.00793018	0.0079045	0.00791052	0.00789002	0.00757881	0.00765328	0.00784185	0.00775177	0.00769611	0.00791764	0.00788347	0.00780481	0.00799444	0.00784338	0.00798888	0.00809519	0.00800279	0.00905519	0.00953686	0.0094509
laboratory_60	0.0022341	0.00222809	0.00228796	0.00219853	0.00241388	0.00241554	0.00230871	0.00224358	0.00204416	0.00214462	0.00217698	0.00218281	0.00218115	0.00210723	0.00211084	0.0074545	0.00744473	0.00744473	0.00744473	0.00745225	0.0074304	0.0075584	0.0083137	0.00744321	0.00784108	0.00771029	0.00517559	0.00787455	0.00792842	0.00793363	0.00790795	0.00791397	0.00789347	0.00758226	0.00765674	0.0078453	0.00775522	0.00769957	0.00792108	0.00788691	0.00780826	0.00799788	0.0078475	0.00799234	0.00809502	0.00800624	0.00905865	0.00954033	0.00945437
laboratory_61	0.00223307	0.00222706	0.00228693	0.0021975	0.00241283	0.0024145	0.00230781	0.00224254	0.00204313	0.00214721	0.00217596	0.00218439	0.00218638	0.00210344	0.00210793	0.0074506	0.00744083	0.00744084	0.00744083	0.00744919	0.00742649	0.00755449	0.00830978	0.00743746	0.00783717	0.00770637	0.00517369	0.00787264	0.00792751	0.00793171	0.00790603	0.00791206	0.00789155	0.00758037	0.00765485	0.00784424	0.00775333	0.00769768	0.00792018	0.00788601	0.00780637	0.00799698	0.00784563	0.00799046	0.00809685	0.00800432	0.00905673	0.00953841	0.00945244
laboratory_62	0.0022305	0.00222448	0.00228436	0.00219493	0.00241028	0.00241194	0.00230511	0.00223998	0.00204055	0.00214464	0.00217338	0.00217921	0.00218117	0.00210363	0.00210724	0.00746089	0.00745111	0.00745111	0.00745111	0.00745863	0.00743678	0.00756478	0.00832009	0.00744959	0.00784746	0.00771667	0.00518195	0.00788093	0.0079348	0.00794001	0.00791433	0.00792036	0.00789985	0.00758865	0.00766312	0.00785168	0.00776161	0.00770595	0.00792746	0.00789329	0.00781465	0.00800427	0.00785389	0.00799872	0.00810502	0.00801262	0.00906505	0.00954673	0.00946077
laboratory_63	0.00222648	0.00222046	0.00228038	0.00219095	0.00240638	0.00240802	0.00229965	0.00223607	0.00203649	0.00213342	0.00216929	0.00217536	0.00216632	0.00212029	0.0021239	0.00746909	0.00745928	0.00745929	0.00745928	0.00746707	0.00744502	0.00757302	0.00832837	0.00749324	0.00785575	0.00772495	0.00516817	0.0078671	0.00791954	0.00792623	0.00790054	0.00790657	0.00788606	0.00757469	0.00764917	0.00783805	0.00774765	0.007692	0.00791216	0.00787799	0.00780072	0.00798899	0.00784906	0.00798469	0.00808052	0.0079988	0.00905121	0.00954854	0.00944694
laboratory_64	0.00228259	0.00227658	0.002348	0.00225856	0.00248894	0.00249039	0.00238758	0.00231692	0.0020943	0.00220718	0.00222768	0.00222497	0.00223801	0.00214277	0.00214639	0.00748969	0.00748192	0.00748192	0.00748192	0.00747408	0.00746337	0.00759135	0.00834543	0.0074671	0.00777658	0.00774206	0.00524328	0.0079478	0.00798974	0.00800165	0.00797597	0.00799058	0.00797008	0.00764328	0.00770767	0.0078974	0.00780614	0.00775049	0.0079548	0.00792083	0.0078522	0.0080466	0.00789832	0.00804031	0.00818749	0.00807782	0.00913022	0.0096151	0.00952959
laboratory_65	0.00226212	0.00225606	0.00232625	0.00223863	0.00247304	0.00247447	0.00237561	0.00230277	0.00207076	0.00218389	0.00220431	0.0022242	0.00222032	0.00213072	0.00213434	0.0074576	0.0074499	0.00744991	0.0074499	0.00746021	0.0074294	0.00755921	0.00831771	0.00742892	0.00785259	0.00772109	0.00524251	0.0079335	0.00799443	0.00800009	0.00797441	0.00797449	0.00795399	0.00762714	0.0076848	0.00790198	0.00778451	0.00772856	0.00796694	0.00793278	0.00784752	0.00806331	0.0078962	0.0080244	0.00817039	0.00806227	0.00911478	0.00959558	0.00951269
laboratory_66	0.0022607	0.00225465	0.00232518	0.00223756	0.00247271	0.00247414	0.00237487	0.0023021	0.00206928	0.00218255	0.00220273	0.0022226	0.00221873	0.00212958	0.0021332	0.00745616	0.00744864	0.00744864	0.00744864	0.00745822	0.00742743	0.00755724	0.0082918	0.007418	0.00781886	0.00769531	0.00522138	0.00791304	0.00797557	0.0079784	0.00795272	0.00794836	0.00793256	0.00761291	0.00767153	0.00788906	0.00776883	0.00771489	0.00795126	0.00791518	0.00782674	0.00804857	0.00786984	0.00801314	0.00815517	0.00804198	0.00909447	0.00958457	0.00949365
laboratory_67	0.00225985	0.0022538	0.0023248	0.00223717	0.00247332	0.00247476	0.00237493	0.00230225	0.00206833	0.00218179	0.00220167	0.00222151	0.00221763	0.00212804	0.00213165	0.00745528	0.00744799	0.00744799	0.00744799	0.00745658	0.00742582	0.00755563	0.00831429	0.00742752	0.00784917	0.00771883	0.00524264	0.00793303	0.00799455	0.00800026	0.00797458	0.00797467	0.00795416	0.00762788	0.00768227	0.0079005	0.00778198	0.00772602	0.00796447	0.0079303	0.00784509	0.00806303	0.00789516	0.00802219	0.00817052	0.00806245	0.00911496	0.00959591	0.00951302
laboratory_68	0.00223637	0.00223035	0.00229094	0.00220151	0.00241769	0.00241935	0.00231456	0.00224703	0.0020484	0.00215355	0.0021818	0.00219213	0.00219202	0.00210223	0.00210584	0.00745214	0.00744237	0.00744238	0.00744237	0.00745301	0.00742835	0.00755634	0.00831056	0.0074356	0.00783794	0.00770715	0.00517927	0.00788142	0.00793554	0.00793739	0.00791171	0.00791773	0.00789723	0.00758377	0.00766041	0.00785153	0.0077592	0.00770328	0.00793263	0.00789605	0.00781575	0.00800538	0.00784974	0.00799779	0.00810415	0.00800964	0.00906206	0.00954302	0.00945705
laboratory_69	0.00224057	0.00223452	0.0023067	0.00221907	0.0024578	0.00245923	0.00235875	0.00228554	0.00204975	0.00216455	0.00218364	0.00220672	0.00219978	0.00210986	0.00211348	0.00745096	0.00744425	0.00744426	0.00744425	0.00745235	0.00742153	0.00754893	0.00830704	0.0074226	0.00784263	0.00770885	0.00524243	0.00793092	0.00799664	0.00793356	0.00795967	0.00795976	0.00793925	0.00761302	0.00766414	0.00788568	0.00776385	0.00770789	0.00794921	0.00791505	0.0078266	0.00805	0.00787847	0.00800298	0.00815579	0.00804754	0.00910003	0.00958044	0.00949755
laboratory_70	0.00219725	0.00219125	0.00224279	0.00215332	0.00234786	0.00234954	0.00226172	0.0022394	0.00200892	0.00210198	0.00214183	0.00218656	0.00216008	0.0021005	0.00210411	0.00741203	0.00740229	0.00740229	0.00740229	0.00746105	0.00742053	0.00754852	0.00830266	0.00739446	0.00783005	0.00769926	0.00513352	0.00783581	0.00787542	0.00788576	0.00786008	0.00784872	0.00782821	0.00754516	0.00762765	0.00781994	0.00772033	0.00764699	0.00793733	0.00788788	0.00778278	0.00794489	0.00782326	0.00795296	0.00801662	0.00794985	0.0090022	0.00949354	0.0093879
laboratory_71	0.00214504	0.00214502	0.00222335	0.00213718	0.00232554	0.00232742	0.0022109	0.00217062	0.00187156	0.00204032	0.00200843	0.00204166	0.00200944	0.00184734	0.00185097	0.00741	0.00740852	0.00740852	0.00740852	0.00737603	0.00735055	0.00745124	0.00804821	0.00725188	0.00761694	0.00749057	0.00512587	0.00776517	0.00787974	0.00787981	0.00785413	0.00782745	0.00780694	0.0074785	0.00753851	0.00775262	0.00758413	0.00756021	0.00778378	0.00774303	0.00764343	0.00794079	0.00773865	0.00779741	0.00802752	0.00791565	0.00896786	0.00945002	0.00936428
laboratory_72	0.00213785	0.00213783	0.00221614	0.00213017	0.00231991	0.0023218	0.00220529	0.00215161	0.00183975	0.00200999	0.00197663	0.00201898	0.00199826	0.00184204	0.00184567	0.00739874	0.00739732	0.00739733	0.00739732	0.00736467	0.00734447	0.00744355	0.00804063	0.00724401	0.0076092	0.00748283	0.00511471	0.007759	0.00786858	0.00786865	0.00784297	0.00782135	0.00780084	0.00747387	0.0075075	0.00774147	0.00755183	0.00752316	0.00776679	0.0077303	0.00763068	0.00792967	0.00772757	0.00779139	0.0080229	0.00790955	0.00896177	0.0094422	0.00935815
laboratory_73	0.00228845	0.00228688	0.00235987	0.0022681	0.0024326	0.00243435	0.00231294	0.00223737	0.00199806	0.00213339	0.0021299	0.00212466	0.00214024	0.00199444	0.00199807	0.00748027	0.00747121	0.00747121	0.00747121	0.00747021	0.00748458	0.00759234	0.00820913	0.00737463	0.00777671	0.0076492	0.00519811	0.00787808	0.00792741	0.00795602	0.00793034	0.00793385	0.00791335	0.00758713	0.00765325	0.00782262	0.00771466	0.00764097	0.00785792	0.00782134	0.00777424	0.00797041	0.0078046	0.00795484	0.00812993	0.00802271	0.00907511	0.00956067	0.00947496
laboratory_74	0.0022306	0.002229	0.00228472	0.00217112	0.00235703	0.00235869	0.00223754	0.00216233	0.0019564	0.00208946	0.00209008	0.0020907	0.00209006	0.00200563	0.00200924	0.00748705	0.00747726	0.00747727	0.00747726	0.00747515	0.00747767	0.00758047	0.00822937	0.00736452	0.0077559	0.00763141	0.0051257	0.00780751	0.0078836	0.00788309	0.00785741	0.00782976	0.00784211	0.00750297	0.00761705	0.00778145	0.00767846	0.00762245	0.00785232	0.00781574	0.00773545	0.00795562	0.00775898	0.00791739	0.00805023	0.00791883	0.00899912	0.00948206	0.00939352
laboratory_75	0.00181466	0.00181327	0.00187042	0.00180814	0.00206712	0.00206869	0.00187228	0.00192498	0.00185942	0.00195015	0.00191975	0.00189991	0.0018577	0.00151064	0.00151426	0.00729345	0.00729187	0.00729187	0.00729187	0.0073377	0.00724525	0.00726908	0.00810857	0.00745213	0.00755041	0.00745739	0.00496718	0.00762186	0.00770844	0.00772636	0.00770068	0.00771998	0.00769485	0.00735386	0.00746551	0.00760743	0.00751701	0.0074767	0.0075902	0.00757358	0.00746652	0.0077572	0.00760951	0.00753166	0.00779791	0.00773222	0.00878406	0.00917332	0.00916075
laboratory_76	0.0016854	0.0016793	0.00176306	0.00169595	0.0020022	0.0020041	0.00185386	0.00181867	0.00169215	0.00178259	0.00179344	0.00171616	0.00173498	0.00161041	0.00161403	0.0071021	0.00710008	0.00710008	0.00710008	0.00716833	0.00708647	0.00715737	0.00797589	0.00732603	0.00741446	0.00730303	0.00479285	0.00746734	0.00753328	0.00755103	0.00752534	0.00754004	0.00751311	0.00724056	0.00730638	0.00743815	0.00739943	0.00735912	0.0074151	0.00740659	0.00732404	0.00758915	0.00742226	0.00748187	0.00771769	0.00760426	0.00865606	0.00917017	0.00906705
laboratory_77	0.00232848	0.00232246	0.00236875	0.00227928	0.00247711	0.00247873	0.0023942	0.00234788	0.00223595	0.00232797	0.00236782	0.00230328	0.00231317	0.00222066	0.00222428	0.00753782	0.00752796	0.00752796	0.00752796	0.00756802	0.00755107	0.00767915	0.00843523	0.00754553	0.0079607	0.00783707	0.00524805	0.00798905	0.00796236	0.008005	0.00797932	0.00797616	0.00795723	0.00769407	0.00785273	0.00795494	0.00795145	0.00787791	0.00797867	0.0079604	0.00791952	0.00799231	0.00794345	0.00810554	0.00813137	0.0080735	0.00912602	0.00961448	0.00951088
laboratory_78	0.00237638	0.00237017	0.00241668	0.00232721	0.00252505	0.00252661	0.00244683	0.00240237	0.00220482	0.00229683	0.00233669	0.00232193	0.00232897	0.00229155	0.00229517	0.00760654	0.00759659	0.0075966	0.00759659	0.00764491	0.00761986	0.00774794	0.00850423	0.00768027	0.00802973	0.007906	0.00529757	0.00803828	0.00801191	0.00805458	0.0080289	0.00802514	0.00800646	0.00774327	0.00782304	0.00798354	0.00792176	0.00784822	0.00803129	0.00800656	0.00796921	0.00804579	0.00801239	0.00815458	0.00818075	0.00813186	0.00918447	0.00968314	0.00957004
laboratory_79	0.00237627	0.00237026	0.00241657	0.0023271	0.00252494	0.0025265	0.00244671	0.00240225	0.00220471	0.00229673	0.00233658	0.00232181	0.00232886	0.00229144	0.00229506	0.00760642	0.00759648	0.00759648	0.00759648	0.00764479	0.00761975	0.00774782	0.00850411	0.00768015	0.0080296	0.00790588	0.00529746	0.00803817	0.0080118	0.00805447	0.00802879	0.00802503	0.00800635	0.00774316	0.00782293	0.00798343	0.00792166	0.00784811	0.00803118	0.00800645	0.0079691	0.00804568	0.00801227	0.00815447	0.00818064	0.00813174	0.00918434	0.00968302	0.00956992
laboratory_80	0.0026953	0.00269002	0.00270941	0.00265651	0.00288801	0.00288913	0.00267794	0.00282667	0.00283496	0.00284739	0.00288719	0.00285309	0.00281443	0.00230312	0.00230811	0.00789374	0.0078837	0.00788371	0.0078837	0.00792968	0.00788746	0.00800355	0.00889734	0.00795891	0.00841194	0.00834077	0.00578582	0.0085349	0.0085083	0.00854358	0.00851791	0.00852056	0.00850353	0.0082397	0.00842344	0.00850986	0.00851419	0.00844052	0.00858912	0.00855258	0.0084707	0.00857001	0.0084703	0.00855301	0.00859243	0.00856746	0.00961753	0.00998301	0.00998101
laboratory_81	0.0026953	0.00269002	0.00270941	0.00265651	0.00288801	0.00288913	0.00267794	0.00282667	0.00283496	0.00284739	0.00288719	0.00285309	0.00281443	0.00230312	0.00230811	0.00789374	0.0078837	0.00788371	0.0078837	0.00792968	0.00788746	0.00800355	0.00889734	0.00795891	0.00841194	0.00834077	0.00578582	0.0085349	0.0085083	0.00854358	0.00851791	0.00852056	0.00850353	0.0082397	0.00842344	0.00850986	0.00851419	0.00844052	0.00858912	0.00855258	0.0084707	0.00857001	0.0084703	0.00855301	0.00859243	0.00856746	0.00961753	0.00998301	0.00998101
laboratory_82	0.00269533	0.00269005	0.00270944	0.00265654	0.00288804	0.00288916	0.00267797	0.0028267	0.00283499	0.00284742	0.00288722	0.00285312	0.00281446	0.00230315	0.00230814	0.00789377	0.00788373	0.00788374	0.00788373	0.00792971	0.00788749	0.00800358	0.00889737	0.00795894	0.00841197	0.0083408	0.00578584	0.00853493	0.00850833	0.00854361	0.00851794	0.00852059	0.00850356	0.00823972	0.00842347	0.00850989	0.00851422	0.00844055	0.00858915	0.00855261	0.00847073	0.00857004	0.00847033	0.00855304	0.00859246	0.00856749	0.00961756	0.00998304	0.00998104
laboratory_83	0.00269533	0.00269005	0.00270944	0.00265654	0.00288804	0.00288916	0.00267797	0.0028267	0.00283499	0.00284742	0.00288722	0.00285312	0.00281446	0.00230315	0.00230814	0.00789377	0.00788373	0.00788374	0.00788373	0.00792971	0.00788749	0.00800358	0.00889737	0.00795894	0.00841197	0.0083408	0.00578584	0.00853493	0.00850833	0.00854361	0.00851794	0.00852059	0.00850356	0.00823972	0.00842347	0.00850989	0.00851422	0.00844055	0.00858915	0.00855261	0.00847073	0.00857004	0.00847033	0.00855304	0.00859246	0.00856749	0.00961756	0.00998304	0.00998104
laboratory_84	0.00269519	0.00268992	0.00270931	0.00265641	0.00288791	0.00288903	0.00267784	0.00282657	0.00283486	0.00284729	0.00288708	0.00285299	0.00281432	0.00230302	0.00230801	0.00789364	0.0078836	0.00788361	0.0078836	0.00792958	0.00788736	0.00800345	0.00889724	0.00795881	0.00841184	0.00834067	0.00578571	0.0085348	0.0085082	0.00854348	0.00851781	0.00852046	0.00850342	0.00823959	0.00842334	0.00850976	0.00851409	0.00844042	0.00858902	0.00855248	0.0084706	0.00856991	0.0084702	0.00855291	0.00859233	0.00856736	0.00961743	0.00998291	0.00998091
laboratory_85	0.00269519	0.00268992	0.00270931	0.00265641	0.00288791	0.00288903	0.00267784	0.00282657	0.00283486	0.00284729	0.00288708	0.00285299	0.00281432	0.00230302	0.00230801	0.00789364	0.0078836	0.00788361	0.0078836	0.00792958	0.00788736	0.00800345	0.00889724	0.00795881	0.00841184	0.00834067	0.00578571	0.0085348	0.0085082	0.00854348	0.00851781	0.00852046	0.00850342	0.00823959	0.00842334	0.00850976	0.00851409	0.00844042	0.00858902	0.00855248	0.0084706	0.00856991	0.0084702	0.00855291	0.00859233	0.00856736	0.00961743	0.00998291	0.00998091
laboratory_86	0.00269514	0.00268986	0.00270925	0.00265635	0.00288785	0.00288897	0.00267778	0.00282651	0.0028348	0.00284723	0.00288703	0.00285293	0.00281427	0.00230296	0.00230795	0.00789358	0.00788354	0.00788355	0.00788355	0.00792952	0.0078873	0.00800339	0.00889718	0.00795875	0.00841178	0.00834062	0.00578566	0.00853475	0.00850814	0.00854343	0.00851775	0.0085204	0.00850337	0.00823954	0.00842328	0.0085097	0.00851403	0.00844036	0.00858896	0.00855242	0.00847054	0.00856985	0.00847014	0.00855286	0.00859227	0.0085673	0.00961737	0.00998285	0.00998085
laboratory_87	0.00265972	0.00265445	0.00267373	0.00262084	0.00285234	0.00285352	0.00264181	0.00279104	0.00279873	0.00281117	0.00285096	0.00283285	0.00278103	0.00226743	0.00227255	0.00785789	0.00784792	0.00784793	0.00784793	0.00790847	0.00785171	0.0079678	0.00886187	0.0079243	0.00841598	0.0083054	0.00576122	0.00849963	0.00848878	0.00851777	0.00849209	0.00848492	0.00846776	0.00820437	0.00838746	0.00849043	0.00847822	0.00840455	0.0085732	0.00853666	0.00844239	0.00855425	0.00844437	0.00851799	0.00855652	0.00853254	0.00958272	0.00994781	0.00994578
laboratory_88	0.00265979	0.00265452	0.0026738	0.00262091	0.00285241	0.00285359	0.00264188	0.00279111	0.0027988	0.00281124	0.00285103	0.00283292	0.00278111	0.0022675	0.00227262	0.00785796	0.00784799	0.007848	0.007848	0.00790854	0.00785178	0.00796787	0.00886194	0.00792437	0.00841605	0.00830547	0.00576129	0.0084997	0.00848885	0.00851784	0.00849216	0.00848499	0.00846783	0.00820444	0.00838753	0.0084905	0.00847829	0.00840462	0.00857327	0.00853673	0.00844246	0.00855432	0.00844444	0.00851806	0.00855659	0.00853261	0.00958279	0.00994788	0.00994585
laboratory_89	0.00265978	0.0026545	0.00267378	0.0026209	0.0028524	0.00285358	0.00264186	0.0027911	0.00279879	0.00281122	0.00285102	0.00283291	0.00278109	0.00226748	0.00227261	0.00785794	0.00784798	0.00784799	0.00784798	0.00790852	0.00785176	0.00796786	0.00886193	0.00792435	0.00841604	0.00830546	0.00576128	0.00849968	0.00848883	0.00851782	0.00849215	0.00848497	0.00846781	0.00820443	0.00838752	0.00849049	0.00847828	0.0084046	0.00857326	0.00853672	0.00844244	0.00855431	0.00844443	0.00851805	0.00855657	0.00853259	0.00958278	0.00994787	0.00994583
laboratory_90	0.00265778	0.00265251	0.00267227	0.00261939	0.00285088	0.00285207	0.00264035	0.00278958	0.0027968	0.00280923	0.00284903	0.00283093	0.00277912	0.00226548	0.00227062	0.00785644	0.007846	0.00784601	0.00784601	0.00790799	0.00785125	0.00796734	0.00886138	0.00792355	0.0084155	0.00830492	0.00576125	0.00849964	0.00848637	0.00851779	0.00849212	0.00848495	0.00846778	0.0082039	0.00838699	0.00848996	0.00847774	0.00840407	0.00857273	0.00853619	0.00844193	0.00855185	0.00844248	0.00851608	0.00855766	0.00853256	0.00958275	0.00994783	0.00994579
laboratory_91	0.0026599	0.00265463	0.00267391	0.00262102	0.00285252	0.0028537	0.00264199	0.00279122	0.00279891	0.00281135	0.00285114	0.00283303	0.00278121	0.00226761	0.00227273	0.00785807	0.0078481	0.00784811	0.0078481	0.00790865	0.00785189	0.00796798	0.00886205	0.00792448	0.00841616	0.00830558	0.0057614	0.00849981	0.00848895	0.00851795	0.00849227	0.0084851	0.00846794	0.00820455	0.00838764	0.00849061	0.0084784	0.00840473	0.00857338	0.00853684	0.00844256	0.00855443	0.00844455	0.00851817	0.0085567	0.00853272	0.0095829	0.00994799	0.00994596
laboratory_92	0.00261676	0.00261148	0.00263077	0.00257789	0.00280767	0.00280882	0.0025971	0.00274634	0.00275399	0.00276643	0.00280622	0.00278803	0.00273614	0.00222446	0.00222953	0.00781922	0.00780922	0.00780923	0.00780922	0.00786983	0.00781295	0.00792905	0.00882329	0.0078853	0.00837739	0.00826681	0.00572247	0.00846099	0.00845008	0.00847904	0.00845336	0.00844613	0.00842903	0.00816571	0.00834882	0.00845178	0.00843958	0.00836591	0.00853457	0.00849803	0.00840364	0.00851555	0.00840553	0.00847927	0.00851786	0.00849205	0.00954388	0.00990905	0.00990705
laboratory_93	0.00193103	0.00192493	0.00196929	0.00188176	0.00209301	0.00209491	0.00206662	0.00200356	0.00195452	0.00196751	0.00200735	0.00199944	0.00196848	0.00204361	0.00204724	0.00734128	0.00733216	0.00733217	0.00733216	0.00737906	0.00735532	0.00748332	0.00828849	0.00735312	0.0078085	0.00768833	0.00510906	0.00780957	0.00783843	0.00786487	0.00783918	0.00783141	0.00780408	0.00754248	0.00772048	0.00783512	0.00774365	0.0077385	0.00790784	0.00788144	0.00777621	0.00791062	0.00780949	0.00786635	0.0079424	0.00788579	0.00893797	0.00942049	0.00931771
laboratory_94	0.00226917	0.00226384	0.00228193	0.0022308	0.00246303	0.00246451	0.00234035	0.00240377	0.00240409	0.002417	0.00245682	0.00244896	0.0023945	0.00212225	0.0021259	0.00755694	0.00754781	0.00754782	0.00754781	0.00760595	0.00755061	0.0076667	0.00855874	0.00765398	0.00811601	0.00800473	0.00547373	0.0082046	0.00820347	0.00822908	0.0082034	0.00819093	0.00816832	0.00790758	0.00808558	0.00820019	0.00810869	0.00810359	0.00829209	0.00825291	0.00815319	0.00827568	0.00815603	0.00822273	0.00825997	0.00823557	0.00928819	0.00964762	0.0096478
laboratory_95	0.00197921	0.00197016	0.00203373	0.00192624	0.0021853	0.00218716	0.00215095	0.00211327	0.00200294	0.00204664	0.00208645	0.00208154	0.00203787	0.00204494	0.00204852	0.00743292	0.00742321	0.00742322	0.00742321	0.00752735	0.0074644	0.00753522	0.00830057	0.00757529	0.00776963	0.00764932	0.00504469	0.00769628	0.00776476	0.00780223	0.00777654	0.00767376	0.00776052	0.00739739	0.00762582	0.00775574	0.00773185	0.00765347	0.00783125	0.00781401	0.00767703	0.00782593	0.00776978	0.00779938	0.00790684	0.00768735	0.00889548	0.00941802	0.00928062
laboratory_96	0.00189135	0.00188242	0.00197031	0.00188223	0.00212048	0.002122	0.0020403	0.00204713	0.00200204	0.00204232	0.00207273	0.00207105	0.00199444	0.00188058	0.0018842	0.00729201	0.00728229	0.00728229	0.00728229	0.0073899	0.0073235	0.0073973	0.00826606	0.00747733	0.00774939	0.00763399	0.00506103	0.00770067	0.00779274	0.00781904	0.00779335	0.00773536	0.00778932	0.00745233	0.00762119	0.00775113	0.0077263	0.00764795	0.00782197	0.00780316	0.0076677	0.00784762	0.00774625	0.00773645	0.00789425	0.00774821	0.00888724	0.00933693	0.0092645
laboratory_97	0.00134567	0.00133817	0.00140002	0.0013569	0.00176506	0.00176704	0.0016736	0.0017163	0.00164759	0.00166991	0.00168235	0.00170079	0.00159803	0.00159385	0.00159744	0.00721026	0.00720932	0.00720933	0.00720932	0.0073318	0.0071506	0.00722019	0.00815825	0.00761052	0.00736175	0.00733002	0.00466497	0.00725664	0.00740361	0.00742192	0.00739623	0.0074	0.00739086	0.00708302	0.00719173	0.00733096	0.00728447	0.00725023	0.0073383	0.00733983	0.00719985	0.00744594	0.00736383	0.00719064	0.00745592	0.00744219	0.00847332	0.00891203	0.00886059
laboratory_98	0.00195029	0.00194648	0.00198679	0.00188958	0.00217406	0.00217533	0.00199349	0.00210229	0.00202378	0.00211279	0.00212056	0.0021543	0.00205005	0.00187926	0.00188282	0.00759799	0.00758795	0.00758795	0.00758795	0.00771656	0.00756026	0.00759076	0.00840221	0.00779341	0.00776295	0.00766233	0.0051009	0.0076849	0.00784862	0.00785593	0.00783025	0.00777992	0.00780471	0.00737754	0.00762486	0.00777428	0.00771925	0.00766543	0.00783825	0.00782231	0.00767944	0.00790225	0.00778917	0.00769749	0.00790864	0.00782175	0.00891442	0.00931552	0.00928626
laboratory_99	0.00192892	0.00192079	0.00197955	0.00189488	0.00211478	0.002116	0.00199162	0.00206163	0.00200373	0.00207171	0.00210025	0.0021325	0.0020305	0.00195682	0.0019604	0.00751833	0.00750829	0.00750829	0.00750829	0.00765285	0.00748083	0.00751368	0.0084099	0.00778428	0.00775421	0.00764238	0.0050669	0.0076857	0.00781471	0.00778836	0.00778172	0.00772628	0.00775214	0.00735954	0.00759727	0.00775753	0.00769654	0.00765107	0.00780897	0.00779299	0.00764985	0.00785408	0.00776065	0.00772447	0.00785772	0.00778569	0.00886521	0.0092975	0.00924128
laboratory_100	0.00197098	0.00196285	0.00201057	0.00193694	0.002154	0.00215522	0.00199296	0.00210141	0.00204411	0.00211245	0.00214098	0.00217375	0.00206895	0.00190943	0.001913	0.00747209	0.00746205	0.00746205	0.00746205	0.00761208	0.00742959	0.00749304	0.00838619	0.00775157	0.00778521	0.00766315	0.00510157	0.00772659	0.00784944	0.0078358	0.00781645	0.00776019	0.00778605	0.00739171	0.0076315	0.00779359	0.00773053	0.00768479	0.00785487	0.0078323	0.00769157	0.00789016	0.00779539	0.00776475	0.00789163	0.00780648	0.0089	0.00932842	0.0092722
laboratory_101	0.00101148	0.00100945	0.00105207	0.000971696	0.00118911	0.00119098	0.0010473	0.00112204	0.00114865	0.0011898	0.00116733	0.00118916	0.00109386	0.00110042	0.001104	0.0068873	0.0068848	0.00688481	0.0068848	0.00697467	0.00682956	0.00680659	0.00772223	0.00714864	0.00693831	0.0068425	0.00422942	0.00684826	0.00696923	0.00697192	0.00694622	0.00697887	0.00694758	0.00662376	0.00679869	0.00688938	0.00683296	0.00678736	0.00691021	0.00689605	0.00676841	0.00700461	0.00690705	0.00679196	0.00703419	0.00698877	0.00803971	0.00843597	0.0084235
laboratory_102	0.00158171	0.00157866	0.00161047	0.00152124	0.0017156	0.00171686	0.00150423	0.00166141	0.0017014	0.00173816	0.00173162	0.00177674	0.00167171	0.00134884	0.00135247	0.00730762	0.00729781	0.00729781	0.00729781	0.00739158	0.00726174	0.00727283	0.00813723	0.00743482	0.00751628	0.00741419	0.00477859	0.00737728	0.00751538	0.00752352	0.00749782	0.00751557	0.00749036	0.00710164	0.00735093	0.00744449	0.00739349	0.00735293	0.00748742	0.00747567	0.00734417	0.00755052	0.00747814	0.00736557	0.00755944	0.00753307	0.00858486	0.00897627	0.00895858
laboratory_103	0.00224942	0.00224518	0.0023019	0.00227719	0.00254729	0.00254857	0.00228553	0.00245605	0.002387	0.00244685	0.00243036	0.00244852	0.00236603	0.00195855	0.0019622	0.00760641	0.00760391	0.00760391	0.00760391	0.00770886	0.00753491	0.00762327	0.00857795	0.00787491	0.00804296	0.00792502	0.00548154	0.0081206	0.00823242	0.00822161	0.00819592	0.00817189	0.00814668	0.00787061	0.00795296	0.00812549	0.0080206	0.00800283	0.00813589	0.00810164	0.00799811	0.00827288	0.0081048	0.00802693	0.00827279	0.00819958	0.00925209	0.00964334	0.00962439
laboratory_104	0.00186299	0.00185716	0.00194956	0.00188059	0.00206998	0.00207081	0.00193207	0.00188254	0.00176531	0.00186792	0.00187815	0.0017989	0.00182227	0.00171088	0.00171451	0.00716212	0.00716033	0.00716033	0.00716033	0.00714412	0.0071479	0.00722948	0.0079599	0.00719183	0.00748611	0.00734198	0.0048494	0.00754821	0.00758866	0.00759329	0.0075676	0.00758428	0.00756377	0.00728023	0.00735321	0.0074825	0.00745191	0.00741033	0.00748551	0.0074664	0.00738904	0.00762799	0.00748366	0.00759898	0.00778469	0.00767121	0.00872311	0.00924327	0.00913408
laboratory_105	0.0020163	0.0020212	0.00206151	0.00203758	0.00230062	0.00230192	0.00210269	0.00223671	0.002213	0.0022464	0.00220664	0.00223031	0.00218532	0.00176711	0.00176348	0.00752655	0.00752401	0.00752401	0.00752401	0.00756656	0.00744714	0.00744158	0.0082388	0.0076252	0.00762207	0.0075379	0.00503723	0.00757845	0.00777728	0.00784497	0.00776752	0.0078375	0.00775429	0.00748014	0.00761432	0.00771982	0.00762754	0.00760962	0.00763236	0.00763098	0.00749752	0.00782134	0.00766542	0.00745375	0.00785712	0.00787185	0.00884552	0.00923462	0.00922434
laboratory_106	0.00185841	0.00186321	0.00190103	0.00187766	0.00215239	0.00215371	0.00195886	0.00209239	0.00205697	0.00209961	0.00205991	0.00209948	0.0020512	0.0016543	0.00165068	0.00743129	0.00742881	0.00742881	0.00742881	0.00748204	0.0073552	0.00734964	0.00815305	0.00754787	0.00753778	0.00744856	0.00495038	0.00747547	0.00768818	0.00775546	0.007678	0.00774205	0.00765405	0.00736369	0.00750616	0.00762469	0.00751995	0.00750236	0.00754863	0.00754966	0.0074137	0.00772623	0.00758999	0.00734701	0.00776153	0.00778185	0.00875546	0.00913216	0.00912195
laboratory_107	0.00167857	0.00167005	0.00173536	0.00168569	0.00206927	0.00207063	0.00188655	0.00199885	0.00181833	0.0018842	0.00189393	0.00199506	0.00188268	0.0016984	0.00169473	0.00722271	0.00722007	0.00722008	0.00722007	0.00738875	0.00717896	0.00724435	0.00818056	0.00764509	0.00753543	0.00743869	0.00487651	0.00746015	0.00761945	0.00765647	0.00759218	0.00763611	0.00756968	0.00721989	0.00727164	0.00749544	0.00738385	0.00733173	0.00754195	0.00753019	0.00740155	0.00765	0.00755816	0.00740053	0.00767061	0.00769887	0.00867253	0.00907585	0.00904621
laboratory_108	0.00167766	0.00168144	0.00172282	0.00169454	0.00201047	0.00201162	0.0018769	0.00195779	0.00188294	0.00194621	0.00190644	0.00193802	0.0018874	0.00169709	0.00170066	0.00748907	0.00748628	0.00748628	0.00748628	0.00758519	0.00740978	0.00740578	0.00818013	0.00772079	0.0075452	0.00744674	0.00499375	0.00750398	0.00773489	0.00761827	0.00769543	0.0077016	0.00766871	0.00738501	0.00751284	0.0076383	0.00749696	0.0075121	0.00755198	0.00755256	0.0074079	0.00775364	0.00759003	0.00736334	0.00778143	0.00775035	0.00876069	0.0091552	0.00913081
laboratory_109	0.00165899	0.00166277	0.00170409	0.00167567	0.00196742	0.00196874	0.00181428	0.0019136	0.00183936	0.00190223	0.00186247	0.00189609	0.00184638	0.00160216	0.00160573	0.00738619	0.00738367	0.00738367	0.00738367	0.0074751	0.00730799	0.00730218	0.0080704	0.00761995	0.00747147	0.00737301	0.00491269	0.00742301	0.00765373	0.00755523	0.00761417	0.00763945	0.00758745	0.00730385	0.00743165	0.00755699	0.00741728	0.00743076	0.00747773	0.00747831	0.00733414	0.00767268	0.0075145	0.00729208	0.0077003	0.00768834	0.0086803	0.00907651	0.00905189
laboratory_110	0.00188154	0.00188641	0.00192726	0.00190327	0.00212098	0.0021224	0.00192051	0.00205214	0.00201255	0.00205267	0.00201292	0.00203626	0.0019981	0.00163422	0.0016306	0.0074113	0.00740948	0.00740949	0.00740948	0.00744013	0.00733141	0.00732558	0.00812267	0.00753704	0.00750498	0.00742566	0.00489155	0.00745555	0.00762444	0.00767711	0.00759965	0.00768606	0.00760498	0.00730311	0.00743263	0.00753521	0.00744729	0.00742831	0.00745853	0.00745157	0.0073172	0.00763761	0.00751792	0.00735937	0.00771939	0.00773374	0.00870729	0.00909881	0.00908831
laboratory_111	0.00188705	0.00188965	0.00193654	0.00190224	0.00212935	0.00213073	0.00196426	0.00205303	0.00203266	0.00208073	0.00204476	0.00207102	0.00201706	0.00172007	0.00171645	0.00739514	0.00738936	0.00738936	0.00738936	0.00744135	0.00735494	0.00734901	0.00818871	0.00755217	0.00756732	0.0074826	0.00488127	0.00747659	0.00760466	0.00767353	0.00759607	0.00769465	0.00761384	0.00731822	0.00745833	0.00754274	0.00749118	0.00741615	0.00751485	0.00751567	0.00738019	0.00763151	0.00754299	0.0073979	0.00773406	0.00774657	0.00872015	0.00911329	0.00910285
laboratory_112	0.000991571	0.000987878	0.00107166	0.000970302	0.00135316	0.00135337	0.00131621	0.00130231	0.00109723	0.00116064	0.00115034	0.00124534	0.00113681	0.001305	0.00130857	0.00688715	0.00688356	0.00688358	0.00688356	0.00704499	0.0068489	0.00686967	0.00776894	0.00724069	0.00698055	0.0069401	0.00434027	0.00690375	0.00707369	0.00696399	0.00704184	0.00704646	0.0070203	0.00668725	0.00670561	0.00694866	0.00678654	0.00675586	0.00697085	0.00695705	0.00683616	0.00709002	0.00697579	0.00678889	0.00707359	0.00706438	0.00810463	0.00851068	0.00846967
laboratory_113	0.000997463	0.000993751	0.00108344	0.000979903	0.00139578	0.0013979	0.00137201	0.00134601	0.00113356	0.0011821	0.00118779	0.00128433	0.00116925	0.00138027	0.00138384	0.00688194	0.00687834	0.00687836	0.00687835	0.00703948	0.00685054	0.00689035	0.00781291	0.00727424	0.00702851	0.0069884	0.0043527	0.00691744	0.00708678	0.00697648	0.00705433	0.0070583	0.00703284	0.00670981	0.00673258	0.00696146	0.00681433	0.00678365	0.00699898	0.00698519	0.00686397	0.007103	0.00700013	0.0068269	0.00708796	0.00707869	0.00811889	0.00855289	0.00848774
laboratory_114	0.000999725	0.000996017	0.00107804	0.000974168	0.0013656	0.00136774	0.00133257	0.00131468	0.00110922	0.00116558	0.00116178	0.00125887	0.00114579	0.00133075	0.00133432	0.00688859	0.00688499	0.00688501	0.00688499	0.00704536	0.00685118	0.0068811	0.00778424	0.0072479	0.00699718	0.00695707	0.00434286	0.0069065	0.00707632	0.0069666	0.00704445	0.00704904	0.00702296	0.00668758	0.00671392	0.00695259	0.00679544	0.00676378	0.00698113	0.00696734	0.00684664	0.00709329	0.00698229	0.00680292	0.00707622	0.00706706	0.00810729	0.0085228	0.00847224
laboratory_115	0.00106856	0.00106652	0.00112985	0.00105994	0.00135963	0.00136176	0.00127533	0.00130605	0.00112745	0.00119884	0.00117075	0.00126285	0.00117071	0.00122814	0.00123172	0.00694457	0.00694097	0.00694098	0.00694097	0.00707466	0.00689152	0.00690083	0.00773504	0.00723267	0.00699566	0.00693131	0.00437551	0.00694368	0.00710898	0.00699917	0.00707702	0.00708149	0.00705557	0.00673181	0.00677424	0.00698358	0.00680591	0.00678361	0.00698854	0.00697475	0.00685473	0.00712513	0.00701421	0.00680512	0.00711393	0.00710953	0.00813979	0.00852495	0.00850932
laboratory_116	0.00102655	0.00102681	0.00107738	0.00104285	0.00131625	0.00131817	0.00119695	0.00125466	0.00118386	0.00123353	0.00119629	0.00124565	0.00116253	0.00110602	0.00110959	0.00692291	0.00691931	0.00691932	0.00691931	0.00703228	0.0068718	0.00683567	0.00768562	0.00717178	0.00695821	0.00687236	0.00433194	0.00690602	0.00706505	0.00695551	0.00703335	0.00704276	0.00701635	0.00673997	0.00684152	0.00697133	0.00683841	0.00683538	0.00694391	0.00693012	0.00680972	0.00708118	0.00697066	0.0067671	0.00712079	0.00706744	0.00809802	0.00848454	0.0084721
laboratory_117	0.00103028	0.00102895	0.00109592	0.00102166	0.00132762	0.00132974	0.00124311	0.00126769	0.00109556	0.0011653	0.0011372	0.0012119	0.00111976	0.00123123	0.0012348	0.00693823	0.00693464	0.00693465	0.00693464	0.00706348	0.00688838	0.00689758	0.00773452	0.00723218	0.00698574	0.00692925	0.00435661	0.00693428	0.00709007	0.00698025	0.0070581	0.0070705	0.00703989	0.00672248	0.00676638	0.00696466	0.00677253	0.00677561	0.00696643	0.00695264	0.00683263	0.00710622	0.00699528	0.00679567	0.00710301	0.00709345	0.00812368	0.00851549	0.00849988
laboratory_118	0.00105976	0.00105843	0.00112549	0.00105114	0.00135453	0.00135482	0.00126845	0.00129294	0.00112045	0.00119026	0.00116209	0.00123731	0.00114517	0.00122886	0.00123244	0.00693587	0.00693227	0.00693228	0.00693227	0.00706119	0.00688589	0.00689501	0.00773196	0.00722961	0.00698321	0.00692668	0.00435421	0.00693162	0.00708766	0.00697785	0.0070557	0.00706792	0.00704194	0.00671988	0.00676354	0.00696226	0.00679749	0.0067729	0.00696412	0.00695033	0.00683032	0.00710381	0.00699296	0.00679303	0.00710048	0.00709079	0.0081211	0.00851291	0.00850054
laboratory_119	0.00106879	0.00106693	0.00113489	0.00105873	0.00135502	0.00135531	0.0012695	0.00129611	0.00113342	0.00119087	0.0011746	0.00125016	0.00114345	0.00124169	0.00124527	0.00693804	0.00693444	0.00693445	0.00693444	0.00706132	0.00688908	0.00690276	0.00774507	0.00723002	0.00699628	0.0069395	0.00435442	0.00693494	0.00708791	0.00697809	0.00705594	0.00706835	0.00704244	0.00672616	0.00677159	0.00696356	0.00681009	0.00678255	0.00697696	0.00696317	0.00684299	0.00710406	0.0069985	0.00680575	0.00710085	0.0070913	0.00812153	0.00851335	0.00850098
laboratory_120	0.00106967	0.00106834	0.00113385	0.00106108	0.0013558	0.00135607	0.00126773	0.00129311	0.00112165	0.00119158	0.00116341	0.00123989	0.00114856	0.00123337	0.00123694	0.00694517	0.00694158	0.00694159	0.00694158	0.00706974	0.00689549	0.00690469	0.00774149	0.00723929	0.0069929	0.00693633	0.00435442	0.00693324	0.00708549	0.0069787	0.00705654	0.00707413	0.00704829	0.0067175	0.00676138	0.00695887	0.00679534	0.00677044	0.00696041	0.00694659	0.00682661	0.00710047	0.00699875	0.00680279	0.00711069	0.0071008	0.00813099	0.00852269	0.00851042
laboratory_121	0.00103698	0.00103563	0.00110039	0.00102787	0.00132965	0.00132991	0.00124915	0.00127674	0.00109861	0.0011732	0.00114297	0.0012451	0.00115164	0.00119802	0.00120469	0.00693089	0.0069273	0.00692731	0.0069273	0.00705967	0.00687918	0.00688269	0.00771674	0.0072109	0.0069693	0.00690852	0.00435193	0.00691485	0.00708748	0.0069756	0.00705344	0.00705547	0.00703196	0.0067076	0.00675367	0.00696221	0.006783	0.00676175	0.00696916	0.00695537	0.00683213	0.00710365	0.00699117	0.00677638	0.0070981	0.00708199	0.00811375	0.00849355	0.00848203
laboratory_122	0.00135127	0.00135186	0.0014002	0.00135635	0.00166751	0.00166805	0.00160046	0.00161365	0.00144036	0.00151184	0.00147213	0.00158421	0.00149724	0.0014977	0.00150126	0.00729533	0.00729173	0.00729172	0.00729173	0.00740114	0.00721737	0.00721767	0.00808375	0.00756442	0.00731647	0.00723367	0.00471995	0.00726139	0.00745911	0.00734345	0.00742131	0.0074159	0.00739393	0.00711699	0.00712713	0.00732525	0.00712871	0.00712018	0.00732325	0.00730923	0.00717736	0.00747806	0.00734954	0.00711211	0.00748482	0.0074353	0.00847419	0.00884765	0.00883989
laboratory_123	0.00127544	0.0012752	0.00132559	0.00126988	0.00151792	0.00151789	0.00136663	0.00145889	0.00129993	0.00136125	0.00133567	0.00144318	0.00134679	0.00126045	0.00126402	0.00706338	0.00705978	0.00705979	0.00705979	0.0071823	0.00699716	0.00703958	0.00790383	0.0073626	0.00716444	0.00707725	0.0045355	0.00712078	0.00726578	0.00715981	0.00723766	0.00724282	0.00721616	0.00689356	0.00693784	0.00714099	0.00696795	0.00693935	0.0071696	0.00714544	0.00702805	0.00728006	0.00717548	0.00698993	0.00726995	0.00727483	0.0083013	0.0086802	0.00867102
laboratory_124	0.00128621	0.00128592	0.00133554	0.00128329	0.00153767	0.00153763	0.00139064	0.00147696	0.00131483	0.00138254	0.00134635	0.00144939	0.00135519	0.00126098	0.00126455	0.00706685	0.00706326	0.00706326	0.00706326	0.00718944	0.00699572	0.00702733	0.00790579	0.00736998	0.00715978	0.00707861	0.00454169	0.00714012	0.007275	0.00716535	0.0072432	0.0072437	0.00722174	0.00691857	0.00694993	0.00715376	0.00697334	0.00695394	0.00717983	0.00715326	0.00703828	0.00729207	0.007177	0.00700536	0.00727632	0.00727222	0.00829867	0.00868046	0.00867162
laboratory_125	0.00166693	0.00167044	0.00171618	0.00168801	0.00193624	0.00193665	0.00179937	0.0018754	0.0017616	0.00180481	0.00176511	0.00184499	0.00176233	0.00161906	0.00162262	0.00747457	0.00747097	0.00747096	0.00747097	0.00758437	0.00739593	0.00738034	0.00823268	0.0077265	0.00750593	0.00746777	0.00492118	0.00750507	0.00766402	0.00754394	0.0076218	0.00761034	0.00759667	0.0074074	0.00742495	0.00755332	0.00739081	0.00740562	0.00755582	0.00752884	0.0074113	0.00768924	0.00753799	0.00737029	0.00769792	0.00764614	0.00867087	0.00905405	0.00903974
laboratory_126	0.00166713	0.00167158	0.00171638	0.00168915	0.00193738	0.00193778	0.00179957	0.00187584	0.00176557	0.00180665	0.00176696	0.00184589	0.00176346	0.00161925	0.00162282	0.00747688	0.00747328	0.00747328	0.00747328	0.00758574	0.00739824	0.00738266	0.00825782	0.00773775	0.00753818	0.00749324	0.00494304	0.00752507	0.0076836	0.00756637	0.00764424	0.00763723	0.00761886	0.0074238	0.00744065	0.0075663	0.00740728	0.00742172	0.00757043	0.00754536	0.00743126	0.00770455	0.00756364	0.00738012	0.00771387	0.00766718	0.00869194	0.00906588	0.0090596
laboratory_127	0.00133306	0.00133012	0.00138801	0.00132045	0.00156308	0.00156321	0.00142096	0.00151627	0.00136632	0.00141117	0.00140843	0.001503	0.00136707	0.0013195	0.00132308	0.00703618	0.00703259	0.0070326	0.00703259	0.00718757	0.00698088	0.00704439	0.0078966	0.00735657	0.00722017	0.007139	0.00457158	0.00717714	0.0073055	0.00719534	0.00727319	0.00727324	0.00725173	0.00693983	0.00699184	0.00718228	0.00703598	0.00700653	0.00724119	0.00721461	0.0070994	0.00732162	0.0072217	0.00706716	0.00729707	0.00729398	0.00832822	0.00871244	0.0087002
laboratory_128	0.0013583	0.00135589	0.0014008	0.001337	0.00155961	0.00155974	0.00141374	0.00148408	0.00139416	0.00143113	0.00142808	0.00149512	0.00140971	0.00134331	0.00134689	0.00700604	0.0069952	0.00699522	0.0069952	0.00718515	0.00701257	0.00707132	0.00792594	0.00735597	0.00724894	0.00716777	0.00453624	0.00716928	0.0072544	0.00716336	0.00724122	0.0072709	0.00724947	0.00693717	0.00701416	0.00715389	0.00706127	0.00699073	0.00723206	0.00720548	0.00710411	0.00727049	0.00717361	0.00709405	0.0072948	0.00729529	0.00832789	0.00870863	0.00869952
laboratory_129	0.00145226	0.0014529	0.00150308	0.00146045	0.00175375	0.00175431	0.00162617	0.00169687	0.00154489	0.00161265	0.00157297	0.00164659	0.00157831	0.00145	0.00145357	0.00729408	0.00729048	0.00729047	0.00729048	0.00739586	0.00722261	0.00722515	0.00804909	0.0075648	0.00733001	0.00733538	0.00480611	0.00736521	0.00753525	0.00743095	0.00750878	0.00752094	0.00749317	0.00720248	0.00724629	0.00740851	0.00724763	0.0072428	0.00738349	0.00737231	0.00726497	0.00753566	0.00743748	0.00721618	0.00759199	0.00752653	0.00857773	0.0089581	0.00894738
laboratory_130	0.00101777	0.00101721	0.00109659	0.00101461	0.00128281	0.00128091	0.00117246	0.00123072	0.00106453	0.00113896	0.00110065	0.0011985	0.00110433	0.00113263	0.00113621	0.00684588	0.00684228	0.00684229	0.00684228	0.006972	0.00679398	0.00679073	0.00762156	0.00711912	0.00696313	0.00687104	0.00434416	0.00691486	0.00707508	0.00696851	0.00704635	0.00705166	0.00702018	0.00670274	0.00675025	0.0069516	0.00677113	0.00675538	0.00695659	0.00694102	0.00682014	0.00708916	0.00698012	0.00677584	0.00709509	0.00705912	0.00811011	0.00848708	0.00847827
laboratory_131	0.0020918	0.00208286	0.0021428	0.00203294	0.00227414	0.00227522	0.00222295	0.00216759	0.00199235	0.00209219	0.00213208	0.0020887	0.00205527	0.00220213	0.00220571	0.00766536	0.00765451	0.00765452	0.00765451	0.00778581	0.0076983	0.00776912	0.00850277	0.00781152	0.00783903	0.00776288	0.00505966	0.00776177	0.00776181	0.00768615	0.00776404	0.00774338	0.00775347	0.00739785	0.00762093	0.00772947	0.00773494	0.00765056	0.0077642	0.00775587	0.00767408	0.00775785	0.00775874	0.00786125	0.0079171	0.00784702	0.00892983	0.00945513	0.00931778
laboratory_132	0.00161747	0.00160659	0.00167578	0.00155256	0.0018381	0.00183924	0.00185778	0.00173249	0.00156179	0.00165098	0.00169085	0.00162986	0.00160356	0.00185828	0.00186186	0.0072524	0.00724156	0.00724156	0.00724156	0.00735746	0.00729362	0.00733732	0.00809217	0.00740765	0.00740666	0.00732136	0.00460122	0.0073107	0.00730082	0.00722743	0.0073053	0.0073174	0.00730501	0.00694874	0.00716734	0.0072666	0.00728645	0.00720023	0.00731196	0.00730318	0.00721528	0.0073042	0.00730449	0.00742191	0.00747822	0.00742494	0.00848465	0.00903512	0.00888809
laboratory_133	0.00161737	0.00160649	0.00167568	0.00155245	0.00183806	0.0018392	0.00185775	0.00173245	0.00156176	0.00165094	0.00169082	0.00162983	0.00160352	0.00185818	0.00186175	0.00725229	0.00724145	0.00724146	0.00724145	0.00735736	0.00729351	0.00733722	0.00809207	0.00740754	0.00740662	0.00732133	0.00460118	0.00731066	0.00730079	0.0072274	0.00730527	0.00731736	0.00730497	0.0069487	0.0071673	0.00726656	0.00728641	0.00720019	0.00731193	0.00730314	0.00721525	0.00730417	0.00730446	0.00742188	0.00747819	0.0074249	0.00848461	0.00903508	0.00888806
laboratory_134	0.00144254	0.00143255	0.0015255	0.00143268	0.0016442	0.00164519	0.00167381	0.0015255	0.00146534	0.00149487	0.00151794	0.0015173	0.00146169	0.00177618	0.00177975	0.00722406	0.00721322	0.00721322	0.00721322	0.00736488	0.00726575	0.00730279	0.00810834	0.00755853	0.00733802	0.00727487	0.00452778	0.00717452	0.00724117	0.00715738	0.00723525	0.00727441	0.00725226	0.0069437	0.00708326	0.0071916	0.00717793	0.0071105	0.00719623	0.00719736	0.00710637	0.00723993	0.00722228	0.00720034	0.00735153	0.00731137	0.00836287	0.00891829	0.00874958
laboratory_135	0.00143953	0.00142954	0.0015227	0.00142987	0.00164186	0.00164285	0.00167147	0.00152316	0.00146428	0.00149374	0.00151655	0.00151624	0.0014603	0.00177396	0.00177753	0.00722158	0.00721074	0.00721074	0.00721074	0.00736288	0.00726307	0.00730011	0.00808395	0.00754894	0.00730514	0.00724947	0.00450666	0.00715433	0.00722253	0.00713569	0.00721356	0.00724827	0.00723082	0.00692903	0.00707046	0.00717917	0.00716272	0.0070973	0.00718159	0.00718082	0.00708602	0.00722618	0.00719663	0.00718747	0.00733478	0.00729054	0.00834201	0.00890524	0.00873013
laboratory_136	0.00120601	0.00119614	0.00129228	0.00119766	0.00143255	0.00143333	0.0014405	0.00130819	0.00116454	0.0012497	0.0012697	0.00121444	0.0012104	0.00154331	0.00154688	0.00702061	0.00701233	0.00701235	0.00701234	0.00712229	0.00704859	0.00708351	0.00780362	0.00727529	0.00703865	0.00696732	0.00422478	0.00688732	0.00693534	0.00689343	0.00693107	0.00686657	0.0069533	0.00665781	0.00679488	0.00688328	0.00689063	0.00682171	0.00687345	0.00687942	0.0067949	0.00693282	0.00691258	0.00698249	0.00713896	0.0069364	0.00810155	0.00869187	0.00851962
laboratory_137	0.0012267	0.00121683	0.00131294	0.00121832	0.00145321	0.00145307	0.00146106	0.00132873	0.00118516	0.0012703	0.00129034	0.0012351	0.00123106	0.00155181	0.00155538	0.00702119	0.00701288	0.00701289	0.00701288	0.00712298	0.00704932	0.00708424	0.0078043	0.00727579	0.00703941	0.00696808	0.00422535	0.00688791	0.00693588	0.00685379	0.00693164	0.00697977	0.00695385	0.00665842	0.00679558	0.00688393	0.00689135	0.00682243	0.00687411	0.00688008	0.00679565	0.00693326	0.00691218	0.00698346	0.00713956	0.00707101	0.00812208	0.00871242	0.00854016
laboratory_138	0.00123137	0.0012215	0.00131763	0.00122302	0.00145731	0.00145809	0.00146586	0.00133355	0.0011899	0.00126963	0.00129505	0.0012398	0.00123033	0.00155648	0.00156005	0.00702608	0.0070178	0.00701781	0.0070178	0.00712776	0.00705405	0.00708898	0.00780909	0.00728027	0.00704411	0.00697279	0.00422973	0.00689278	0.00694032	0.00685818	0.00693603	0.00698416	0.00695824	0.00666327	0.00680034	0.00688874	0.0068961	0.00682717	0.00687892	0.00688488	0.00680036	0.00693785	0.00691804	0.00698796	0.007139	0.00707523	0.00812631	0.0087168	0.00854446
laboratory_139	0.00132655	0.00131572	0.0014143	0.00131274	0.00157596	0.0015769	0.00155754	0.0014293	0.00126614	0.00133791	0.00136253	0.00132565	0.00130429	0.00161189	0.00161546	0.00709981	0.00708896	0.00708898	0.00708897	0.00722518	0.00714233	0.00717734	0.00789402	0.00735327	0.00713408	0.00706225	0.00433944	0.00701451	0.00705103	0.00696676	0.00704462	0.00706663	0.00704878	0.00675543	0.00688209	0.00697994	0.00697547	0.00690838	0.00698335	0.0069725	0.00690832	0.00703851	0.0070066	0.00710881	0.00724879	0.00715695	0.00821084	0.00879695	0.00862362
laboratory_140	0.0014533	0.00144331	0.00154642	0.00145355	0.00171357	0.00171457	0.0017237	0.00157259	0.00135063	0.00141214	0.0014208	0.00145611	0.0014181	0.00177606	0.00177962	0.00725088	0.00724729	0.00724729	0.00724729	0.00736178	0.00725327	0.00729029	0.0080526	0.00755825	0.00730187	0.00723973	0.00454913	0.00717302	0.00728076	0.00717809	0.00725597	0.00729782	0.00727473	0.00694448	0.00696429	0.0071599	0.0070624	0.00702352	0.0071931	0.00718401	0.00707763	0.00729966	0.00724011	0.00722224	0.00741911	0.0073527	0.00840425	0.00898201	0.00881077
laboratory_141	0.00150406	0.0014932	0.00160214	0.00150058	0.00181702	0.00181811	0.00177216	0.00165341	0.00130623	0.00143602	0.00144625	0.00144156	0.00142345	0.00170526	0.00170882	0.00722093	0.00721733	0.00721734	0.00721733	0.00730805	0.00722409	0.00725899	0.00797192	0.00747916	0.00724997	0.00717546	0.00455566	0.00721357	0.00728251	0.00718309	0.00726096	0.00726743	0.00726486	0.00686908	0.0069316	0.00714729	0.0070395	0.00699242	0.00718207	0.00715595	0.00706259	0.00729844	0.00719644	0.00727326	0.00746765	0.00735901	0.00842306	0.00901095	0.0088375
laboratory_142	0.00142606	0.0014152	0.00152392	0.0014224	0.0017336	0.00173464	0.00169562	0.00157617	0.00124377	0.00135006	0.0013696	0.00136215	0.00133486	0.00164234	0.00164592	0.00716329	0.00715969	0.0071597	0.00715969	0.0072623	0.00716892	0.00720413	0.00792333	0.00742846	0.00717847	0.0071175	0.00446354	0.00713719	0.00719165	0.0070903	0.00716816	0.00717927	0.00717223	0.00681997	0.00686249	0.00706521	0.00695943	0.00691789	0.0071042	0.00707567	0.00698583	0.00721044	0.00710763	0.00719627	0.00736987	0.00727054	0.00832881	0.00891669	0.00874337
laboratory_143	0.0014237	0.00141284	0.00152156	0.00142004	0.00173692	0.00173795	0.00169538	0.00157412	0.0012317	0.00135441	0.00136487	0.0013822	0.00135551	0.00163491	0.00164069	0.00715747	0.00715388	0.00715389	0.00715388	0.00726914	0.00716462	0.00719985	0.00791612	0.00742652	0.00717424	0.00711163	0.0044732	0.0071345	0.00720967	0.00709951	0.00717737	0.00718194	0.00717742	0.00681055	0.00685358	0.00707797	0.00695381	0.00690899	0.00712138	0.00709285	0.00699197	0.00722841	0.00711157	0.00719359	0.00737938	0.00727612	0.0083363	0.00891928	0.00874604
laboratory_144	0.00147168	0.00146082	0.00156957	0.00146805	0.001785	0.00178607	0.00174549	0.00162209	0.00126864	0.00139909	0.00140946	0.00144792	0.00140136	0.00166285	0.00166642	0.00718038	0.00717679	0.00717679	0.00717679	0.00729901	0.00718568	0.00722091	0.00793628	0.00744359	0.00720856	0.00713494	0.00452932	0.00718271	0.0072711	0.00715228	0.00723014	0.00722334	0.00722411	0.00683359	0.00689053	0.00713903	0.00699885	0.00695129	0.00718746	0.00715838	0.00703806	0.00729193	0.0071634	0.00724184	0.00742564	0.00731734	0.00838313	0.00896765	0.00879435
laboratory_145	0.0014752	0.00146434	0.00157308	0.00147156	0.00177069	0.00177175	0.00174662	0.00162404	0.00127872	0.00139017	0.00141142	0.00142835	0.00138708	0.00166351	0.00166709	0.00718255	0.00717896	0.00717896	0.00717896	0.00728294	0.00718881	0.00722404	0.00793941	0.0074284	0.00721363	0.00713769	0.00450854	0.00718776	0.00724386	0.00713531	0.00721317	0.00721776	0.00721258	0.00684951	0.0068956	0.00712792	0.00700391	0.00695633	0.0071704	0.00714187	0.00704312	0.00726399	0.00716326	0.00724688	0.00741437	0.00731006	0.00837185	0.00895661	0.00878316
laboratory_146	0.00205383	0.00205875	0.00210052	0.00207641	0.0022896	0.00229	0.00209153	0.00222678	0.00220238	0.00223719	0.00219743	0.00222138	0.0021835	0.00176649	0.00177012	0.00770425	0.00770066	0.00770065	0.00770065	0.00772238	0.00762943	0.00762361	0.00838934	0.0077823	0.00767997	0.00769131	0.00519475	0.00775308	0.00792373	0.00796281	0.00791211	0.00795581	0.0079012	0.00761605	0.00775488	0.00785201	0.00773995	0.00774795	0.0077718	0.00776025	0.00764629	0.00793775	0.0078052	0.00762271	0.00800545	0.00799469	0.00898063	0.00935814	0.0093492
laboratory_147	0.00216344	0.00216836	0.00221006	0.00218595	0.00239773	0.00239813	0.00219965	0.00233491	0.00231061	0.00234542	0.00230565	0.00232963	0.00229164	0.00187396	0.00187035	0.00773398	0.00773039	0.00773038	0.00773039	0.00775127	0.00765984	0.00765402	0.00842395	0.00781017	0.00771258	0.00772393	0.00522348	0.00778289	0.00795218	0.00801821	0.00794097	0.00801121	0.00793005	0.00764461	0.00778363	0.00788096	0.00779524	0.00777645	0.00780464	0.00779309	0.00767931	0.00796629	0.00783691	0.00765515	0.00803437	0.00805013	0.00902395	0.00940127	0.00939251
laboratory_148	0.00210044	0.00210536	0.00214698	0.00212288	0.00233476	0.00233515	0.00213611	0.0022719	0.00224698	0.00228179	0.00224202	0.00228181	0.00223051	0.00181083	0.00180721	0.0076713	0.0076677	0.0076677	0.0076677	0.00770332	0.00759711	0.00759129	0.00836199	0.00774803	0.00774676	0.00766187	0.00517151	0.00772082	0.00790583	0.00796554	0.00788824	0.00794859	0.00786738	0.00758244	0.00772093	0.00783478	0.00773258	0.00771374	0.00776632	0.00775457	0.00762403	0.00793202	0.00778384	0.00759313	0.00797171	0.00798834	0.00896228	0.0093394	0.00933067
laboratory_149	0.0020995	0.00210442	0.00214605	0.00212195	0.00233382	0.00233422	0.00213518	0.00227097	0.00224604	0.00228086	0.00224108	0.00228087	0.00222957	0.00181078	0.00180716	0.0076704	0.0076668	0.00766679	0.0076668	0.00770242	0.00759621	0.00759039	0.00833709	0.00773726	0.00771404	0.00763664	0.00514988	0.00770012	0.00788648	0.00794332	0.00786604	0.00792193	0.00784543	0.00756746	0.00770829	0.00782204	0.00771752	0.0077007	0.00775123	0.00773758	0.00760383	0.00791695	0.00775748	0.00758237	0.007956	0.00796752	0.00894143	0.00932779	0.00931103
laboratory_150	0.00210192	0.00210687	0.0021482	0.0021241	0.00233108	0.00233153	0.00213269	0.0022681	0.00224393	0.00227852	0.00223876	0.00227931	0.00222517	0.00182574	0.00182212	0.00762324	0.00761965	0.00761964	0.00761965	0.00765137	0.00755057	0.00754475	0.00831913	0.00769431	0.00769599	0.00761078	0.00511966	0.00766661	0.00785231	0.00792811	0.00785066	0.00791533	0.0078298	0.00754368	0.007683	0.00779751	0.00769482	0.00767491	0.00773104	0.0077193	0.00758921	0.00789329	0.00774749	0.0075558	0.00793431	0.00795527	0.00892907	0.0093052	0.00929709
laboratory_151	0.0021021	0.00210705	0.00214838	0.00212428	0.00233127	0.00233139	0.00213288	0.00226829	0.00224389	0.00227871	0.00223895	0.00227883	0.00222716	0.00182409	0.00182048	0.00762341	0.00761982	0.00761982	0.00761982	0.00765155	0.00755075	0.00754493	0.00831748	0.00769449	0.00769549	0.0076106	0.00511984	0.0076668	0.0078525	0.00792829	0.00785084	0.00791551	0.00782998	0.00754386	0.00768318	0.00779769	0.007695	0.00767509	0.00773054	0.0077188	0.00758891	0.00789347	0.00774732	0.0075558	0.00793449	0.00795545	0.00892925	0.00930538	0.00929727
laboratory_152	0.00210068	0.00210563	0.00214696	0.00212286	0.00233139	0.00233276	0.00213392	0.00226934	0.00224494	0.00227975	0.00223999	0.00227988	0.00222821	0.00182517	0.00182155	0.00762447	0.00762087	0.00762087	0.00762087	0.0076526	0.0075518	0.00754598	0.00831855	0.00769554	0.00769655	0.00761166	0.00512089	0.00766784	0.00785354	0.00792934	0.00785188	0.00791656	0.00783102	0.00754491	0.00768423	0.00779873	0.00769604	0.00767613	0.0077316	0.00771986	0.00758998	0.00789452	0.00774871	0.00755686	0.00793554	0.00795649	0.0089303	0.00930643	0.00929639
laboratory_153	0.00209539	0.00210034	0.00214167	0.00211757	0.00232405	0.0023245	0.00212567	0.00226107	0.00223667	0.00227149	0.00223173	0.00227293	0.00222126	0.00181626	0.00181309	0.00761844	0.00761484	0.00761484	0.00761484	0.00764652	0.00754579	0.00753997	0.00831268	0.00768899	0.00769015	0.00760526	0.00511437	0.0076613	0.00784744	0.00792238	0.00784492	0.00790917	0.00782406	0.00753793	0.00767726	0.00779221	0.00768907	0.00766915	0.00772521	0.00771347	0.00758316	0.00788798	0.00774188	0.00755001	0.00792858	0.00794911	0.00892291	0.00929902	0.00929092
laboratory_154	0.00210199	0.00210695	0.00214827	0.00212418	0.0023311	0.00233155	0.00213271	0.00226813	0.00224373	0.00227854	0.00223878	0.00227867	0.00222699	0.00182401	0.0018204	0.00762331	0.00761971	0.00761971	0.00761971	0.00765144	0.00755064	0.00754482	0.00831739	0.00769438	0.00769533	0.00761045	0.00511968	0.00766663	0.00785233	0.00792812	0.00785067	0.00791534	0.00782981	0.00754369	0.00768301	0.00779752	0.00769483	0.00767492	0.00773039	0.00771865	0.00758876	0.0078933	0.0077475	0.00755565	0.00793432	0.00795528	0.00892908	0.00930521	0.0092971
laboratory_155	0.00208672	0.00209167	0.00213301	0.00210892	0.00231611	0.00231658	0.0021239	0.00225316	0.00222912	0.00226355	0.00222379	0.00226538	0.00220661	0.00182971	0.0018261	0.00760814	0.00760454	0.00760454	0.00760454	0.00763647	0.00753541	0.00752959	0.00832329	0.0076795	0.0076979	0.00761202	0.00510476	0.0076652	0.00783749	0.00791322	0.00783577	0.00790038	0.0078149	0.00752885	0.00766812	0.0077826	0.00767994	0.00766008	0.00773291	0.00772117	0.0075906	0.00787845	0.00774834	0.00755681	0.00791941	0.00794031	0.0089141	0.00929027	0.00928213
laboratory_156	0.00213456	0.00213952	0.00218084	0.00215675	0.00236372	0.00236417	0.00216534	0.00230074	0.00227635	0.00231116	0.0022714	0.00231128	0.00225961	0.0018381	0.0018345	0.00762298	0.00761938	0.00761938	0.00761938	0.00765111	0.00755031	0.00754449	0.00829951	0.00769404	0.00768516	0.00760126	0.00511948	0.00766635	0.00785204	0.00792784	0.00785039	0.00791506	0.00782953	0.00754342	0.00768273	0.00779724	0.00769455	0.00767464	0.00772398	0.00771262	0.00758402	0.00789302	0.00774519	0.007547	0.00793404	0.00795499	0.00892876	0.00930488	0.00929677
laboratory_157	0.00220666	0.00221158	0.00225328	0.00222918	0.00244396	0.00244435	0.00224454	0.00238071	0.00235521	0.00238968	0.0023499	0.0023873	0.00233768	0.00191117	0.00190755	0.00773241	0.00772882	0.00772881	0.00772882	0.00776476	0.00765553	0.00764971	0.00841135	0.00781271	0.00779954	0.00771465	0.00523303	0.00778413	0.0079677	0.00804031	0.00796285	0.00802594	0.00794199	0.00766015	0.00779682	0.0079093	0.00780902	0.00779028	0.00782842	0.00781668	0.00768596	0.00800695	0.00784951	0.00765922	0.00804627	0.00806563	0.00903963	0.00941978	0.00941087
laboratory_158	0.00210189	0.00210684	0.00214819	0.00212409	0.00233928	0.00233976	0.00214087	0.00227635	0.00225191	0.00228673	0.00224697	0.00228685	0.0022352	0.00183087	0.00182725	0.00762335	0.00761975	0.00761975	0.00761975	0.00765177	0.00755059	0.00754477	0.00832452	0.00770274	0.00770298	0.0076181	0.00512797	0.00767499	0.00786073	0.00793643	0.00785897	0.00792356	0.00783811	0.00755208	0.00768666	0.0078058	0.00770316	0.00768331	0.00773797	0.00772622	0.0075963	0.00790168	0.00775511	0.00756333	0.00794261	0.00796348	0.0089373	0.0093135	0.00930535
laboratory_159	0.00153624	0.00154071	0.00161077	0.00155176	0.00173083	0.00173138	0.00159657	0.0016022	0.00152828	0.0015967	0.00155866	0.00154077	0.00152088	0.00122461	0.00122826	0.00690571	0.00690211	0.00690211	0.00690211	0.00691725	0.00683659	0.00687826	0.00763632	0.0070572	0.00715005	0.00704344	0.00468064	0.00733447	0.00743076	0.00741922	0.00739352	0.0073753	0.00735479	0.00711726	0.00721247	0.00734085	0.00720655	0.00720796	0.00731842	0.00727923	0.0071674	0.00748125	0.00724436	0.00723987	0.00752302	0.00739215	0.00844372	0.00886157	0.00883539
laboratory_160	0.0015362	0.00154067	0.00161073	0.00155171	0.00173078	0.00173134	0.00159651	0.00160211	0.0015282	0.00159663	0.00155859	0.0015407	0.0015208	0.00122456	0.00122821	0.00690566	0.00690206	0.00690206	0.00690206	0.00691718	0.00683654	0.00687822	0.00761225	0.00704725	0.00711816	0.00701903	0.00465981	0.0073146	0.0074122	0.00739782	0.00737211	0.00734947	0.00733366	0.0071031	0.00720065	0.00732891	0.00719233	0.00719575	0.00730414	0.00726306	0.00714802	0.00746698	0.00721881	0.00722994	0.00750813	0.00737216	0.00842371	0.00885083	0.00881659
laboratory_161	0.00153618	0.00154064	0.00161071	0.00155169	0.00173076	0.00173131	0.00159648	0.00160206	0.00152816	0.00159659	0.00155856	0.00154066	0.00152076	0.00122452	0.00122818	0.00690563	0.00690203	0.00690203	0.00690203	0.00691713	0.00683652	0.00687819	0.00763622	0.00705708	0.00714995	0.00704333	0.00468049	0.00733437	0.0074306	0.00741907	0.00739336	0.00737518	0.00735467	0.00711714	0.00721234	0.00734069	0.00720645	0.00720784	0.00731828	0.00727909	0.00716726	0.0074811	0.00724422	0.00723977	0.00752291	0.00739204	0.0084436	0.0088615	0.00883527
laboratory_162	0.00174977	0.00175003	0.00183407	0.00174662	0.001901	0.00190193	0.00177274	0.00172797	0.00144254	0.00159624	0.0015831	0.00158905	0.00159459	0.00151345	0.00151708	0.0071832	0.0071796	0.0071796	0.0071796	0.00726064	0.00717243	0.0072228	0.0078901	0.00734697	0.00733939	0.00720413	0.00472447	0.00740901	0.00746616	0.00746875	0.00744306	0.00746199	0.00743459	0.0071058	0.00713009	0.00732912	0.00717818	0.00714159	0.00733912	0.00731278	0.00723182	0.00751077	0.00736156	0.00742294	0.00764917	0.00756346	0.00861526	0.00912955	0.00901834
laboratory_163	0.00182241	0.00182244	0.00189883	0.00181449	0.0020169	0.00201773	0.00193114	0.00185147	0.00155761	0.00171751	0.00170434	0.00173245	0.00172997	0.00171354	0.00171716	0.00723112	0.00722753	0.00722754	0.00722753	0.00723163	0.00720686	0.00732181	0.00795655	0.00721614	0.00749254	0.00734648	0.00486714	0.00750369	0.0076086	0.00761137	0.00758567	0.00750461	0.00759137	0.00722721	0.007263	0.00747451	0.00731194	0.00727474	0.00748003	0.00746383	0.0073619	0.00765521	0.00752396	0.00753517	0.00780743	0.00755072	0.00875866	0.00926679	0.00915849
laboratory_164	0.00167991	0.00167995	0.00175826	0.00167212	0.00186552	0.00186657	0.00174274	0.00169848	0.00140964	0.00157056	0.00155741	0.00156814	0.00156717	0.00149781	0.00150144	0.00712316	0.00711956	0.00711957	0.00711956	0.00719682	0.00709725	0.00719203	0.0078729	0.00732758	0.00732521	0.00719682	0.00469938	0.00734678	0.00743634	0.00744504	0.00741934	0.00745027	0.00742506	0.00707022	0.0071007	0.00730229	0.00714669	0.00711009	0.00729559	0.00728204	0.00718711	0.00747908	0.00734853	0.00737207	0.00763668	0.00755094	0.00860272	0.00911525	0.00900401
laboratory_165	0.00177289	0.00177126	0.00183991	0.00174982	0.00196873	0.00196962	0.00185517	0.00178184	0.00156346	0.00167869	0.00167873	0.00168378	0.0016886	0.00165333	0.00165695	0.00715942	0.00714937	0.00714937	0.00714937	0.00726899	0.00716844	0.00725989	0.00798247	0.00731027	0.00742194	0.00730982	0.00478994	0.00744247	0.00751747	0.0074803	0.0075064	0.00750489	0.00747539	0.0071965	0.00722584	0.00739694	0.00728113	0.00720713	0.00740368	0.00738884	0.00733775	0.00753548	0.00739269	0.00748229	0.0076817	0.00758518	0.0086371	0.0091424	0.00903297
laboratory_166	0.0014957	0.00150037	0.00156705	0.0015125	0.00169571	0.00169597	0.00154286	0.00155217	0.00143998	0.00150723	0.00146744	0.0014784	0.00145778	0.00117077	0.00117443	0.00688016	0.00687657	0.00687658	0.00687657	0.00683723	0.00681354	0.0068646	0.00749946	0.00689996	0.00705563	0.00692792	0.00460637	0.00722476	0.00735418	0.00733478	0.00730907	0.00728441	0.00726568	0.00701081	0.00712473	0.00726386	0.00711085	0.00712156	0.00723199	0.00719281	0.0070826	0.00739174	0.00715535	0.00715608	0.00746082	0.00732258	0.00837403	0.00883228	0.00875173
laboratory_167	0.00147578	0.00148045	0.00154693	0.00149238	0.00167518	0.00167545	0.00151916	0.00153166	0.00142124	0.00148857	0.00144878	0.00146007	0.00143863	0.00114775	0.0011514	0.00686019	0.0068566	0.0068566	0.0068566	0.0068506	0.00679363	0.00684469	0.00750173	0.00692462	0.00703787	0.00690976	0.00458746	0.00720631	0.00733514	0.00731594	0.00729023	0.00726566	0.00724684	0.00699167	0.00710613	0.00724521	0.00709225	0.00710288	0.0072106	0.00717244	0.0070646	0.00736952	0.00713718	0.00713663	0.00744049	0.00730383	0.00835525	0.00881201	0.00873143
laboratory_168	0.00160113	0.00160579	0.00167293	0.00161838	0.00178931	0.00178986	0.00155422	0.00167468	0.00161637	0.00168402	0.00164421	0.00165161	0.00163087	0.00116414	0.00116778	0.00698826	0.00698466	0.00698467	0.00698466	0.00695112	0.00692867	0.00697169	0.00767182	0.00704324	0.00722239	0.00709221	0.00477637	0.00738975	0.00752483	0.00751118	0.00748548	0.00746332	0.00744209	0.00718814	0.00730142	0.00743953	0.00728753	0.00729894	0.0073956	0.00735906	0.00725171	0.00756183	0.00732899	0.00729994	0.00762294	0.00750134	0.00855306	0.00894755	0.00892751
laboratory_169	0.00149661	0.00150131	0.00156881	0.00151411	0.00168091	0.00168079	0.00148602	0.00156491	0.00150553	0.0015732	0.00153343	0.00153479	0.00151941	0.00115129	0.00115495	0.00688947	0.00688587	0.00688588	0.00688587	0.00691947	0.00680412	0.00685128	0.00761709	0.0070478	0.00714758	0.00701731	0.00466198	0.00728875	0.00740268	0.00740376	0.00737806	0.00737466	0.00734453	0.00708227	0.00718065	0.00731772	0.00717143	0.00718236	0.0072785	0.00724196	0.0071373	0.00744507	0.00723959	0.00722303	0.00753689	0.00741994	0.00847149	0.0088512	0.00885354
laboratory_170	0.00145376	0.00145153	0.00153325	0.00144476	0.00162253	0.00162256	0.00144479	0.00151244	0.00145717	0.00153124	0.00151292	0.00152635	0.00142855	0.0011738	0.00117743	0.00678476	0.00678116	0.00678117	0.00678116	0.00687307	0.00669933	0.00679979	0.00765449	0.00701538	0.00714554	0.00701419	0.00460615	0.00726036	0.00734694	0.00734785	0.00732215	0.00731787	0.00728807	0.00698731	0.00710543	0.00724475	0.00715233	0.00712103	0.00727645	0.00723991	0.00713447	0.0073903	0.00721619	0.0072197	0.00743653	0.00736183	0.00841332	0.0087957	0.0087962
laboratory_171	0.00155343	0.0015512	0.00160821	0.00150022	0.00161005	0.00161058	0.00146806	0.00149175	0.00151107	0.00155445	0.0015638	0.00154571	0.00149827	0.00130995	0.00131358	0.00680939	0.00679855	0.00679856	0.00679855	0.0069264	0.00682226	0.00693561	0.0077648	0.00704676	0.00723547	0.00710113	0.0045565	0.0072631	0.00727462	0.00730088	0.00727518	0.0072948	0.00726543	0.0069648	0.00715131	0.00721466	0.00720549	0.00713171	0.00729558	0.00725904	0.00716721	0.00732401	0.00719681	0.00727688	0.00740661	0.00734681	0.00839833	0.00880723	0.00877467
laboratory_172	0.00162797	0.00161828	0.00171393	0.00162712	0.00199269	0.00199371	0.0018843	0.0018325	0.00155181	0.00168318	0.00169255	0.00171218	0.0016836	0.00166488	0.00166847	0.00710231	0.00709871	0.00709871	0.00709871	0.00722721	0.00707637	0.00718524	0.00799802	0.00747872	0.00744095	0.00732157	0.00480008	0.00743179	0.00754011	0.00749323	0.00751933	0.00753852	0.0075109	0.00715042	0.00716433	0.00739869	0.00727889	0.00722399	0.0074334	0.00741765	0.0073095	0.00757558	0.00744252	0.00745502	0.00770349	0.00762268	0.00867119	0.00918563	0.00907389
laboratory_173	0.00157175	0.00156512	0.0016562	0.0015849	0.00193177	0.00193283	0.00180595	0.00177254	0.00153263	0.00166462	0.00167465	0.0016739	0.00162951	0.00156779	0.00157142	0.00704057	0.00703698	0.00703698	0.00703698	0.00713643	0.00701592	0.00711746	0.00793541	0.00738556	0.00737164	0.00726257	0.00473734	0.0073727	0.00747605	0.00749618	0.00747049	0.00749013	0.00745929	0.00711888	0.00715267	0.0073533	0.00726384	0.00720837	0.00737908	0.00736333	0.00725602	0.00752582	0.00738784	0.00739777	0.00764854	0.00756582	0.00861549	0.00912823	0.00901689
laboratory_174	0.00161087	0.0016011	0.0016967	0.00160988	0.00197858	0.00197969	0.00185392	0.00181921	0.00154146	0.00167358	0.00168347	0.00170416	0.00167584	0.00163609	0.00163969	0.0070735	0.0070699	0.0070699	0.0070699	0.00720607	0.00704868	0.0071591	0.00796831	0.00745527	0.00741221	0.00729815	0.00477065	0.00740098	0.00750962	0.00752952	0.00750382	0.00752328	0.00749709	0.00713047	0.00715343	0.00738602	0.00726799	0.00721264	0.00742112	0.00740537	0.00729729	0.00755936	0.00742975	0.00743973	0.0076906	0.00761012	0.00865753	0.00917031	0.00905889
laboratory_175	0.00161083	0.00160106	0.00169666	0.00160984	0.00197853	0.00197964	0.00185387	0.00181917	0.00154142	0.00167354	0.00168343	0.00170411	0.00167579	0.00163605	0.00163964	0.00707345	0.00706986	0.00706986	0.00706986	0.00720603	0.00704864	0.00715905	0.00796827	0.00745523	0.00741216	0.00729811	0.00477061	0.00740094	0.00750958	0.00752948	0.00750378	0.00752324	0.00749704	0.00713043	0.00715339	0.00738598	0.00726795	0.0072126	0.00742107	0.00740533	0.00729725	0.00755931	0.00742971	0.00743969	0.00769056	0.00761008	0.00865749	0.00917027	0.00905885
laboratory_176	0.00161047	0.0016007	0.0016963	0.00160949	0.00197818	0.00197929	0.00185352	0.00181882	0.00154106	0.00167318	0.00168308	0.00170376	0.00167544	0.0016357	0.00163929	0.0070731	0.00706951	0.00706951	0.00706951	0.00720568	0.00704829	0.0071587	0.00796792	0.00745488	0.00741181	0.00729776	0.00477026	0.00740059	0.00750923	0.00752912	0.00750343	0.00752289	0.00749669	0.00713008	0.00715304	0.00738563	0.0072676	0.00721225	0.00742072	0.00740498	0.0072969	0.00755896	0.00742936	0.00743934	0.00769021	0.00760973	0.00865714	0.00916992	0.0090585
laboratory_177	0.00183464	0.00182553	0.00189054	0.00184084	0.00220998	0.00221042	0.00202517	0.0021333	0.00204542	0.00209452	0.00210276	0.00211504	0.00201667	0.00173512	0.00173874	0.00733794	0.00733435	0.00733436	0.00733435	0.00743401	0.00728414	0.00736334	0.0083412	0.00761699	0.00778396	0.00768501	0.00516172	0.0077726	0.00789927	0.00791765	0.00789198	0.00790056	0.00787049	0.00750461	0.00763457	0.00780905	0.00773151	0.00768982	0.00782906	0.00781262	0.00767467	0.00794603	0.00781707	0.00769413	0.0079655	0.00791071	0.00896274	0.0093745	0.00935364
laboratory_178	0.00180791	0.00180634	0.00185835	0.00182207	0.00215368	0.00215402	0.00194424	0.00204551	0.0019965	0.00203041	0.00203203	0.00203021	0.0019571	0.00158434	0.00158796	0.00723044	0.00722685	0.00722686	0.00722685	0.00733745	0.00716174	0.00725461	0.0082353	0.00758587	0.00766917	0.00757323	0.00513335	0.00777441	0.00787814	0.00788762	0.00786194	0.00785676	0.00782666	0.00754612	0.00762734	0.00778989	0.00770373	0.0076748	0.00779043	0.00776639	0.00765785	0.00793324	0.00773592	0.00766408	0.00793348	0.00785665	0.00890867	0.00928877	0.00929879
laboratory_179	0.00181852	0.0018164	0.00186598	0.00182756	0.0021567	0.00215711	0.00195113	0.00205368	0.00200797	0.00203765	0.0020447	0.00204454	0.00197129	0.00159956	0.00160318	0.00723764	0.00723404	0.00723405	0.00723404	0.00734444	0.00717023	0.00726461	0.00824914	0.00758949	0.00768084	0.00758487	0.00513517	0.00777953	0.00788008	0.00788946	0.00786378	0.0078581	0.00782807	0.00754274	0.00763828	0.00779812	0.00771425	0.00768167	0.00780257	0.00777853	0.00766996	0.00793729	0.007743	0.00767862	0.00793489	0.00785817	0.0089102	0.00929301	0.00930009
laboratory_180	0.00180924	0.00180714	0.00186044	0.00180861	0.0021407	0.00214116	0.00193466	0.00202953	0.00187934	0.00193792	0.00192974	0.0019732	0.00188698	0.00156034	0.00156396	0.00725581	0.00725221	0.00725222	0.00725221	0.00737843	0.00718488	0.00727235	0.00821533	0.00758361	0.00764272	0.00754418	0.00513458	0.00775869	0.00787999	0.00788881	0.00786313	0.00784915	0.00781859	0.00752293	0.00752294	0.00776003	0.00760101	0.00757289	0.00777396	0.0077375	0.00764127	0.00793604	0.00772326	0.0076357	0.00792538	0.00785213	0.00890417	0.00927725	0.00928619
laboratory_181	0.00182412	0.00182126	0.0018882	0.00179994	0.0020388	0.00203947	0.00187748	0.0018774	0.00187172	0.00194524	0.00194704	0.00189113	0.00186814	0.00166865	0.00167227	0.00720029	0.00718945	0.00718945	0.00718945	0.00732693	0.00720962	0.00732081	0.00818202	0.00749897	0.00762385	0.0075188	0.00496509	0.00763208	0.00767985	0.00772211	0.00769643	0.00771041	0.00768874	0.00738643	0.00754807	0.00762033	0.00760869	0.00753715	0.00760027	0.00759478	0.0075388	0.00770527	0.00758997	0.00758931	0.00780938	0.00773371	0.00878567	0.00920938	0.0091729
laboratory_182	0.00157087	0.00157105	0.00165437	0.00157889	0.00169318	0.00169392	0.00157438	0.00149811	0.00135567	0.00148757	0.00145275	0.00141816	0.001445	0.00132084	0.00132578	0.00700606	0.00700246	0.00700245	0.00700245	0.00705572	0.00697871	0.00698299	0.00764266	0.00707938	0.00710881	0.0069756	0.00453341	0.00720892	0.00727793	0.0072225	0.0072486	0.00726188	0.00723437	0.00695587	0.00703384	0.00716605	0.00705692	0.00703271	0.00714784	0.00712367	0.007021	0.00732448	0.00715105	0.00723019	0.00748689	0.00733842	0.00839004	0.00891057	0.00879069
laboratory_183	0.00165644	0.00165882	0.00173792	0.0016632	0.00176959	0.0017702	0.00161712	0.00163158	0.00153848	0.00159821	0.00158501	0.00159614	0.00155758	0.00133416	0.00133776	0.00701638	0.00701279	0.00701279	0.00701279	0.00706954	0.00697867	0.00701379	0.00771806	0.00716806	0.00718634	0.00707337	0.00468872	0.00732141	0.00743046	0.00744459	0.0074189	0.00736741	0.00738948	0.00709045	0.007215	0.00736605	0.00722522	0.00722389	0.00733612	0.00729958	0.00719471	0.00748676	0.00729414	0.0072951	0.00755051	0.00741209	0.0085016	0.00895034	0.00887672
laboratory_184	0.00166084	0.00166322	0.00174213	0.00166745	0.00177991	0.00178048	0.00162855	0.00163943	0.00148277	0.00154731	0.00153408	0.0015316	0.00152077	0.00130433	0.00130794	0.00701181	0.00700822	0.00700822	0.00700822	0.0070589	0.00696961	0.00699752	0.00763956	0.00709051	0.00711518	0.00700291	0.00463459	0.00726873	0.00738117	0.00738858	0.00736289	0.00731494	0.00732622	0.00704115	0.00716582	0.00731698	0.0071761	0.00717459	0.00729064	0.0072541	0.00714936	0.00743747	0.00723148	0.00729083	0.00753355	0.0073737	0.00845235	0.00895626	0.00884766
laboratory_185	0.00166825	0.00167062	0.00174955	0.00167486	0.00178628	0.00178686	0.00163524	0.00164582	0.00149433	0.00155368	0.00154045	0.00154311	0.00152822	0.00131467	0.00131828	0.00702009	0.00701649	0.0070165	0.00701649	0.00707057	0.00697784	0.00700546	0.00765625	0.00710699	0.00712824	0.0070157	0.00464641	0.00728045	0.00739304	0.0074004	0.00737471	0.00732511	0.00733911	0.00705301	0.00717766	0.00732879	0.00718793	0.00718646	0.00730229	0.00726575	0.00716103	0.00744933	0.00724425	0.00729845	0.00754156	0.00737898	0.00846037	0.00896431	0.00885569
laboratory_186	0.00164468	0.00164709	0.0017247	0.00164986	0.00175865	0.00175923	0.00161097	0.00161369	0.00145239	0.00152557	0.00151216	0.00150626	0.00150108	0.00130443	0.00130804	0.00698305	0.00697941	0.00697941	0.00697941	0.00703988	0.00695314	0.00698055	0.00762819	0.00706054	0.0070955	0.00698196	0.00459549	0.00724137	0.00733993	0.00734948	0.00732379	0.00728043	0.00728688	0.00700704	0.0071316	0.00728003	0.00714343	0.00712688	0.00726838	0.00723184	0.00712623	0.00739623	0.00719558	0.00728116	0.00750693	0.00735035	0.00842415	0.00893304	0.00882422
laboratory_187	0.00186387	0.00185493	0.00192614	0.00181637	0.00199834	0.00199921	0.00189592	0.00191059	0.00170461	0.00181799	0.00184741	0.00188441	0.00180542	0.00175947	0.00176308	0.00731201	0.00730117	0.00730117	0.00730117	0.00736038	0.00728396	0.00735489	0.0080783	0.00745703	0.00754151	0.00742493	0.00482681	0.00746998	0.0075645	0.00758255	0.00755686	0.00751494	0.00754023	0.00712563	0.00733999	0.00751694	0.00743904	0.00739222	0.00760601	0.00756307	0.00744016	0.0076202	0.00754468	0.00764327	0.00773732	0.00762313	0.0087162	0.00924406	0.00910577
laboratory_188	0.00225323	0.0022514	0.00227125	0.00218828	0.0023616	0.00236213	0.00221584	0.0023208	0.00231497	0.00234602	0.00236393	0.00235101	0.00228014	0.00198537	0.00198901	0.0075988	0.00758796	0.00758797	0.00758796	0.00770591	0.00759765	0.00769711	0.008567	0.00773247	0.00791349	0.00791532	0.0052755	0.00799079	0.00799047	0.00803228	0.00800661	0.0080239	0.00800083	0.00769232	0.00791393	0.00797947	0.00797314	0.00789257	0.00806011	0.00802868	0.00792399	0.00803577	0.00798052	0.00798078	0.0080862	0.00805015	0.0091023	0.00947778	0.00946369
laboratory_189	0.00184944	0.00184472	0.0018927	0.00176006	0.00194173	0.00194237	0.00182458	0.0018723	0.00187276	0.00192685	0.00194049	0.00190832	0.0018555	0.00168458	0.00168821	0.00717109	0.00716024	0.00716026	0.00716025	0.00726852	0.00718411	0.00726067	0.00812965	0.00729505	0.00757314	0.00747427	0.00482405	0.00753353	0.00752601	0.00758181	0.00755611	0.00757884	0.00754963	0.00720001	0.0074501	0.00751408	0.00751703	0.00743679	0.00756766	0.00755346	0.00745289	0.00757519	0.0075364	0.007546	0.00764518	0.00760589	0.00865767	0.0090607	0.00903288
laboratory_190	0.00201413	0.0020094	0.00205545	0.00192486	0.00202903	0.00202994	0.00194565	0.0019578	0.00180366	0.00193328	0.00195498	0.00192806	0.00190656	0.00184388	0.0018475	0.00731533	0.00730449	0.0073045	0.00730449	0.00734903	0.00734532	0.00743681	0.00809511	0.0072253	0.00761883	0.00747418	0.00482821	0.00753141	0.00752613	0.00757367	0.00754797	0.00757943	0.00755515	0.00717691	0.00743332	0.00750368	0.00751037	0.00742411	0.00760134	0.00757049	0.00745753	0.00756366	0.00756463	0.00768534	0.00776424	0.00770111	0.00875309	0.00925441	0.00914496
laboratory_191	0.00213922	0.00213449	0.00218187	0.00205065	0.00215672	0.00215752	0.0020782	0.00208416	0.00184183	0.00197218	0.00199243	0.00201126	0.0019949	0.00197296	0.00197659	0.00743727	0.00742643	0.00742643	0.00742643	0.00746817	0.00746939	0.00756959	0.00823552	0.00744175	0.00765237	0.00760227	0.00495367	0.00765917	0.0076499	0.00770058	0.00767489	0.00771304	0.00768973	0.00730267	0.00747084	0.00759752	0.00754789	0.00746164	0.00771379	0.00767504	0.00758401	0.00767339	0.00769028	0.00781294	0.0079007	0.0078358	0.0088879	0.00938367	0.00927329
laboratory_192	0.00208353	0.00207849	0.00212549	0.00199465	0.002099	0.00209985	0.00201905	0.0020277	0.00178623	0.00191527	0.00193649	0.00196562	0.00193757	0.00191507	0.0019187	0.00737836	0.00736751	0.00736752	0.00736752	0.00742716	0.00740603	0.00751086	0.00818013	0.00739412	0.00768939	0.00754428	0.00490281	0.00760145	0.00760192	0.0076484	0.00762271	0.00765343	0.00762947	0.00724644	0.00741456	0.00755301	0.00749161	0.00740535	0.00767639	0.00763743	0.00753162	0.0076388	0.00763917	0.00775518	0.00783951	0.00777546	0.00882754	0.00932485	0.00921502
laboratory_193	0.00208335	0.00207862	0.00212531	0.00199447	0.00209882	0.00209967	0.00201887	0.00202751	0.00178605	0.00191509	0.00193631	0.00196544	0.00193739	0.00191489	0.00191852	0.00737817	0.00736733	0.00736734	0.00736733	0.00742699	0.00740584	0.00751067	0.00817995	0.00739395	0.00768921	0.0075441	0.00490262	0.00760127	0.00760173	0.00764821	0.00762252	0.00765324	0.00762928	0.00724625	0.00741438	0.00755282	0.00749143	0.00740517	0.0076762	0.00763725	0.00753143	0.00763861	0.00763898	0.00775499	0.00783932	0.00777527	0.00882735	0.00932466	0.00921483
laboratory_194	0.00208369	0.00207897	0.00212566	0.00199482	0.00209917	0.00210002	0.00201922	0.00202786	0.0017864	0.00191544	0.00193666	0.00196578	0.00193774	0.00191524	0.00191887	0.00737852	0.00736768	0.00736769	0.00736768	0.00742733	0.00740619	0.00751102	0.0081803	0.0073943	0.00768955	0.00754444	0.00490297	0.00760162	0.00760208	0.00764856	0.00762287	0.00765359	0.00762963	0.0072466	0.00741472	0.00755317	0.00749178	0.00740552	0.00767654	0.00763759	0.00753178	0.00763896	0.00763933	0.00775534	0.00783967	0.00777562	0.0088277	0.00932501	0.00921518
laboratory_195	0.00208363	0.0020789	0.0021256	0.00199476	0.00209911	0.00209995	0.00201916	0.0020278	0.00178634	0.00191538	0.0019366	0.00196572	0.00193767	0.00191518	0.00191881	0.00737846	0.00736762	0.00736762	0.00736762	0.00742727	0.00740613	0.00751096	0.00818024	0.00739423	0.00768949	0.00754438	0.00490291	0.00760155	0.00760202	0.0076485	0.0076228	0.00765353	0.00762957	0.00724654	0.00741466	0.00755311	0.00749172	0.00740546	0.00767648	0.00763753	0.00753172	0.0076389	0.00763927	0.00775528	0.00783961	0.00777555	0.00882763	0.00932495	0.00921512
laboratory_196	0.00208363	0.0020789	0.0021256	0.00199476	0.00209911	0.00209995	0.00201916	0.0020278	0.00178634	0.00191538	0.0019366	0.00196572	0.00193767	0.00191518	0.00191881	0.00737846	0.00736762	0.00736762	0.00736762	0.00742727	0.00740613	0.00751096	0.00818024	0.00739423	0.00768949	0.00754438	0.00490291	0.00760155	0.00760202	0.0076485	0.0076228	0.00765353	0.00762957	0.00724654	0.00741466	0.00755311	0.00749172	0.00740546	0.00767648	0.00763753	0.00753172	0.0076389	0.00763927	0.00775528	0.00783961	0.00777555	0.00882763	0.00932495	0.00921512
laboratory_197	0.00208341	0.00207868	0.00212537	0.00199453	0.00209888	0.00209973	0.00201893	0.00202758	0.00178611	0.00191515	0.00193638	0.0019655	0.00193745	0.00191496	0.00191858	0.00737824	0.0073674	0.0073674	0.0073674	0.00742705	0.0074059	0.00751074	0.00818001	0.00739401	0.00768927	0.00754416	0.00490269	0.00760133	0.00760179	0.00764827	0.00762258	0.00765331	0.00762935	0.00724631	0.00741444	0.00755289	0.0074915	0.00740523	0.00767626	0.00763731	0.00753149	0.00763868	0.00763904	0.00775506	0.00783939	0.00777533	0.00882741	0.00932472	0.00921489
laboratory_198	0.00208341	0.00207868	0.00212537	0.00199453	0.00209888	0.00209973	0.00201893	0.00202758	0.00178611	0.00191515	0.00193638	0.0019655	0.00193745	0.00191496	0.00191858	0.00737824	0.0073674	0.0073674	0.0073674	0.00742705	0.0074059	0.00751074	0.00818001	0.00739401	0.00768927	0.00754416	0.00490269	0.00760133	0.00760179	0.00764827	0.00762258	0.00765331	0.00762935	0.00724631	0.00741444	0.00755289	0.0074915	0.00740523	0.00767626	0.00763731	0.00753149	0.00763868	0.00763904	0.00775506	0.00783939	0.00777533	0.00882741	0.00932472	0.00921489
laboratory_199	0.00208336	0.00207863	0.00212533	0.00199448	0.00209883	0.00209968	0.00201889	0.00202753	0.00178606	0.0019151	0.00193633	0.00196545	0.0019374	0.00191491	0.00191853	0.00737819	0.00736735	0.00736735	0.00736735	0.007427	0.00740585	0.00751069	0.00817997	0.00739396	0.00768922	0.00754411	0.00490264	0.00760128	0.00760174	0.00764823	0.00762253	0.00765326	0.0076293	0.00724627	0.00741439	0.00755284	0.00749145	0.00740519	0.00767621	0.00763726	0.00753145	0.00763863	0.007639	0.00775501	0.00783934	0.00777528	0.00882736	0.00932467	0.00921485
laboratory_200	0.00208358	0.00207886	0.00212555	0.00199471	0.00209906	0.00209991	0.00201911	0.00202775	0.00178629	0.00191533	0.00193655	0.00196567	0.00193763	0.00191513	0.00191876	0.00737842	0.00736757	0.00736758	0.00736757	0.00742722	0.00740608	0.00751091	0.00818019	0.00739419	0.00768944	0.00754433	0.00490286	0.00760151	0.00760197	0.00764845	0.00762276	0.00765348	0.00762952	0.00724649	0.00741462	0.00755306	0.00749167	0.00740541	0.00767644	0.00763748	0.00753167	0.00763885	0.00763922	0.00775523	0.00783956	0.00777551	0.00882759	0.0093249	0.00921507
laboratory_201	0.00208336	0.00207863	0.00212533	0.00199449	0.00209883	0.00209968	0.00201889	0.00202753	0.00178607	0.00191511	0.00193633	0.00196545	0.0019374	0.00191491	0.00191854	0.00737819	0.00736735	0.00736736	0.00736735	0.007427	0.00740586	0.00751069	0.00817997	0.00739396	0.00768922	0.00754411	0.00490264	0.00760128	0.00760175	0.00764823	0.00762253	0.00765326	0.0076293	0.00724627	0.00741439	0.00755284	0.00749145	0.00740519	0.00767621	0.00763726	0.00753145	0.00763863	0.007639	0.00775501	0.00783934	0.00777528	0.00882737	0.00932468	0.00921485
laboratory_202	0.00208347	0.00207874	0.00212543	0.00199459	0.00209894	0.00209979	0.00201899	0.00202764	0.00178617	0.00191521	0.00193644	0.00196556	0.00193751	0.00191502	0.00191864	0.0073783	0.00736746	0.00736746	0.00736746	0.00742711	0.00740596	0.0075108	0.00818007	0.00739407	0.00768933	0.00754422	0.00490275	0.00760139	0.00760185	0.00764833	0.00762264	0.00765337	0.00762941	0.00724637	0.0074145	0.00755295	0.00749156	0.00740529	0.00767632	0.00763737	0.00753155	0.00763874	0.0076391	0.00775512	0.00783945	0.00777539	0.00882747	0.00932478	0.00921495
laboratory_203	0.00208334	0.00207862	0.00212551	0.00199447	0.00209882	0.00209967	0.00201887	0.00202751	0.00178605	0.00191509	0.00193631	0.00196543	0.00193739	0.00191489	0.00191852	0.00737797	0.00736733	0.00736734	0.00736733	0.00742638	0.00740524	0.00751007	0.00817935	0.00739334	0.0076886	0.00754349	0.00490202	0.00760066	0.00760193	0.00764761	0.00762191	0.00765264	0.00762868	0.00724565	0.00741377	0.00755222	0.00749083	0.00740457	0.00767559	0.00763664	0.00753083	0.00763901	0.00763898	0.00775499	0.00783872	0.00777466	0.00882675	0.00932426	0.00921423
laboratory_204	0.00208347	0.00207874	0.00212543	0.00199459	0.00209894	0.00209979	0.00201899	0.00202763	0.00178617	0.00191521	0.00193643	0.00196556	0.00193751	0.00191502	0.00191864	0.0073783	0.00736745	0.00736746	0.00736746	0.00742711	0.00740596	0.0075108	0.00818007	0.00739407	0.00768933	0.00754422	0.00490274	0.00760139	0.00760185	0.00764833	0.00762264	0.00765337	0.00762941	0.00724637	0.0074145	0.00755295	0.00749155	0.00740529	0.00767632	0.00763737	0.00753155	0.00763873	0.0076391	0.00775511	0.00783945	0.00777539	0.00882747	0.00932478	0.00921495
laboratory_205	0.00208339	0.00207866	0.00212535	0.00199451	0.00209886	0.00209971	0.00201891	0.00202756	0.00178609	0.00191513	0.00193636	0.00196548	0.00193743	0.00191494	0.00191856	0.00737822	0.00736738	0.00736738	0.00736738	0.00742703	0.00740588	0.00751072	0.00817999	0.00739399	0.00768925	0.00754414	0.00490267	0.00760131	0.00760177	0.00764826	0.00762256	0.00765329	0.00762933	0.00724629	0.00741442	0.00755287	0.00749148	0.00740521	0.00767624	0.00763729	0.00753147	0.00763866	0.00763902	0.00775504	0.00783937	0.00777531	0.00882739	0.0093247	0.00921487
laboratory_206	0.00208339	0.00207866	0.00212535	0.00199451	0.00209886	0.00209971	0.00201891	0.00202756	0.00178609	0.00191513	0.00193636	0.00196548	0.00193743	0.00191494	0.00191856	0.00737822	0.00736738	0.00736738	0.00736738	0.00742703	0.00740588	0.00751072	0.00817999	0.00739399	0.00768925	0.00754414	0.00490267	0.00760131	0.00760177	0.00764826	0.00762256	0.00765329	0.00762933	0.00724629	0.00741442	0.00755287	0.00749148	0.00740521	0.00767624	0.00763729	0.00753147	0.00763866	0.00763902	0.00775504	0.00783937	0.00777531	0.00882739	0.0093247	0.00921487
laboratory_207	0.00208338	0.00207865	0.00212535	0.0019945	0.00209885	0.0020997	0.0020189	0.00202755	0.00178608	0.00191512	0.00193635	0.00196547	0.00193742	0.00191493	0.00191855	0.00737821	0.00736737	0.00736737	0.00736737	0.00742702	0.00740587	0.00751071	0.00817999	0.00739398	0.00768924	0.00754413	0.00490266	0.0076013	0.00760176	0.00764825	0.00762255	0.00765328	0.00762932	0.00724629	0.00741441	0.00755286	0.00749147	0.0074052	0.00767623	0.00763728	0.00753147	0.00763865	0.00763901	0.00775503	0.00783936	0.0077753	0.00882738	0.00932469	0.00921487
laboratory_208	0.00208358	0.00207886	0.00212555	0.00199471	0.00209906	0.00209991	0.00201911	0.00202775	0.00178629	0.00191533	0.00193655	0.00196567	0.00193763	0.00191513	0.00191876	0.00737842	0.00736757	0.00736758	0.00736757	0.00742722	0.00740608	0.00751091	0.00818019	0.00739419	0.00768944	0.00754433	0.00490286	0.00760151	0.00760197	0.00764845	0.00762276	0.00765348	0.00762952	0.00724649	0.00741462	0.00755306	0.00749167	0.00740541	0.00767644	0.00763748	0.00753167	0.00763885	0.00763922	0.00775523	0.00783956	0.00777551	0.00882759	0.0093249	0.00921507
laboratory_209	0.00208354	0.00207881	0.00212551	0.00199467	0.00209902	0.00209986	0.00201907	0.00202771	0.00178625	0.00191529	0.00193651	0.00196563	0.00193758	0.00191509	0.00191872	0.00737837	0.00736753	0.00736754	0.00736753	0.00742718	0.00740604	0.00751087	0.00818015	0.00739414	0.0076894	0.00754429	0.00490282	0.00760146	0.00760193	0.00764841	0.00762271	0.00765344	0.00762948	0.00724645	0.00741457	0.00755302	0.00749163	0.00740537	0.00767639	0.00763744	0.00753163	0.00763881	0.00763918	0.00775519	0.00783952	0.00777546	0.00882755	0.00932486	0.00921503
laboratory_210	0.00208354	0.00207881	0.00212551	0.00199467	0.00209902	0.00209986	0.00201907	0.00202771	0.00178625	0.00191529	0.00193651	0.00196563	0.00193758	0.00191509	0.00191872	0.00737837	0.00736753	0.00736754	0.00736753	0.00742718	0.00740604	0.00751087	0.00818015	0.00739414	0.0076894	0.00754429	0.00490282	0.00760146	0.00760193	0.00764841	0.00762271	0.00765344	0.00762948	0.00724645	0.00741457	0.00755302	0.00749163	0.00740537	0.00767639	0.00763744	0.00753163	0.00763881	0.00763918	0.00775519	0.00783952	0.00777546	0.00882755	0.00932486	0.00921503
laboratory_211	0.0020834	0.00207857	0.00212537	0.00199453	0.00209888	0.00209973	0.00201893	0.00202757	0.00178611	0.00191515	0.00193637	0.0019655	0.00193745	0.00191495	0.00191858	0.00737824	0.00736739	0.0073674	0.00736739	0.00742704	0.0074059	0.00751074	0.00818001	0.007394	0.00768927	0.00754416	0.00490269	0.00760133	0.00760179	0.00764828	0.00762258	0.00765331	0.00762935	0.00724631	0.00741444	0.00755289	0.00749149	0.00740523	0.00767626	0.00763731	0.00753149	0.00763868	0.00763904	0.00775506	0.00783939	0.00777533	0.00882741	0.00932472	0.00921489
laboratory_212	0.00208335	0.00207862	0.00212532	0.00199448	0.00209882	0.00209967	0.00201888	0.00202752	0.00178606	0.00191509	0.00193632	0.00196544	0.00193739	0.0019149	0.00191852	0.00737817	0.00736733	0.00736733	0.00736733	0.007427	0.00740584	0.00751067	0.00817995	0.00739395	0.00768921	0.0075441	0.00490262	0.00760127	0.00760173	0.00764821	0.00762252	0.00765324	0.00762928	0.00724625	0.00741438	0.00755283	0.00749143	0.00740517	0.0076762	0.00763725	0.00753143	0.00763861	0.00763898	0.00775499	0.00783932	0.00777527	0.00882735	0.00932466	0.00921483
laboratory_213	0.00278837	0.00278748	0.00280069	0.00272545	0.00288597	0.00288642	0.00275678	0.00282081	0.00282053	0.00285562	0.00287355	0.00284505	0.00280049	0.00241454	0.00241818	0.00798051	0.00796967	0.00796968	0.00796967	0.00800175	0.00797551	0.00809148	0.00888078	0.00793642	0.00834118	0.00832646	0.00578786	0.00852624	0.0085119	0.00854473	0.00851906	0.00851714	0.00849878	0.00822896	0.00844528	0.00850674	0.00849987	0.00842584	0.00859102	0.00855204	0.00846651	0.00857158	0.00846334	0.00854078	0.00861821	0.00856119	0.00961402	0.00997438	0.00997629
laboratory_214	0.00278813	0.00278724	0.00280045	0.00272521	0.00288573	0.00288618	0.00275654	0.00282057	0.00282029	0.00285538	0.00287331	0.00284481	0.00280025	0.0024143	0.00241794	0.00798027	0.00796943	0.00796944	0.00796943	0.00800151	0.00797527	0.00809124	0.00888055	0.00793618	0.00834094	0.00832622	0.00578762	0.008526	0.00851166	0.00854449	0.00851883	0.0085169	0.00849854	0.00822872	0.00844504	0.00850651	0.00849963	0.0084256	0.00859078	0.0085518	0.00846628	0.00857134	0.0084631	0.00854054	0.00861797	0.00856095	0.00961378	0.00997414	0.00997606
laboratory_215	0.0024764	0.00247559	0.00248973	0.00241269	0.00256768	0.002568	0.00244089	0.00250463	0.00250967	0.00254268	0.00256225	0.00254491	0.00248788	0.00210322	0.00210686	0.00767139	0.00766055	0.00766057	0.00766056	0.0077076	0.00766759	0.00778359	0.00856996	0.00762436	0.00812478	0.00801448	0.00548217	0.00821133	0.00820992	0.0082382	0.00821252	0.00820283	0.00818228	0.00791423	0.00813448	0.00820874	0.00818786	0.0081141	0.00830058	0.0082614	0.00816024	0.00828195	0.00815898	0.00822552	0.00830204	0.00824801	0.00930066	0.00966273	0.00966318
laboratory_216	0.00247641	0.00247561	0.00248974	0.0024127	0.00256769	0.00256802	0.00244091	0.00250464	0.00250969	0.00254269	0.00256226	0.00254492	0.00248789	0.00210324	0.00210687	0.00767141	0.00766057	0.00766059	0.00766057	0.00770762	0.0076676	0.0077836	0.00856997	0.00762438	0.0081248	0.0080145	0.00548219	0.00821134	0.00820993	0.00823821	0.00821254	0.00820285	0.0081823	0.00791424	0.0081345	0.00820875	0.00818788	0.00811412	0.00830059	0.00826141	0.00816026	0.00828197	0.008159	0.00822554	0.00830205	0.00824803	0.00930067	0.00966274	0.00966319
laboratory_217	0.00247635	0.00247554	0.00248968	0.00241263	0.00256762	0.00256795	0.00244084	0.00250458	0.00250962	0.00254263	0.0025622	0.00254485	0.00248783	0.00210317	0.0021068	0.00767134	0.0076605	0.00766052	0.00766051	0.00770755	0.00766753	0.00778354	0.0085699	0.00762431	0.00812473	0.00801443	0.00548212	0.00821128	0.00820987	0.00823814	0.00821247	0.00820278	0.00818223	0.00791418	0.00813443	0.00820868	0.00818781	0.00811405	0.00830053	0.00826135	0.00816019	0.0082819	0.00815893	0.00822547	0.00830198	0.00824796	0.00930061	0.00966268	0.00966313
laboratory_218	0.00247635	0.00247554	0.00248968	0.00241263	0.00256762	0.00256795	0.00244084	0.00250458	0.00250962	0.00254263	0.0025622	0.00254485	0.00248783	0.00210317	0.0021068	0.00767134	0.0076605	0.00766052	0.00766051	0.00770755	0.00766753	0.00778354	0.0085699	0.00762431	0.00812473	0.00801443	0.00548212	0.00821128	0.00820987	0.00823814	0.00821247	0.00820278	0.00818223	0.00791418	0.00813443	0.00820868	0.00818781	0.00811405	0.00830053	0.00826135	0.00816019	0.0082819	0.00815893	0.00822547	0.00830198	0.00824796	0.00930061	0.00966268	0.00966313
laboratory_219	0.00247634	0.00247553	0.00248967	0.00241263	0.00256762	0.00256794	0.00244083	0.00250457	0.00250961	0.00254262	0.00256219	0.00254485	0.00248782	0.00210316	0.00210679	0.00767134	0.00766049	0.00766051	0.0076605	0.00770754	0.00766753	0.00778353	0.0085699	0.0076243	0.00812472	0.00801442	0.00548211	0.00821127	0.00820986	0.00823814	0.00821246	0.00820277	0.00818222	0.00791417	0.00813442	0.00820868	0.0081878	0.00811404	0.00830052	0.00826134	0.00816019	0.00828189	0.00815892	0.00822546	0.00830198	0.00824795	0.0093006	0.00966267	0.00966312
laboratory_220	0.00247637	0.00247557	0.0024897	0.00241266	0.00256765	0.00256798	0.00244087	0.0025046	0.00250965	0.00254265	0.00256222	0.00254488	0.00248785	0.0021032	0.00210683	0.00767137	0.00766053	0.00766055	0.00766053	0.00770758	0.00766756	0.00778356	0.00856993	0.00762434	0.00812476	0.00801446	0.00548215	0.0082113	0.00820989	0.00823817	0.0082125	0.00820281	0.00818226	0.0079142	0.00813446	0.00820871	0.00818784	0.00811408	0.00830055	0.00826137	0.00816022	0.00828193	0.00815896	0.0082255	0.00830201	0.00824799	0.00930063	0.0096627	0.00966315
laboratory_221	0.00247645	0.00247565	0.00248979	0.00241274	0.00256773	0.00256806	0.00244095	0.00250469	0.00250973	0.00254274	0.00256231	0.00254496	0.00248794	0.00210328	0.00210691	0.00767145	0.00766061	0.00766063	0.00766062	0.00770766	0.00766764	0.00778365	0.00857001	0.00762442	0.00812484	0.00801454	0.00548223	0.00821139	0.00820998	0.00823825	0.00821258	0.00820289	0.00818234	0.00791429	0.00813454	0.00820879	0.00818792	0.00811416	0.00830063	0.00826145	0.0081603	0.00828201	0.00815904	0.00822558	0.00830209	0.00824807	0.00930072	0.00966279	0.00966324
[truncated: 279 more rows]
[truncated: 951 more columns]
