# Supplementary material for: Genome-scale metabolic modeling reveals increased reliance on valine catabolism in clinical isolates of Klebsiella pneumoniae
Source: NPJ Syst Biol Appl. 2022 Oct 28;8:41. doi: 10.1038/s41540-022-00252-7 (PMC9616910; doi:10.1038/s41540-022-00252-7)
Supplement: Supplementary file 7 — Supplementary Table 6 [file 41540_2022_252_MOESM7_ESM.xlsx]

## Sheet: Sheet1
SRR Number	Total Input FastQ Records	Total FastQ Records Kept	Percent Reads Kept	Total FastQ Records Discarded	Percent Reads Discarded	Overall Alignment Rate
SRR8603247	1523864	1496922	0.98232	26942	0.0176801	0.53395
SRR8603248	2053216	1975129	0.961968	78087	0.0380316	0.38835
SRR8260120	33039736	32798728	0.992706	241008	0.00729449	0.20525
SRR8260121	18448374	18305109	0.992234	143265	0.00776573	0.2836
SRR1720519	28911938	27430003	0.948743	1481935	0.0512569	0.38645
SRR1720518	31567702	30440356	0.964288	1127346	0.035712	0.39115
SRR1720517	18494276	17564901	0.949748	929375	0.050252	0.1966
SRR1720516	30753300	29128519	0.947167	1624781	0.0528327	0.35595
SRR1720515	14314050	13496943	0.942916	817107	0.0570843	0.16945
SRR1720514	21498120	20258277	0.942328	1239843	0.0576722	0.3407
SRR1720513	16783946	15669798	0.933618	1114148	0.0663818	0.2064
SRR1720512	21361034	20436511	0.956719	924523	0.0432808	0.4213
SRR1720511	19818104	18676038	0.942373	1142066	0.0576274	0.35195
SRR1720510	16293846	15641110	0.95994	652736	0.0400603	0.32085
SRR1720509	20981604	20411645	0.972835	569959	0.0271647	0.32295
SRR1720508	23526096	22962932	0.976062	563164	0.0239378	0.31805
SRR1720507	14126146	13461667	0.952961	664479	0.0470389	0.32995
SRR1720506	37412872	36097184	0.964833	1315688	0.0351667	0.3514
SRR1720505	33733410	32229305	0.955412	1504105	0.044588	0.3398
SRR1720504	25747726	24460734	0.950015	1286992	0.0499847	0.0983
SRR1720503	26971890	25313796	0.938525	1658094	0.0614749	0.19245
SRR1720502	17326870	16465527	0.950289	861343	0.0497114	0.1732
SRR1720501	20634888	19401852	0.940245	1233036	0.0597549	0.0498
SRR1720500	20090008	19112790	0.951358	977218	0.048642	0.08835
SRR1720499	15777680	14977563	0.949288	800117	0.050712	0.095
SRR1720498	23633266	22518973	0.952851	1114293	0.0471493	0.1039
SRR1720497	19260870	18306629	0.950457	954241	0.049543	0.12345
SRR1720496	27058072	25810761	0.953902	1247311	0.0460976	0.22595
SRR1720495	20264904	19414203	0.958021	850701	0.041979	0.17765
SRR1720494	22165746	21128838	0.95322	1036908	0.0467797	0.2255
SRR1720493	18476596	17655004	0.955533	821592	0.0444666	0.1407
SRR1720492	24843124	23705920	0.954225	1137204	0.0457754	0.16205
SRR1720491	22386114	21374122	0.954794	1011992	0.0452062	0.13885
SRR1720490	22053182	21042608	0.954176	1010574	0.0458244	0.2096
SRR1720489	22617534	21557938	0.953152	1059596	0.0468484	0.16555
SRR1720488	17946680	17104498	0.953073	842182	0.0469269	0.17375
SRR1720487	20812548	19809744	0.951817	1002804	0.0481827	0.1048
SRR1720486	19941916	18879004	0.9467	1062912	0.0533004	0.11115
SRR1720485	20777526	19693657	0.947835	1083869	0.0521655	0.10895
SRR1720484	20955252	19829871	0.946296	1125381	0.053704	0.14465
SRR1720483	20880786	19699364	0.943421	1181422	0.0565794	0.18605
SRR2147296	36740241	35068529	0.954499	1671712	0.0455008	0.7039
SRR2147295	35020507	33477954	0.955953	1542553	0.0440471	0.7001
SRR2147294	39259571	37068018	0.944178	2191553	0.0558221	0.6969
SRR2147293	41824856	39755062	0.950513	2069794	0.0494872	0.5046
SRR2147292	34080445	32482300	0.953107	1598145	0.0468933	0.5542
SRR2147291	31526290	30053296	0.953277	1472994	0.0467227	0.5055
SRR2147290	30909925	29732421	0.961905	1177504	0.0380947	0.5324
SRR2147289	34576184	33198360	0.960151	1377824	0.0398489	0.6809
SRR2147288	33484732	32022114	0.95632	1462618	0.0436801	0.6858
SRR2147287	34343033	32784630	0.954622	1558403	0.0453776	0.4535
SRR2147286	33373208	31358636	0.939635	2014572	0.0603649	0.4239
SRR2147285	36703936	35013011	0.953931	1690925	0.0460693	0.4556
SRR2147284	61392964	59434921	0.968106	1958043	0.0318936	0.5241
SRR2147283	55389459	53565091	0.967063	1824368	0.0329371	0.4886
SRR2147282	54328864	52633008	0.968785	1695856	0.0312146	0.4959
